# Supplementary material for: Continuous Influx of Genetic Material from Host to Virus Populations
Source: PLoS Genet. 2016 Feb 1;12(2):e1005838. doi: 10.1371/journal.pgen.1005838 (PMC4735498; doi:10.1371/journal.pgen.1005838)
Supplement: S1 Dataset — Contig names starting with “SEUC” are from Spodoptera exigua while those starting with “GBKU” are from Trichoplusia ni. (XLSX) [file pgen.1005838.s014.xlsx]

## Sheet: Supplementary Dataset S1
PCR	lineage	read	chimera_type	score_against_virus	Srv	Erv	Sv	Ev	contig	score_against_contig	Src	Erc	Sc	Ec
*	Spodo1	113	intra-read	23140	Spodo1_Read1HWI-ST225:595:C1R3DACXX:1:2114:1284:42642	62	101	23101	75	1292	Spodo_Contig_12	1	61	1232
*	Spodo2	122	intra-read	132036	Spodo2_Read1HWI-ST225:595:C1R3DACXX:1:1314:14130:18090	1	43	131994	69.4	2564	SEUC36321_TC05	36	101	2629
*	Spodo3	75	intra-read	116131	Spodo3_Read1HWI-ST225:595:C1R3DACXX:1:2106:16175:94201	1	62	116192	115	3157	Spodo_Contig_7	62	101	3196
*	Spodo3	134	intra-read	56698	Spodo3_Read1HWI-ST225:595:C1R3DACXX:1:2208:1958:94622	73	101	56670	54.7	3074	Spodo_Contig_20	1	72	3003
*	Spodo6	126	intra-read	125208	Spodo6_Read1HWI-ST1363:136:C1J56ACXX:5:1116:17736:92491	69	101	125176	62.1	24	SEUC37551_TC02	1	68	91
*	Spodo8	128	intra-read	42259	Spodo8_Read1HWI-ST1363:135:C1J87ACXX:3:2210:3670:80729	1	36	42224	67.6	352	SEUC40004_TC05	27	101	426
*	Spodo9	73.1	intra-read	11782	Spodo9_Read1HWI-ST1363:135:C1J87ACXX:3:1212:12969:21131	40	101	11721	115	3074	Spodo_Contig_20	1	39	3036
	Spodo1	65.8	intra-read	39920	Spodo1_Read1HWI-ST225:595:C1R3DACXX:1:1101:11564:99990	36	101	39985	122	2749	Spodo_Contig_5	1	35	2715
	Spodo1	93.5	intra-read	118949	Spodo1_Read2HWI-ST225:595:C1R3DACXX:1:1101:12743:16551	50	101	118898	97.1	21	Spodo_Contig_16	1	50	70
	Spodo1	187	inter-reads	NA	Spodo1_Read2HWI-ST225:595:C1R3DACXX:1:1101:13664:5248	NA	NA	NA	NA	72	Spodo_Contig_5	1	101	172
	Spodo1	187	inter-reads	NA	Spodo1_Read1HWI-ST225:595:C1R3DACXX:1:1101:15803:80699	NA	NA	NA	NA	771	Spodo_Contig_14	1	101	671
	Spodo1	82.4	intra-read	39929	Spodo1_Read2HWI-ST225:595:C1R3DACXX:1:1101:15910:2429	45	101	39985	100	2749	Spodo_Contig_5	1	44	2706
	Spodo1	89.8	intra-read	39985	Spodo1_Read2HWI-ST225:595:C1R3DACXX:1:1101:1739:20535	1	53	39933	99	2702	Spodo_Contig_5	54	101	2749
	Spodo1	76.8	intra-read	96063	Spodo1_Read1HWI-ST225:595:C1R3DACXX:1:1101:18093:80048	1	60	96004	111	2974	Spodo_Contig_9	61	101	3014
	Spodo1	52.8	intra-read	39981	Spodo1_Read2HWI-ST225:595:C1R3DACXX:1:1101:18807:12554	1	74	40054	137	28	Spodo_Contig_5	74	101	1
	Spodo1	185	inter-reads	NA	Spodo1_Read1HWI-ST225:595:C1R3DACXX:1:1101:20872:39772	NA	NA	NA	NA	3256	Spodo_Contig_24	1	100	3157
	Spodo1	130	intra-read	39985	Spodo1_Read2HWI-ST225:595:C1R3DACXX:1:1101:2772:63979	1	31	39955	58.4	2680	Spodo_Contig_5	32	101	2749
	Spodo1	187	inter-reads	NA	Spodo1_Read2HWI-ST225:595:C1R3DACXX:1:1101:3643:9092	NA	NA	NA	NA	1881	Spodo_Contig_5	1	101	1981
	Spodo1	135	intra-read	39981	Spodo1_Read2HWI-ST225:595:C1R3DACXX:1:1101:5957:51780	1	29	40009	54.7	73	Spodo_Contig_5	29	101	1
	Spodo1	169	inter-reads	NA	Spodo1_Read2HWI-ST225:595:C1R3DACXX:1:1101:8927:72296	NA	NA	NA	NA	134	Spodo_Contig_5	1	100	233
	Spodo1	71.3	intra-read	67944	Spodo1_Read2HWI-ST225:595:C1R3DACXX:1:1102:11045:94762	39	101	68006	117	3196	Spodo_Contig_7	1	38	3159
	Spodo1	183	inter-reads	NA	Spodo1_Read2HWI-ST225:595:C1R3DACXX:1:1102:12606:28896	NA	NA	NA	NA	4	Spodo_Contig_15	1	99	102
	Spodo1	130	intra-read	39981	Spodo1_Read2HWI-ST225:595:C1R3DACXX:1:1102:13269:74945	1	32	40012	60.2	70	Spodo_Contig_5	32	101	1
	Spodo1	187	inter-reads	NA	Spodo1_Read2HWI-ST225:595:C1R3DACXX:1:1102:13447:21410	NA	NA	NA	NA	161	Spodo_Contig_5	1	101	261
	Spodo1	178	inter-reads	NA	Spodo1_Read2HWI-ST225:595:C1R3DACXX:1:1102:14997:90326	NA	NA	NA	NA	2968	Spodo_Contig_9	1	99	2870
	Spodo1	110	intra-read	27265	Spodo1_Read1HWI-ST225:595:C1R3DACXX:1:1102:16986:20632	60	101	27224	78.7	1	Spodo_Contig_10	1	59	59
	Spodo1	65.8	intra-read	34574	Spodo1_Read2HWI-ST225:595:C1R3DACXX:1:1102:18805:93084	1	65	34510	121	1258	Spodo_Contig_12	67	101	1292
	Spodo1	104	intra-read	41083	Spodo1_Read1HWI-ST225:595:C1R3DACXX:1:1102:18827:39318	1	51	41133	95.3	859	SEUC10095_TC01	46	101	804
	Spodo1	187	inter-reads	NA	Spodo1_Read1HWI-ST225:595:C1R3DACXX:1:1102:18877:88964	NA	NA	NA	NA	2732	Spodo_Contig_5	1	101	2632
	Spodo1	187	inter-reads	NA	Spodo1_Read2HWI-ST225:595:C1R3DACXX:1:1102:20388:58251	NA	NA	NA	NA	1078	Spodo_Contig_19	1	101	978
	Spodo1	75	intra-read	15914	Spodo1_Read1HWI-ST225:595:C1R3DACXX:1:1102:2088:41640	1	61	15974	113	43	Spodo_Contig_15	62	101	4
	Spodo1	122	intra-read	106315	Spodo1_Read2HWI-ST225:595:C1R3DACXX:1:1102:2234:38662	59	101	106270	65.8	2749	Spodo_Contig_5	1	66	2684
	Spodo1	187	inter-reads	NA	Spodo1_Read1HWI-ST225:595:C1R3DACXX:1:1102:2241:45544	NA	NA	NA	NA	15	Spodo_Contig_5	1	101	115
	Spodo1	102	intra-read	40027	Spodo1_Read1HWI-ST225:595:C1R3DACXX:1:1102:2306:95342	55	101	39981	87.9	1	Spodo_Contig_5	1	55	55
	Spodo1	124	intra-read	94866	Spodo1_Read1HWI-ST225:595:C1R3DACXX:1:1102:3679:47856	69	101	94898	62.1	151	Spodo_Contig_5	1	67	85
	Spodo1	62.1	intra-read	39918	Spodo1_Read2HWI-ST225:595:C1R3DACXX:1:1103:11856:24579	34	101	39985	126	2749	Spodo_Contig_5	1	33	2717
	Spodo1	134	intra-read	39957	Spodo1_Read2HWI-ST225:595:C1R3DACXX:1:1103:16471:16669	73	101	39985	54.7	2749	Spodo_Contig_5	1	72	2678
	Spodo1	187	inter-reads	NA	Spodo1_Read1HWI-ST225:595:C1R3DACXX:1:1103:19195:83279	NA	NA	NA	NA	2889	Spodo_Contig_14	1	101	2789
	Spodo1	187	inter-reads	NA	Spodo1_Read1HWI-ST225:595:C1R3DACXX:1:1103:3717:22998	NA	NA	NA	NA	789	Spodo_Contig_5	1	101	689
	Spodo1	187	inter-reads	NA	Spodo1_Read1HWI-ST225:595:C1R3DACXX:1:1103:4234:93163	NA	NA	NA	NA	57	Spodo_Contig_19	1	101	157
	Spodo1	93.5	intra-read	58335	Spodo1_Read2HWI-ST225:595:C1R3DACXX:1:1103:5286:5628	50	101	58386	97.1	71	Spodo_Contig_18	1	50	22
	Spodo1	171	inter-reads	NA	Spodo1_Read2HWI-ST225:595:C1R3DACXX:1:1103:6039:5591	NA	NA	NA	NA	1000	Spodo_Contig_5	1	101	1100
	Spodo1	187	inter-reads	NA	Spodo1_Read2HWI-ST225:595:C1R3DACXX:1:1103:7102:7695	NA	NA	NA	NA	2646	Spodo_Contig_5	1	101	2546
	Spodo1	56.5	intra-read	39981	Spodo1_Read2HWI-ST225:595:C1R3DACXX:1:1104:11690:34534	1	72	40052	134	30	Spodo_Contig_5	72	101	1
	Spodo1	110	intra-read	23142	Spodo1_Read1HWI-ST225:595:C1R3DACXX:1:1104:11941:7240	60	101	23101	78.7	1292	Spodo_Contig_12	1	59	1234
	Spodo1	71.3	intra-read	59698	Spodo1_Read1HWI-ST225:595:C1R3DACXX:1:1104:12002:16119	39	101	59760	117	1	Spodo_Contig_10	1	38	38
	Spodo1	187	inter-reads	NA	Spodo1_Read1HWI-ST225:595:C1R3DACXX:1:1104:13230:24592	NA	NA	NA	NA	1419	Spodo_Contig_5	1	101	1319
	Spodo1	183	inter-reads	NA	Spodo1_Read1HWI-ST225:595:C1R3DACXX:1:1104:13531:82318	NA	NA	NA	NA	99	Spodo_Contig_5	3	101	1
	Spodo1	75	intra-read	40042	Spodo1_Read1HWI-ST225:595:C1R3DACXX:1:1104:17587:87799	40	101	39981	115	1	Spodo_Contig_5	1	40	40
	Spodo1	91.6	intra-read	39981	Spodo1_Read1HWI-ST225:595:C1R3DACXX:1:1104:19083:54810	1	53	40033	99	49	Spodo_Contig_5	53	101	1
	Spodo1	187	inter-reads	NA	Spodo1_Read1HWI-ST225:595:C1R3DACXX:1:1104:20849:93012	NA	NA	NA	NA	40	Spodo_Contig_5	1	101	140
	Spodo1	124	intra-read	23238	Spodo1_Read1HWI-ST225:595:C1R3DACXX:1:1104:4534:23328	68	101	23271	63.9	2749	Spodo_Contig_5	1	67	2683
	Spodo1	187	inter-reads	NA	Spodo1_Read1HWI-ST225:595:C1R3DACXX:1:1104:7817:14183	NA	NA	NA	NA	41	Spodo_Contig_5	1	101	141
	Spodo1	187	inter-reads	NA	Spodo1_Read1HWI-ST225:595:C1R3DACXX:1:1105:11664:49213	NA	NA	NA	NA	994	Spodo_Contig_5	1	101	1094
	Spodo1	187	inter-reads	NA	Spodo1_Read2HWI-ST225:595:C1R3DACXX:1:1105:17272:73041	NA	NA	NA	NA	15	Spodo_Contig_10	1	101	115
	Spodo1	176	inter-reads	NA	Spodo1_Read2HWI-ST225:595:C1R3DACXX:1:1105:17439:32286	NA	NA	NA	NA	2749	Spodo_Contig_5	1	95	2655
	Spodo1	113	intra-read	68255	Spodo1_Read2HWI-ST225:595:C1R3DACXX:1:1105:18799:76552	62	101	68294	75	2773	Spodo_Contig_10	1	61	2713
	Spodo1	187	inter-reads	NA	Spodo1_Read2HWI-ST225:595:C1R3DACXX:1:1105:19129:42127	NA	NA	NA	NA	48	Spodo_Contig_5	1	101	148
	Spodo1	187	inter-reads	NA	Spodo1_Read2HWI-ST225:595:C1R3DACXX:1:1105:3337:40536	NA	NA	NA	NA	2745	Spodo_Contig_5	1	101	2645
	Spodo1	89.8	intra-read	34683	Spodo1_Read1HWI-ST225:595:C1R3DACXX:1:1105:4330:20353	49	101	34631	99	1	Spodo_Contig_5	1	48	48
	Spodo1	80.5	intra-read	40039	Spodo1_Read2HWI-ST225:595:C1R3DACXX:1:1105:8180:84932	43	101	39981	110	1	Spodo_Contig_5	1	43	43
	Spodo1	54.7	intra-read	39985	Spodo1_Read2HWI-ST225:595:C1R3DACXX:1:1105:8319:74447	1	67	39919	124	2721	Spodo_Contig_5	68	96	2749
	Spodo1	187	inter-reads	NA	Spodo1_Read1HWI-ST225:595:C1R3DACXX:1:1106:10810:40179	NA	NA	NA	NA	2271	Spodo_Contig_5	1	101	2171
	Spodo1	183	inter-reads	NA	Spodo1_Read1HWI-ST225:595:C1R3DACXX:1:1106:11256:23256	NA	NA	NA	NA	1579	Spodo_Contig_5	1	99	1481
	Spodo1	93.5	intra-read	53102	Spodo1_Read2HWI-ST225:595:C1R3DACXX:1:1106:12705:98873	59	101	53144	80.5	10	Spodo_Contig_21	7	58	61
	Spodo1	187	inter-reads	NA	Spodo1_Read1HWI-ST225:595:C1R3DACXX:1:1106:13868:61889	NA	NA	NA	NA	4627	Spodo_Contig_14	1	101	4727
	Spodo1	187	inter-reads	NA	Spodo1_Read1HWI-ST225:595:C1R3DACXX:1:1106:16142:88291	NA	NA	NA	NA	1227	Spodo_Contig_12	1	101	1127
	Spodo1	187	inter-reads	NA	Spodo1_Read1HWI-ST225:595:C1R3DACXX:1:1106:18892:100139	NA	NA	NA	NA	2732	Spodo_Contig_5	1	101	2632
	Spodo1	93.5	intra-read	23055	Spodo1_Read2HWI-ST225:595:C1R3DACXX:1:1106:2646:31182	51	101	23105	95.3	1	Spodo_Contig_19	1	50	50
	Spodo1	121	intra-read	38734	Spodo1_Read1HWI-ST225:595:C1R3DACXX:1:1106:4552:56199	66	101	38699	67.6	1	Spodo_Contig_19	1	65	65
	Spodo1	187	inter-reads	NA	Spodo1_Read2HWI-ST225:595:C1R3DACXX:1:1106:9166:85949	NA	NA	NA	NA	40	Spodo_Contig_10	1	101	140
	Spodo1	87.9	intra-read	96063	Spodo1_Read1HWI-ST225:595:C1R3DACXX:1:1107:16813:89547	4	51	96016	73.1	2965	Spodo_Contig_9	52	101	3014
	Spodo1	182	inter-reads	NA	Spodo1_Read1HWI-ST225:595:C1R3DACXX:1:1107:1688:72630	NA	NA	NA	NA	1715	Spodo_Contig_10	1	101	1615
	Spodo1	176	inter-reads	NA	Spodo1_Read2HWI-ST225:595:C1R3DACXX:1:1107:17063:69879	NA	NA	NA	NA	2978	Spodo_Contig_9	1	101	2878
	Spodo1	84.2	intra-read	23216	Spodo1_Read1HWI-ST225:595:C1R3DACXX:1:1107:17245:40886	46	101	23271	104	2749	Spodo_Contig_5	1	45	2705
	Spodo1	182	inter-reads	NA	Spodo1_Read2HWI-ST225:595:C1R3DACXX:1:1107:7313:41368	NA	NA	NA	NA	2719	Spodo_Contig_5	1	101	2619
	Spodo1	87.9	intra-read	39985	Spodo1_Read2HWI-ST225:595:C1R3DACXX:1:1107:7504:68358	1	54	39932	100	2703	Spodo_Contig_5	55	101	2749
	Spodo1	187	inter-reads	NA	Spodo1_Read2HWI-ST225:595:C1R3DACXX:1:1107:7792:9089	NA	NA	NA	NA	2666	Spodo_Contig_5	1	101	2566
	Spodo1	187	inter-reads	NA	Spodo1_Read2HWI-ST225:595:C1R3DACXX:1:1108:10972:12149	NA	NA	NA	NA	573	Spodo_Contig_5	1	101	473
	Spodo1	111	intra-read	40022	Spodo1_Read1HWI-ST225:595:C1R3DACXX:1:1108:11757:10362	60	101	39981	78.7	1	Spodo_Contig_5	1	60	60
	Spodo1	99	intra-read	96063	Spodo1_Read2HWI-ST225:595:C1R3DACXX:1:1108:12392:14231	1	48	96016	89.8	2962	Spodo_Contig_9	49	101	3014
	Spodo1	99	intra-read	39981	Spodo1_Read2HWI-ST225:595:C1R3DACXX:1:1108:13674:41489	1	49	40029	91.6	53	Spodo_Contig_5	49	101	1
	Spodo1	187	inter-reads	NA	Spodo1_Read1HWI-ST225:595:C1R3DACXX:1:1108:14390:87529	NA	NA	NA	NA	2872	Spodo_Contig_24	1	101	2772
	Spodo1	187	inter-reads	NA	Spodo1_Read1HWI-ST225:595:C1R3DACXX:1:1108:15644:31657	NA	NA	NA	NA	2027	Spodo_Contig_10	1	101	1927
	Spodo1	187	inter-reads	NA	Spodo1_Read2HWI-ST225:595:C1R3DACXX:1:1108:15762:10710	NA	NA	NA	NA	122	Spodo_Contig_1	1	101	222
	Spodo1	52.8	intra-read	39985	Spodo1_Read2HWI-ST225:595:C1R3DACXX:1:1108:17812:16001	1	73	39913	135	2722	Spodo_Contig_5	74	101	2749
	Spodo1	73.1	intra-read	67192	Spodo1_Read1HWI-ST225:595:C1R3DACXX:1:1108:7715:61948	1	62	67131	106	2735	Spodo_Contig_10	63	101	2773
	Spodo1	187	inter-reads	NA	Spodo1_Read1HWI-ST225:595:C1R3DACXX:1:1108:8114:66232	NA	NA	NA	NA	48	Spodo_Contig_10	1	101	148
	Spodo1	187	inter-reads	NA	Spodo1_Read2HWI-ST225:595:C1R3DACXX:1:1109:10354:90445	NA	NA	NA	NA	1765	Spodo_Contig_10	1	101	1865
	Spodo1	122	intra-read	28867	Spodo1_Read1HWI-ST225:595:C1R3DACXX:1:1109:11170:50045	1	40	28828	75	1745	Spodo_Contig_14	36	101	1810
	Spodo1	134	intra-read	40010	Spodo1_Read1HWI-ST225:595:C1R3DACXX:1:1109:13370:94889	72	101	39981	56.5	1	Spodo_Contig_5	1	72	72
	Spodo1	124	intra-read	39981	Spodo1_Read1HWI-ST225:595:C1R3DACXX:1:1109:13689:84001	1	35	40015	65.8	67	Spodo_Contig_5	35	101	1
	Spodo1	78.7	intra-read	39927	Spodo1_Read2HWI-ST225:595:C1R3DACXX:1:1109:13876:29200	43	101	39985	110	2749	Spodo_Contig_5	1	42	2708
	Spodo1	67.6	intra-read	96063	Spodo1_Read2HWI-ST225:595:C1R3DACXX:1:1109:14744:44455	1	65	95999	121	2979	Spodo_Contig_9	66	101	3014
	Spodo1	187	inter-reads	NA	Spodo1_Read1HWI-ST225:595:C1R3DACXX:1:1109:17462:13988	NA	NA	NA	NA	1421	Spodo_Contig_14	1	101	1521
	Spodo1	187	inter-reads	NA	Spodo1_Read2HWI-ST225:595:C1R3DACXX:1:1109:17847:88465	NA	NA	NA	NA	2526	Spodo_Contig_5	1	101	2426
	Spodo1	183	inter-reads	NA	Spodo1_Read2HWI-ST225:595:C1R3DACXX:1:1109:19417:26440	NA	NA	NA	NA	1972	Spodo_Contig_11	1	99	1874
	Spodo1	130	intra-read	25277	Spodo1_Read1HWI-ST225:595:C1R3DACXX:1:1109:19729:49032	71	101	25307	58.4	1	Spodo_Contig_10	1	70	70
	Spodo1	78.7	intra-read	96119	Spodo1_Read1HWI-ST225:595:C1R3DACXX:1:1109:3794:6914	43	101	96061	110	1	Spodo_Contig_9	1	42	42
	Spodo1	187	inter-reads	NA	Spodo1_Read1HWI-ST225:595:C1R3DACXX:1:1109:4264:21379	NA	NA	NA	NA	6618	Spodo_Contig_18	1	101	6718
	Spodo1	187	inter-reads	NA	Spodo1_Read2HWI-ST225:595:C1R3DACXX:1:1109:4667:59497	NA	NA	NA	NA	2722	Spodo_Contig_5	1	101	2622
	Spodo1	187	inter-reads	NA	Spodo1_Read1HWI-ST225:595:C1R3DACXX:1:1109:5637:19832	NA	NA	NA	NA	2711	Spodo_Contig_5	1	101	2611
	Spodo1	73.1	intra-read	40043	Spodo1_Read2HWI-ST225:595:C1R3DACXX:1:1109:5827:14631	39	101	39981	117	1	Spodo_Contig_5	1	39	39
	Spodo1	104	intra-read	74779	Spodo1_Read1HWI-ST225:595:C1R3DACXX:1:1109:6280:41596	56	101	74734	86.1	1	Spodo_Contig_10	1	56	56
	Spodo1	76.8	intra-read	18295	Spodo1_Read2HWI-ST225:595:C1R3DACXX:1:1109:8668:66052	41	101	18235	113	2773	Spodo_Contig_10	1	41	2733
	Spodo1	84.2	intra-read	39930	Spodo1_Read1HWI-ST225:595:C1R3DACXX:1:1109:9848:15688	46	101	39985	104	2749	Spodo_Contig_5	1	45	2705
	Spodo1	69.4	intra-read	39981	Spodo1_Read1HWI-ST225:595:C1R3DACXX:1:1110:10506:90374	1	65	40045	121	37	Spodo_Contig_5	65	101	1
	Spodo1	122	intra-read	55949	Spodo1_Read1HWI-ST225:595:C1R3DACXX:1:1110:12976:89994	1	35	55915	65.8	2708	Spodo_Contig_10	36	101	2773
	Spodo1	122	intra-read	39985	Spodo1_Read2HWI-ST225:595:C1R3DACXX:1:1110:14561:8817	1	35	39951	65.8	2684	Spodo_Contig_5	36	101	2749
	Spodo1	187	inter-reads	NA	Spodo1_Read1HWI-ST225:595:C1R3DACXX:1:1110:14629:57663	NA	NA	NA	NA	2089	Spodo_Contig_5	1	101	2189
	Spodo1	187	inter-reads	NA	Spodo1_Read1HWI-ST225:595:C1R3DACXX:1:1110:18213:13765	NA	NA	NA	NA	2751	Spodo_Contig_10	1	101	2651
	Spodo1	187	inter-reads	NA	Spodo1_Read2HWI-ST225:595:C1R3DACXX:1:1110:19916:60414	NA	NA	NA	NA	6659	Spodo_Contig_18	1	101	6759
	Spodo1	119	intra-read	40018	Spodo1_Read1HWI-ST225:595:C1R3DACXX:1:1110:4111:43470	64	101	39981	71.3	1	Spodo_Contig_5	1	64	64
	Spodo1	56.5	intra-read	40052	Spodo1_Read2HWI-ST225:595:C1R3DACXX:1:1110:4517:61052	30	101	39981	134	1	Spodo_Contig_5	1	30	30
	Spodo1	187	inter-reads	NA	Spodo1_Read2HWI-ST225:595:C1R3DACXX:1:1110:4822:34345	NA	NA	NA	NA	1539	Spodo_Contig_5	1	101	1439
	Spodo1	124	intra-read	40015	Spodo1_Read1HWI-ST225:595:C1R3DACXX:1:1110:4850:38516	67	101	39981	65.8	1	Spodo_Contig_5	1	67	67
	Spodo1	86.1	intra-read	113900	Spodo1_Read1HWI-ST225:595:C1R3DACXX:1:1110:7983:93839	51	101	113950	95.3	732	Spodo_Contig_21	1	52	681
	Spodo1	122	intra-read	39985	Spodo1_Read2HWI-ST225:595:C1R3DACXX:1:1110:9774:27499	1	35	39951	65.8	2684	Spodo_Contig_5	36	101	2749
	Spodo1	76.8	intra-read	20790	Spodo1_Read2HWI-ST225:595:C1R3DACXX:1:1111:10183:54833	42	101	20731	111	2773	Spodo_Contig_10	1	41	2733
	Spodo1	110	intra-read	116783	Spodo1_Read1HWI-ST225:595:C1R3DACXX:1:1111:10792:17754	59	101	116741	80.5	1384	Spodo_Contig_14	1	59	1442
	Spodo1	187	inter-reads	NA	Spodo1_Read1HWI-ST225:595:C1R3DACXX:1:1111:13051:59964	NA	NA	NA	NA	3	Spodo_Contig_10	1	101	103
	Spodo1	104	intra-read	13040	Spodo1_Read2HWI-ST225:595:C1R3DACXX:1:1111:14634:75790	54	101	13088	84.2	4569	Spodo_Contig_24	1	56	4514
	Spodo1	187	inter-reads	NA	Spodo1_Read1HWI-ST225:595:C1R3DACXX:1:1111:17059:91822	NA	NA	NA	NA	738	Spodo_Contig_5	1	101	638
	Spodo1	69.4	intra-read	96063	Spodo1_Read2HWI-ST225:595:C1R3DACXX:1:1111:17266:65962	1	64	96000	119	2978	Spodo_Contig_9	65	101	3014
	Spodo1	187	inter-reads	NA	Spodo1_Read1HWI-ST225:595:C1R3DACXX:1:1111:20726:74401	NA	NA	NA	NA	343	Spodo_Contig_5	1	101	243
	Spodo1	176	inter-reads	NA	Spodo1_Read2HWI-ST225:595:C1R3DACXX:1:1111:21031:83024	NA	NA	NA	NA	2735	Spodo_Contig_5	1	101	2635
	Spodo1	187	inter-reads	NA	Spodo1_Read1HWI-ST225:595:C1R3DACXX:1:1111:4398:8185	NA	NA	NA	NA	149	Spodo_Contig_10	1	101	249
	Spodo1	187	inter-reads	NA	Spodo1_Read2HWI-ST225:595:C1R3DACXX:1:1111:4498:18003	NA	NA	NA	NA	2736	Spodo_Contig_10	1	101	2636
	Spodo1	52.8	intra-read	96061	Spodo1_Read1HWI-ST225:595:C1R3DACXX:1:1111:8244:84224	1	73	96133	135	28	Spodo_Contig_9	74	101	1
	Spodo1	187	inter-reads	NA	Spodo1_Read2HWI-ST225:595:C1R3DACXX:1:1111:8317:8450	NA	NA	NA	NA	20	Spodo_Contig_5	1	101	120
	Spodo1	187	inter-reads	NA	Spodo1_Read1HWI-ST225:595:C1R3DACXX:1:1111:8368:27567	NA	NA	NA	NA	1945	Spodo_Contig_10	1	101	2045
	Spodo1	187	inter-reads	NA	Spodo1_Read1HWI-ST225:595:C1R3DACXX:1:1112:10361:14154	NA	NA	NA	NA	2165	Spodo_Contig_5	1	101	2065
	Spodo1	187	inter-reads	NA	Spodo1_Read1HWI-ST225:595:C1R3DACXX:1:1112:11182:65109	NA	NA	NA	NA	973	Spodo_Contig_10	1	101	1073
	Spodo1	117	intra-read	3067	Spodo1_Read2HWI-ST225:595:C1R3DACXX:1:1112:12106:42162	1	39	3029	73.1	63	Spodo_Contig_2	39	101	1
	Spodo1	106	intra-read	96063	Spodo1_Read1HWI-ST225:595:C1R3DACXX:1:1112:14663:24082	1	44	96020	82.4	2958	Spodo_Contig_9	45	101	3014
	Spodo1	187	inter-reads	NA	Spodo1_Read2HWI-ST225:595:C1R3DACXX:1:1112:18602:34689	NA	NA	NA	NA	2704	Spodo_Contig_5	1	101	2604
	Spodo1	54.7	intra-read	114534	Spodo1_Read1HWI-ST225:595:C1R3DACXX:1:1112:5969:60580	31	101	114464	132	1	Spodo_Contig_10	1	29	29
	Spodo1	182	inter-reads	NA	Spodo1_Read1HWI-ST225:595:C1R3DACXX:1:1112:8229:20292	NA	NA	NA	NA	76	Spodo_Contig_16	1	101	176
	Spodo1	117	intra-read	85627	Spodo1_Read2HWI-ST225:595:C1R3DACXX:1:1113:11397:78686	1	38	85590	71.3	63	Spodo_Contig_10	39	101	1
	Spodo1	108	intra-read	96061	Spodo1_Read1HWI-ST225:595:C1R3DACXX:1:1113:13431:6524	1	43	96103	80.5	58	Spodo_Contig_9	44	101	1
	Spodo1	176	inter-reads	NA	Spodo1_Read1HWI-ST225:595:C1R3DACXX:1:1113:13790:79378	NA	NA	NA	NA	1	Spodo_Contig_10	1	95	95
	Spodo1	86.1	intra-read	27209	Spodo1_Read2HWI-ST225:595:C1R3DACXX:1:1113:14476:66386	47	101	27155	102	2773	Spodo_Contig_10	1	46	2728
	Spodo1	165	inter-reads	NA	Spodo1_Read2HWI-ST225:595:C1R3DACXX:1:1113:15109:24711	NA	NA	NA	NA	122	Spodo_Contig_5	1	98	219
	Spodo1	86.1	intra-read	112838	Spodo1_Read1HWI-ST225:595:C1R3DACXX:1:1113:17044:88613	45	101	112894	106	1	Spodo_Contig_15	1	46	46
	Spodo1	187	inter-reads	NA	Spodo1_Read2HWI-ST225:595:C1R3DACXX:1:1113:17998:87431	NA	NA	NA	NA	4942	Spodo_Contig_18	1	101	5042
	Spodo1	187	inter-reads	NA	Spodo1_Read1HWI-ST225:595:C1R3DACXX:1:1113:3489:2407	NA	NA	NA	NA	24	Spodo_Contig_5	1	101	124
	Spodo1	187	inter-reads	NA	Spodo1_Read1HWI-ST225:595:C1R3DACXX:1:1113:5146:99838	NA	NA	NA	NA	35	Spodo_Contig_10	1	101	135
	Spodo1	187	inter-reads	NA	Spodo1_Read2HWI-ST225:595:C1R3DACXX:1:1113:5332:35075	NA	NA	NA	NA	2281	Spodo_Contig_14	1	101	2181
	Spodo1	134	intra-read	103236	Spodo1_Read2HWI-ST225:595:C1R3DACXX:1:1113:6059:65013	1	29	103208	54.7	679	Spodo_Contig_17	30	101	750
	Spodo1	52.8	intra-read	114467	Spodo1_Read1HWI-ST225:595:C1R3DACXX:1:1113:7050:78551	1	74	114394	137	2746	Spodo_Contig_10	74	101	2773
	Spodo1	67.6	intra-read	96063	Spodo1_Read1HWI-ST225:595:C1R3DACXX:1:1113:7945:6968	1	65	95999	121	2979	Spodo_Contig_9	66	101	3014
	Spodo1	135	intra-read	39981	Spodo1_Read1HWI-ST225:595:C1R3DACXX:1:1113:8574:37007	1	29	40009	54.7	73	Spodo_Contig_5	29	101	1
	Spodo1	187	inter-reads	NA	Spodo1_Read1HWI-ST225:595:C1R3DACXX:1:1113:9075:66079	NA	NA	NA	NA	2	Spodo_Contig_5	1	101	102
	Spodo1	106	intra-read	102592	Spodo1_Read2HWI-ST225:595:C1R3DACXX:1:1113:9119:48933	61	101	102632	76.8	1	Spodo_Contig_5	1	60	60
	Spodo1	73.1	intra-read	6530	Spodo1_Read1HWI-ST225:595:C1R3DACXX:1:1113:9159:76506	1	62	6591	115	39	Spodo_Contig_10	63	101	1
	Spodo1	124	intra-read	16017	Spodo1_Read2HWI-ST225:595:C1R3DACXX:1:1114:10691:66196	1	34	15984	63.9	2683	Spodo_Contig_5	35	101	2749
	Spodo1	187	inter-reads	NA	Spodo1_Read1HWI-ST225:595:C1R3DACXX:1:1114:11814:97353	NA	NA	NA	NA	31	Spodo_Contig_11	1	101	131
	Spodo1	122	intra-read	30186	Spodo1_Read1HWI-ST225:595:C1R3DACXX:1:1114:13029:27384	1	35	30152	65.8	66	Spodo_Contig_5	36	101	1
	Spodo1	113	intra-read	125918	Spodo1_Read1HWI-ST225:595:C1R3DACXX:1:1114:14307:39185	53	101	125966	91.6	904	Spodo_Contig_5	1	61	964
	Spodo1	130	intra-read	44589	Spodo1_Read1HWI-ST225:595:C1R3DACXX:1:1114:14565:62090	71	101	44619	58.4	1	Spodo_Contig_10	1	70	70
	Spodo1	69.4	intra-read	15490	Spodo1_Read2HWI-ST225:595:C1R3DACXX:1:1114:15477:56446	37	101	15554	121	2773	Spodo_Contig_10	1	37	2737
	Spodo1	63.9	intra-read	96063	Spodo1_Read2HWI-ST225:595:C1R3DACXX:1:1114:15510:84213	1	67	95997	124	2981	Spodo_Contig_9	68	101	3014
	Spodo1	176	inter-reads	NA	Spodo1_Read1HWI-ST225:595:C1R3DACXX:1:1114:16185:35185	NA	NA	NA	NA	2749	Spodo_Contig_5	1	95	2655
	Spodo1	62.1	intra-read	103169	Spodo1_Read2HWI-ST225:595:C1R3DACXX:1:1114:16380:27268	34	101	103236	126	750	Spodo_Contig_17	1	33	718
	Spodo1	113	intra-read	97633	Spodo1_Read2HWI-ST225:595:C1R3DACXX:1:1114:16681:35669	1	30	97662	56.5	662	Spodo_Contig_21	31	101	732
	Spodo1	54.7	intra-read	39914	Spodo1_Read1HWI-ST225:595:C1R3DACXX:1:1114:19673:49763	30	101	39985	134	2749	Spodo_Contig_5	1	29	2721
	Spodo1	182	inter-reads	NA	Spodo1_Read2HWI-ST225:595:C1R3DACXX:1:1114:20814:25869	NA	NA	NA	NA	1645	Spodo_Contig_5	1	101	1545
	Spodo1	82.4	intra-read	80452	Spodo1_Read2HWI-ST225:595:C1R3DACXX:1:1114:2700:91140	1	56	80507	104	888	SEUC26615_TC01	55	101	934
	Spodo1	187	inter-reads	NA	Spodo1_Read2HWI-ST225:595:C1R3DACXX:1:1114:3395:30627	NA	NA	NA	NA	2635	Spodo_Contig_9	1	101	2735
	Spodo1	95.3	intra-read	39985	Spodo1_Read2HWI-ST225:595:C1R3DACXX:1:1114:4908:78083	1	50	39936	93.5	2699	Spodo_Contig_5	51	101	2749
	Spodo1	87.9	intra-read	36246	Spodo1_Read1HWI-ST225:595:C1R3DACXX:1:1114:7271:52671	1	52	36297	97.1	47	Spodo_Contig_6	55	101	1
	Spodo1	99	intra-read	23315	Spodo1_Read1HWI-ST225:595:C1R3DACXX:1:1115:12395:16500	54	101	23268	89.8	1	Spodo_Contig_5	1	53	53
	Spodo1	62.1	intra-read	40049	Spodo1_Read2HWI-ST225:595:C1R3DACXX:1:1115:12661:71317	33	101	39981	128	1	Spodo_Contig_5	1	33	33
	Spodo1	183	inter-reads	NA	Spodo1_Read1HWI-ST225:595:C1R3DACXX:1:1115:13791:86147	NA	NA	NA	NA	3644	Spodo_Contig_11	1	101	3544
	Spodo1	187	inter-reads	NA	Spodo1_Read1HWI-ST225:595:C1R3DACXX:1:1115:15513:57479	NA	NA	NA	NA	1240	Spodo_Contig_12	1	101	1140
	Spodo1	182	inter-reads	NA	Spodo1_Read1HWI-ST225:595:C1R3DACXX:1:1115:15533:32878	NA	NA	NA	NA	42	Spodo_Contig_5	1	101	142
	Spodo1	119	intra-read	98337	Spodo1_Read2HWI-ST225:595:C1R3DACXX:1:1115:16313:19648	64	101	98300	71.3	2773	Spodo_Contig_10	1	64	2710
	Spodo1	187	inter-reads	NA	Spodo1_Read2HWI-ST225:595:C1R3DACXX:1:1115:16338:26472	NA	NA	NA	NA	54	Spodo_Contig_9	1	101	154
	Spodo1	159	inter-reads	NA	Spodo1_Read2HWI-ST225:595:C1R3DACXX:1:1115:19754:60734	NA	NA	NA	NA	11	Spodo_Contig_2	1	101	111
	Spodo1	67.6	intra-read	23268	Spodo1_Read1HWI-ST225:595:C1R3DACXX:1:1115:20990:30763	1	65	23332	121	36	Spodo_Contig_5	66	101	1
	Spodo1	130	intra-read	111229	Spodo1_Read2HWI-ST225:595:C1R3DACXX:1:1115:4188:68736	71	101	111259	58.4	1	Spodo_Contig_10	1	70	70
	Spodo1	128	intra-read	39981	Spodo1_Read2HWI-ST225:595:C1R3DACXX:1:1115:5276:42618	1	33	40013	62.1	69	Spodo_Contig_5	33	101	1
	Spodo1	187	inter-reads	NA	Spodo1_Read2HWI-ST225:595:C1R3DACXX:1:1115:7347:83119	NA	NA	NA	NA	1724	Spodo_Contig_5	1	101	1824
	Spodo1	187	inter-reads	NA	Spodo1_Read2HWI-ST225:595:C1R3DACXX:1:1116:14919:8012	NA	NA	NA	NA	1216	Spodo_Contig_5	1	101	1316
	Spodo1	108	intra-read	96061	Spodo1_Read2HWI-ST225:595:C1R3DACXX:1:1116:1502:31170	1	42	96102	78.7	58	Spodo_Contig_9	43	100	1
	Spodo1	89.8	intra-read	96113	Spodo1_Read2HWI-ST225:595:C1R3DACXX:1:1116:15453:24816	49	101	96061	99	1	Spodo_Contig_9	1	48	48
	Spodo1	182	inter-reads	NA	Spodo1_Read2HWI-ST225:595:C1R3DACXX:1:1116:15670:31624	NA	NA	NA	NA	121	Spodo_Contig_5	1	101	221
	Spodo1	187	inter-reads	NA	Spodo1_Read1HWI-ST225:595:C1R3DACXX:1:1116:18939:2157	NA	NA	NA	NA	83	Spodo_Contig_5	1	101	183
	Spodo1	93.5	intra-read	34651	Spodo1_Read2HWI-ST225:595:C1R3DACXX:1:1116:2656:94199	51	101	34701	95.3	1	Spodo_Contig_5	1	50	50
	Spodo1	58.4	intra-read	40051	Spodo1_Read1HWI-ST225:595:C1R3DACXX:1:1116:5458:21572	31	101	39981	132	1	Spodo_Contig_5	1	31	31
	Spodo1	69.4	intra-read	95265	Spodo1_Read1HWI-ST225:595:C1R3DACXX:1:1116:7928:28922	1	63	95203	117	37	Spodo_Contig_6	65	101	1
	Spodo1	63.9	intra-read	50698	Spodo1_Read1HWI-ST225:595:C1R3DACXX:1:1116:8522:84334	36	101	50763	122	4569	Spodo_Contig_24	1	34	4536
	Spodo1	128	intra-read	40013	Spodo1_Read2HWI-ST225:595:C1R3DACXX:1:1116:8999:47844	69	101	39981	62.1	1	Spodo_Contig_5	1	69	69
	Spodo1	82.4	intra-read	130408	Spodo1_Read1HWI-ST225:595:C1R3DACXX:1:1116:9015:64087	1	59	130350	110	2706	Spodo_Contig_5	58	101	2749
	Spodo1	130	intra-read	56381	Spodo1_Read1HWI-ST225:595:C1R3DACXX:1:1201:13139:90025	1	31	56351	58.4	70	Spodo_Contig_10	32	101	1
	Spodo1	121	intra-read	67189	Spodo1_Read2HWI-ST225:595:C1R3DACXX:1:1201:14981:31449	4	36	67221	62.1	65	Spodo_Contig_10	37	101	1
	Spodo1	76.8	intra-read	96063	Spodo1_Read2HWI-ST225:595:C1R3DACXX:1:1201:15067:45185	1	60	96004	111	2974	Spodo_Contig_9	61	101	3014
	Spodo1	99	intra-read	36865	Spodo1_Read1HWI-ST225:595:C1R3DACXX:1:1201:16435:50842	54	101	36912	89.8	1	Spodo_Contig_10	1	53	53
	Spodo1	187	inter-reads	NA	Spodo1_Read1HWI-ST225:595:C1R3DACXX:1:1201:2188:31901	NA	NA	NA	NA	1453	Spodo_Contig_5	1	101	1553
	Spodo1	187	inter-reads	NA	Spodo1_Read2HWI-ST225:595:C1R3DACXX:1:1201:4448:55508	NA	NA	NA	NA	1635	Spodo_Contig_5	1	101	1735
	Spodo1	187	inter-reads	NA	Spodo1_Read2HWI-ST225:595:C1R3DACXX:1:1201:5979:94691	NA	NA	NA	NA	1266	Spodo_Contig_10	1	101	1166
	Spodo1	187	inter-reads	NA	Spodo1_Read1HWI-ST225:595:C1R3DACXX:1:1201:9708:86979	NA	NA	NA	NA	28	Spodo_Contig_5	1	101	128
	Spodo1	58.4	intra-read	81054	Spodo1_Read2HWI-ST225:595:C1R3DACXX:1:1202:11902:78530	32	101	81123	124	1	Spodo_Contig_13	1	31	31
	Spodo1	128	intra-read	39985	Spodo1_Read1HWI-ST225:595:C1R3DACXX:1:1202:15205:68671	1	32	39954	60.2	2681	Spodo_Contig_5	33	101	2749
	Spodo1	187	inter-reads	NA	Spodo1_Read1HWI-ST225:595:C1R3DACXX:1:1202:16240:39134	NA	NA	NA	NA	680	Spodo_Contig_10	1	101	580
	Spodo1	71.3	intra-read	23101	Spodo1_Read2HWI-ST225:595:C1R3DACXX:1:1202:16893:19961	1	63	23163	117	1255	Spodo_Contig_12	64	101	1292
	Spodo1	104	intra-read	40026	Spodo1_Read2HWI-ST225:595:C1R3DACXX:1:1202:18386:43641	56	101	39981	86.1	1	Spodo_Contig_5	1	56	56
	Spodo1	95.3	intra-read	40031	Spodo1_Read2HWI-ST225:595:C1R3DACXX:1:1202:20339:82521	51	101	39981	95.3	1	Spodo_Contig_5	1	51	51
	Spodo1	187	inter-reads	NA	Spodo1_Read2HWI-ST225:595:C1R3DACXX:1:1202:20506:79018	NA	NA	NA	NA	2479	Spodo_Contig_5	1	101	2379
	Spodo1	182	inter-reads	NA	Spodo1_Read1HWI-ST225:595:C1R3DACXX:1:1202:6911:9898	NA	NA	NA	NA	2099	Spodo_Contig_5	1	101	1999
	Spodo1	65.8	intra-read	26208	Spodo1_Read1HWI-ST225:595:C1R3DACXX:1:1202:8026:43387	1	66	26143	122	35	Spodo_Contig_19	67	101	1
	Spodo1	187	inter-reads	NA	Spodo1_Read1HWI-ST225:595:C1R3DACXX:1:1202:9001:55785	NA	NA	NA	NA	31	Spodo_Contig_9	1	101	131
	Spodo1	187	inter-reads	NA	Spodo1_Read1HWI-ST225:595:C1R3DACXX:1:1203:10861:46864	NA	NA	NA	NA	1986	Spodo_Contig_5	1	101	1886
	Spodo1	185	inter-reads	NA	Spodo1_Read2HWI-ST225:595:C1R3DACXX:1:1203:12711:69614	NA	NA	NA	NA	1	Spodo_Contig_5	1	100	100
	Spodo1	115	intra-read	39947	Spodo1_Read2HWI-ST225:595:C1R3DACXX:1:1203:13476:16044	63	101	39985	73.1	2749	Spodo_Contig_5	1	62	2688
	Spodo1	69.4	intra-read	86374	Spodo1_Read1HWI-ST225:595:C1R3DACXX:1:1203:14088:98918	1	63	86312	117	1256	Spodo_Contig_12	65	101	1292
	Spodo1	178	inter-reads	NA	Spodo1_Read1HWI-ST225:595:C1R3DACXX:1:1203:15704:5169	NA	NA	NA	NA	963	Spodo_Contig_10	1	96	868
	Spodo1	122	intra-read	39981	Spodo1_Read1HWI-ST225:595:C1R3DACXX:1:1203:15929:71120	1	36	40016	67.6	66	Spodo_Contig_5	36	101	1
	Spodo1	187	inter-reads	NA	Spodo1_Read1HWI-ST225:595:C1R3DACXX:1:1203:16607:48144	NA	NA	NA	NA	2202	Spodo_Contig_5	1	101	2302
	Spodo1	180	inter-reads	NA	Spodo1_Read2HWI-ST225:595:C1R3DACXX:1:1203:2753:50182	NA	NA	NA	NA	2749	Spodo_Contig_5	1	97	2653
	Spodo1	75	intra-read	39981	Spodo1_Read2HWI-ST225:595:C1R3DACXX:1:1203:4167:17256	1	62	40042	115	40	Spodo_Contig_5	62	101	1
	Spodo1	176	inter-reads	NA	Spodo1_Read2HWI-ST225:595:C1R3DACXX:1:1203:6570:98679	NA	NA	NA	NA	73	Spodo_Contig_9	1	101	173
	Spodo1	87.9	intra-read	96010	Spodo1_Read2HWI-ST225:595:C1R3DACXX:1:1204:13137:71543	48	101	96063	100	3014	Spodo_Contig_9	1	47	2968
	Spodo1	89.8	intra-read	58383	Spodo1_Read1HWI-ST225:595:C1R3DACXX:1:1204:16110:61409	39	101	58322	99	1	Spodo_Contig_5	1	48	48
	Spodo1	82.4	intra-read	39981	Spodo1_Read1HWI-ST225:595:C1R3DACXX:1:1204:2809:82920	1	58	40038	108	44	Spodo_Contig_5	58	101	1
	Spodo1	111	intra-read	39985	Spodo1_Read2HWI-ST225:595:C1R3DACXX:1:1204:2986:38566	1	35	39951	65.8	2684	Spodo_Contig_5	36	101	2749
	Spodo1	91.6	intra-read	23319	Spodo1_Read2HWI-ST225:595:C1R3DACXX:1:1204:5517:42937	50	101	23268	97.1	1	Spodo_Contig_5	1	49	49
	Spodo1	126	intra-read	93385	Spodo1_Read2HWI-ST225:595:C1R3DACXX:1:1205:18740:87630	1	34	93352	63.9	69	Spodo_Contig_2	34	101	2
	Spodo1	108	intra-read	10240	Spodo1_Read2HWI-ST225:595:C1R3DACXX:1:1205:19674:69398	1	43	10282	75	58	Spodo_Contig_10	44	101	1
	Spodo1	187	inter-reads	NA	Spodo1_Read2HWI-ST225:595:C1R3DACXX:1:1205:2650:84166	NA	NA	NA	NA	1068	Spodo_Contig_5	1	101	1168
	Spodo1	78.7	intra-read	103178	Spodo1_Read2HWI-ST225:595:C1R3DACXX:1:1205:6400:88805	43	101	103236	110	750	Spodo_Contig_17	1	42	709
	Spodo1	99	intra-read	96108	Spodo1_Read2HWI-ST225:595:C1R3DACXX:1:1205:7230:8057	54	101	96061	89.8	1	Spodo_Contig_9	1	53	53
	Spodo1	183	inter-reads	NA	Spodo1_Read2HWI-ST225:595:C1R3DACXX:1:1205:8800:36846	NA	NA	NA	NA	1	Spodo_Contig_9	1	99	99
	Spodo1	71.3	intra-read	31471	Spodo1_Read2HWI-ST225:595:C1R3DACXX:1:1205:9276:83024	39	101	31409	117	2773	Spodo_Contig_10	1	38	2736
	Spodo1	87.9	intra-read	67241	Spodo1_Read1HWI-ST225:595:C1R3DACXX:1:1206:10906:89236	48	99	67189	86.1	1	Spodo_Contig_10	1	47	47
	Spodo1	187	inter-reads	NA	Spodo1_Read1HWI-ST225:595:C1R3DACXX:1:1206:11299:31116	NA	NA	NA	NA	2730	Spodo_Contig_5	1	101	2630
	Spodo1	187	inter-reads	NA	Spodo1_Read1HWI-ST225:595:C1R3DACXX:1:1206:12422:74513	NA	NA	NA	NA	2652	Spodo_Contig_5	1	101	2552
	Spodo1	106	intra-read	23228	Spodo1_Read2HWI-ST225:595:C1R3DACXX:1:1206:18419:44408	58	101	23271	82.4	2749	Spodo_Contig_5	1	57	2693
	Spodo1	187	inter-reads	NA	Spodo1_Read1HWI-ST225:595:C1R3DACXX:1:1206:3886:44967	NA	NA	NA	NA	59	Spodo_Contig_5	1	101	159
	Spodo1	82.4	intra-read	39981	Spodo1_Read1HWI-ST225:595:C1R3DACXX:1:1206:8062:83565	1	58	40038	108	44	Spodo_Contig_5	58	101	1
	Spodo1	80.5	intra-read	39981	Spodo1_Read1HWI-ST225:595:C1R3DACXX:1:1207:15880:97071	1	59	40039	110	43	Spodo_Contig_5	59	101	1
	Spodo1	119	intra-read	39981	Spodo1_Read2HWI-ST225:595:C1R3DACXX:1:1207:17059:4204	1	38	40018	71.3	64	Spodo_Contig_5	38	101	1
	Spodo1	187	inter-reads	NA	Spodo1_Read1HWI-ST225:595:C1R3DACXX:1:1207:1977:68236	NA	NA	NA	NA	2737	Spodo_Contig_5	1	101	2637
	Spodo1	58.4	intra-read	23271	Spodo1_Read2HWI-ST225:595:C1R3DACXX:1:1207:20120:21293	1	70	23202	130	2719	Spodo_Contig_5	71	101	2749
	Spodo1	100	intra-read	39985	Spodo1_Read2HWI-ST225:595:C1R3DACXX:1:1207:5179:55287	1	47	39939	87.9	2696	Spodo_Contig_5	48	101	2749
	Spodo1	128	intra-read	112300	Spodo1_Read2HWI-ST225:595:C1R3DACXX:1:1207:9162:23280	70	101	112331	60.2	2773	Spodo_Contig_10	1	69	2705
	Spodo1	128	intra-read	39981	Spodo1_Read1HWI-ST225:595:C1R3DACXX:1:1207:9162:48484	1	30	40010	56.5	72	Spodo_Contig_5	30	101	1
	Spodo1	52.8	intra-read	39981	Spodo1_Read2HWI-ST225:595:C1R3DACXX:1:1208:11206:53371	1	74	40054	137	28	Spodo_Contig_5	74	101	1
	Spodo1	187	inter-reads	NA	Spodo1_Read2HWI-ST225:595:C1R3DACXX:1:1208:11538:97252	NA	NA	NA	NA	20	Spodo_Contig_5	1	101	120
	Spodo1	82.4	intra-read	39985	Spodo1_Read2HWI-ST225:595:C1R3DACXX:1:1208:1405:22444	1	57	39929	100	2706	Spodo_Contig_5	58	101	2749
	Spodo1	187	inter-reads	NA	Spodo1_Read1HWI-ST225:595:C1R3DACXX:1:1208:14903:30031	NA	NA	NA	NA	2131	Spodo_Contig_5	1	101	2031
	Spodo1	106	intra-read	64683	Spodo1_Read1HWI-ST225:595:C1R3DACXX:1:1208:15304:63223	1	50	64732	87.9	57	Spodo_Contig_10	45	101	1
	Spodo1	99	intra-read	102428	Spodo1_Read2HWI-ST225:595:C1R3DACXX:1:1208:19607:59555	1	48	102381	89.8	2637	Spodo_Contig_4	49	101	2585
	Spodo1	187	inter-reads	NA	Spodo1_Read1HWI-ST225:595:C1R3DACXX:1:1208:2787:57552	NA	NA	NA	NA	363	Spodo_Contig_5	1	101	263
	Spodo1	126	intra-read	70046	Spodo1_Read1HWI-ST225:595:C1R3DACXX:1:1208:6526:85078	1	33	70078	62.1	69	Spodo_Contig_23	34	101	2
	Spodo1	122	intra-read	20731	Spodo1_Read2HWI-ST225:595:C1R3DACXX:1:1208:6887:98591	1	35	20765	65.8	66	Spodo_Contig_10	36	101	1
	Spodo1	176	inter-reads	NA	Spodo1_Read2HWI-ST225:595:C1R3DACXX:1:1208:7001:88298	NA	NA	NA	NA	77	Spodo_Contig_5	1	101	177
	Spodo1	187	inter-reads	NA	Spodo1_Read2HWI-ST225:595:C1R3DACXX:1:1209:10181:2846	NA	NA	NA	NA	1144	Spodo_Contig_5	1	101	1244
	Spodo1	187	inter-reads	NA	Spodo1_Read1HWI-ST225:595:C1R3DACXX:1:1209:11176:20419	NA	NA	NA	NA	889	Spodo_Contig_10	1	101	789
	Spodo1	76.8	intra-read	114463	Spodo1_Read1HWI-ST225:595:C1R3DACXX:1:1209:12297:90863	1	60	114522	111	41	Spodo_Contig_10	61	101	1
	Spodo1	73.1	intra-read	39592	Spodo1_Read1HWI-ST225:595:C1R3DACXX:1:1209:13468:56323	1	62	39531	115	2735	Spodo_Contig_10	63	101	2773
	Spodo1	187	inter-reads	NA	Spodo1_Read2HWI-ST225:595:C1R3DACXX:1:1209:13740:68835	NA	NA	NA	NA	1053	Spodo_Contig_5	1	101	1153
	Spodo1	128	intra-read	47130	Spodo1_Read1HWI-ST225:595:C1R3DACXX:1:1209:13897:59945	1	40	47091	75	6554	Spodo_Contig_18	33	101	6486
	Spodo1	87.9	intra-read	39985	Spodo1_Read2HWI-ST225:595:C1R3DACXX:1:1209:18039:83259	1	54	39932	100	2703	Spodo_Contig_5	55	101	2749
	Spodo1	89.8	intra-read	106333	Spodo1_Read2HWI-ST225:595:C1R3DACXX:1:1209:20598:35030	41	101	106270	99	2749	Spodo_Contig_5	1	48	2702
	Spodo1	54.7	intra-read	39985	Spodo1_Read2HWI-ST225:595:C1R3DACXX:1:1209:3285:93855	1	72	39914	134	2721	Spodo_Contig_5	73	101	2749
	Spodo1	97.1	intra-read	96016	Spodo1_Read2HWI-ST225:595:C1R3DACXX:1:1209:5920:20286	54	101	96063	89.8	3014	Spodo_Contig_9	2	53	2963
	Spodo1	93.5	intra-read	19904	Spodo1_Read2HWI-ST225:595:C1R3DACXX:1:1209:7285:91793	1	53	19956	93.5	50	Spodo_Contig_10	52	101	1
	Spodo1	99	intra-read	35840	Spodo1_Read1HWI-ST225:595:C1R3DACXX:1:1209:7643:100079	1	48	35793	89.8	2721	Spodo_Contig_10	49	101	2773
	Spodo1	78.7	intra-read	39985	Spodo1_Read1HWI-ST225:595:C1R3DACXX:1:1210:10345:82452	1	59	39927	110	2708	Spodo_Contig_5	60	101	2749
	Spodo1	187	inter-reads	NA	Spodo1_Read1HWI-ST225:595:C1R3DACXX:1:1210:10619:46652	NA	NA	NA	NA	2731	Spodo_Contig_5	1	101	2631
	Spodo1	111	intra-read	39985	Spodo1_Read2HWI-ST225:595:C1R3DACXX:1:1210:11401:51131	1	41	39945	76.8	2690	Spodo_Contig_5	42	101	2749
	Spodo1	187	inter-reads	NA	Spodo1_Read1HWI-ST225:595:C1R3DACXX:1:1210:13823:8683	NA	NA	NA	NA	60	Spodo_Contig_5	1	101	160
	Spodo1	187	inter-reads	NA	Spodo1_Read2HWI-ST225:595:C1R3DACXX:1:1210:14243:78948	NA	NA	NA	NA	692	Spodo_Contig_10	1	101	592
	Spodo1	119	intra-read	88016	Spodo1_Read1HWI-ST225:595:C1R3DACXX:1:1210:3874:8421	1	37	88052	69.4	64	Spodo_Contig_5	38	101	1
	Spodo1	119	intra-read	79889	Spodo1_Read1HWI-ST225:595:C1R3DACXX:1:1210:4097:56636	57	101	79845	84.2	1098	Spodo_Contig_24	1	64	1161
	Spodo1	187	inter-reads	NA	Spodo1_Read1HWI-ST225:595:C1R3DACXX:1:1210:5247:24339	NA	NA	NA	NA	63	Spodo_Contig_5	1	101	163
	Spodo1	111	intra-read	40022	Spodo1_Read2HWI-ST225:595:C1R3DACXX:1:1210:7620:25284	60	101	39981	73.1	1	Spodo_Contig_5	1	60	60
	Spodo1	187	inter-reads	NA	Spodo1_Read1HWI-ST225:595:C1R3DACXX:1:1211:11902:14604	NA	NA	NA	NA	102	Spodo_Contig_5	1	101	202
	Spodo1	62.1	intra-read	69699	Spodo1_Read1HWI-ST225:595:C1R3DACXX:1:1211:12198:32407	1	68	69632	111	33	Spodo_Contig_10	69	101	1
	Spodo1	69.4	intra-read	67129	Spodo1_Read2HWI-ST225:595:C1R3DACXX:1:1211:17119:82503	38	101	67192	110	2773	Spodo_Contig_10	1	37	2737
	Spodo1	111	intra-read	67230	Spodo1_Read1HWI-ST225:595:C1R3DACXX:1:1211:18375:75465	61	101	67189	65.8	1	Spodo_Contig_10	1	60	60
	Spodo1	93.5	intra-read	39985	Spodo1_Read1HWI-ST225:595:C1R3DACXX:1:1211:2010:88000	1	50	39936	93.5	2700	Spodo_Contig_5	51	100	2749
	Spodo1	113	intra-read	40019	Spodo1_Read1HWI-ST225:595:C1R3DACXX:1:1212:10497:64396	61	99	39981	73.1	1	Spodo_Contig_5	1	61	61
	Spodo1	75	intra-read	39985	Spodo1_Read2HWI-ST225:595:C1R3DACXX:1:1212:10903:18476	1	61	39925	113	2710	Spodo_Contig_5	62	101	2749
	Spodo1	95.3	intra-read	114463	Spodo1_Read2HWI-ST225:595:C1R3DACXX:1:1212:11014:7490	1	50	114512	93.5	51	Spodo_Contig_10	51	101	1
	Spodo1	187	inter-reads	NA	Spodo1_Read2HWI-ST225:595:C1R3DACXX:1:1212:20958:28645	NA	NA	NA	NA	18	Spodo_Contig_10	1	101	118
	Spodo1	84.2	intra-read	105685	Spodo1_Read2HWI-ST225:595:C1R3DACXX:1:1212:21045:70224	1	56	105740	104	45	Spodo_Contig_10	57	101	1
	Spodo1	91.6	intra-read	39981	Spodo1_Read1HWI-ST225:595:C1R3DACXX:1:1212:3200:97708	1	53	40033	99	49	Spodo_Contig_5	53	101	1
	Spodo1	187	inter-reads	NA	Spodo1_Read2HWI-ST225:595:C1R3DACXX:1:1212:3929:73770	NA	NA	NA	NA	1123	Spodo_Contig_10	1	101	1023
	Spodo1	187	inter-reads	NA	Spodo1_Read2HWI-ST225:595:C1R3DACXX:1:1212:5750:97964	NA	NA	NA	NA	24	Spodo_Contig_5	1	101	124
	Spodo1	187	inter-reads	NA	Spodo1_Read1HWI-ST225:595:C1R3DACXX:1:1213:13620:28800	NA	NA	NA	NA	2328	Spodo_Contig_10	1	101	2428
	Spodo1	122	intra-read	39951	Spodo1_Read2HWI-ST225:595:C1R3DACXX:1:1213:15597:32757	67	101	39985	65.8	2749	Spodo_Contig_5	1	66	2684
	Spodo1	187	inter-reads	NA	Spodo1_Read1HWI-ST225:595:C1R3DACXX:1:1213:16346:18719	NA	NA	NA	NA	2402	Spodo_Contig_5	1	101	2502
	Spodo1	75	intra-read	39981	Spodo1_Read2HWI-ST225:595:C1R3DACXX:1:1213:17434:22274	1	62	40042	115	40	Spodo_Contig_5	62	101	1
	Spodo1	187	inter-reads	NA	Spodo1_Read1HWI-ST225:595:C1R3DACXX:1:1213:2802:26946	NA	NA	NA	NA	2666	Spodo_Contig_5	1	101	2566
	Spodo1	187	inter-reads	NA	Spodo1_Read1HWI-ST225:595:C1R3DACXX:1:1213:6583:3527	NA	NA	NA	NA	966	Spodo_Contig_5	1	101	1066
	Spodo1	91.6	intra-read	88064	Spodo1_Read1HWI-ST225:595:C1R3DACXX:1:1213:6749:23310	50	98	88016	86.1	1	Spodo_Contig_5	1	49	49
	Spodo1	185	inter-reads	NA	Spodo1_Read2HWI-ST225:595:C1R3DACXX:1:1213:6954:24202	NA	NA	NA	NA	2773	Spodo_Contig_10	1	100	2674
	Spodo1	187	inter-reads	NA	Spodo1_Read2HWI-ST225:595:C1R3DACXX:1:1213:7623:44514	NA	NA	NA	NA	2763	Spodo_Contig_10	1	101	2663
	Spodo1	71.3	intra-read	81061	Spodo1_Read1HWI-ST225:595:C1R3DACXX:1:1214:10332:100800	39	101	81123	117	2773	Spodo_Contig_10	1	38	2736
	Spodo1	121	intra-read	25995	Spodo1_Read1HWI-ST225:595:C1R3DACXX:1:1214:12940:33398	66	101	26030	67.6	2749	Spodo_Contig_5	1	65	2685
	Spodo1	187	inter-reads	NA	Spodo1_Read2HWI-ST225:595:C1R3DACXX:1:1214:14053:76013	NA	NA	NA	NA	99	Spodo_Contig_5	1	101	199
	Spodo1	176	inter-reads	NA	Spodo1_Read2HWI-ST225:595:C1R3DACXX:1:1214:16134:69610	NA	NA	NA	NA	2499	Spodo_Contig_10	1	95	2405
	Spodo1	119	intra-read	39985	Spodo1_Read1HWI-ST225:595:C1R3DACXX:1:1214:20780:97277	1	37	39949	69.4	2686	Spodo_Contig_5	38	101	2749
	Spodo1	99	intra-read	67189	Spodo1_Read1HWI-ST225:595:C1R3DACXX:1:1214:2237:80173	1	48	67237	78.7	53	Spodo_Contig_10	49	101	1
	Spodo1	180	inter-reads	NA	Spodo1_Read2HWI-ST225:595:C1R3DACXX:1:1214:3139:57133	NA	NA	NA	NA	1	Spodo_Contig_5	1	97	97
	Spodo1	110	intra-read	29151	Spodo1_Read2HWI-ST225:595:C1R3DACXX:1:1214:4260:15254	60	101	29110	78.7	2749	Spodo_Contig_5	1	59	2691
	Spodo1	187	inter-reads	NA	Spodo1_Read1HWI-ST225:595:C1R3DACXX:1:1214:7064:56024	NA	NA	NA	NA	2735	Spodo_Contig_5	1	101	2635
	Spodo1	180	inter-reads	NA	Spodo1_Read2HWI-ST225:595:C1R3DACXX:1:1215:13733:97515	NA	NA	NA	NA	1	Spodo_Contig_5	1	97	97
	Spodo1	102	intra-read	125634	Spodo1_Read2HWI-ST225:595:C1R3DACXX:1:1215:16843:65609	1	46	125679	86.1	2719	Spodo_Contig_10	47	101	2773
	Spodo1	187	inter-reads	NA	Spodo1_Read1HWI-ST225:595:C1R3DACXX:1:1215:17930:29570	NA	NA	NA	NA	476	Spodo_Contig_24	1	101	576
	Spodo1	187	inter-reads	NA	Spodo1_Read1HWI-ST225:595:C1R3DACXX:1:1215:2047:91817	NA	NA	NA	NA	403	Spodo_Contig_5	1	101	303
	Spodo1	104	intra-read	39985	Spodo1_Read2HWI-ST225:595:C1R3DACXX:1:1215:2786:36282	1	45	39941	84.2	2694	Spodo_Contig_5	46	101	2749
	Spodo1	187	inter-reads	NA	Spodo1_Read2HWI-ST225:595:C1R3DACXX:1:1215:3432:37896	NA	NA	NA	NA	2740	Spodo_Contig_5	1	101	2640
	Spodo1	134	intra-read	27616	Spodo1_Read2HWI-ST225:595:C1R3DACXX:1:1215:3937:63199	1	29	27644	54.7	4498	Spodo_Contig_24	30	101	4569
	Spodo1	86.1	intra-read	23322	Spodo1_Read2HWI-ST225:595:C1R3DACXX:1:1216:14357:81100	47	101	23268	102	1	Spodo_Contig_5	1	46	46
	Spodo1	187	inter-reads	NA	Spodo1_Read2HWI-ST225:595:C1R3DACXX:1:1216:14962:59700	NA	NA	NA	NA	2714	Spodo_Contig_5	1	101	2614
	Spodo1	69.4	intra-read	96061	Spodo1_Read1HWI-ST225:595:C1R3DACXX:1:1216:17468:75333	1	64	96124	119	37	Spodo_Contig_9	65	101	1
	Spodo1	124	intra-read	61191	Spodo1_Read2HWI-ST225:595:C1R3DACXX:1:1216:18191:77571	68	101	61158	63.9	3882	Spodo_Contig_14	1	67	3816
	Spodo1	182	inter-reads	NA	Spodo1_Read1HWI-ST225:595:C1R3DACXX:1:1216:2387:57015	NA	NA	NA	NA	295	Spodo_Contig_13	1	101	195
	Spodo1	84.2	intra-read	67745	Spodo1_Read1HWI-ST225:595:C1R3DACXX:1:1216:2720:20259	1	56	67800	104	45	Spodo_Contig_5	57	101	1
	Spodo1	187	inter-reads	NA	Spodo1_Read2HWI-ST225:595:C1R3DACXX:1:1216:2723:44556	NA	NA	NA	NA	371	Spodo_Contig_10	1	101	271
	Spodo1	87.9	intra-read	39981	Spodo1_Read2HWI-ST225:595:C1R3DACXX:1:1216:2982:31446	1	43	40023	80.5	60	Spodo_Contig_5	43	101	1
	Spodo1	182	inter-reads	NA	Spodo1_Read1HWI-ST225:595:C1R3DACXX:1:1216:7581:6626	NA	NA	NA	NA	42	Spodo_Contig_5	1	101	142
	Spodo1	82.4	intra-read	51921	Spodo1_Read1HWI-ST225:595:C1R3DACXX:1:1216:8767:20020	25	101	51998	126	1305	Spodo_Contig_9	1	44	1262
	Spodo1	102	intra-read	39985	Spodo1_Read1HWI-ST225:595:C1R3DACXX:1:1301:11456:5978	1	46	39940	86.1	2695	Spodo_Contig_5	47	101	2749
	Spodo1	73.1	intra-read	103175	Spodo1_Read1HWI-ST225:595:C1R3DACXX:1:1301:12216:11509	40	101	103236	115	750	Spodo_Contig_17	1	39	712
	Spodo1	128	intra-read	39985	Spodo1_Read1HWI-ST225:595:C1R3DACXX:1:1301:12726:43014	1	32	39954	60.2	2681	Spodo_Contig_5	33	101	2749
	Spodo1	62.1	intra-read	23268	Spodo1_Read2HWI-ST225:595:C1R3DACXX:1:1301:12750:65102	1	68	23335	126	33	Spodo_Contig_5	69	101	1
	Spodo1	187	inter-reads	NA	Spodo1_Read1HWI-ST225:595:C1R3DACXX:1:1301:13215:6142	NA	NA	NA	NA	706	Spodo_Contig_10	1	101	606
	Spodo1	56.5	intra-read	96063	Spodo1_Read2HWI-ST225:595:C1R3DACXX:1:1301:17577:8813	1	71	95993	132	2985	Spodo_Contig_9	72	101	3014
	Spodo1	130	intra-read	129068	Spodo1_Read1HWI-ST225:595:C1R3DACXX:1:1301:17820:47659	1	31	129038	58.4	70	Spodo_Contig_10	32	101	1
	Spodo1	71.3	intra-read	33093	Spodo1_Read1HWI-ST225:595:C1R3DACXX:1:1301:17938:58076	40	101	33154	115	4569	Spodo_Contig_24	1	38	4532
	Spodo1	110	intra-read	109041	Spodo1_Read2HWI-ST225:595:C1R3DACXX:1:1301:18347:9057	1	42	109000	78.7	59	Spodo_Contig_10	43	101	1
	Spodo1	187	inter-reads	NA	Spodo1_Read2HWI-ST225:595:C1R3DACXX:1:1301:3247:58094	NA	NA	NA	NA	853	Spodo_Contig_5	1	101	753
	Spodo1	69.4	intra-read	61368	Spodo1_Read1HWI-ST225:595:C1R3DACXX:1:1301:8561:84166	37	101	61432	121	71	Spodo_Contig_18	1	37	35
	Spodo1	63.9	intra-read	40048	Spodo1_Read1HWI-ST225:595:C1R3DACXX:1:1302:10968:62397	34	101	39981	126	1	Spodo_Contig_5	1	34	34
	Spodo1	187	inter-reads	NA	Spodo1_Read1HWI-ST225:595:C1R3DACXX:1:1302:11640:48717	NA	NA	NA	NA	2630	Spodo_Contig_10	1	101	2530
	Spodo1	97.1	intra-read	39937	Spodo1_Read1HWI-ST225:595:C1R3DACXX:1:1302:1245:75429	53	101	39985	91.6	2749	Spodo_Contig_5	1	52	2698
	Spodo1	137	intra-read	40008	Spodo1_Read1HWI-ST225:595:C1R3DACXX:1:1302:14493:68048	74	101	39981	52.8	1	Spodo_Contig_5	1	74	74
	Spodo1	187	inter-reads	NA	Spodo1_Read1HWI-ST225:595:C1R3DACXX:1:1302:15468:12403	NA	NA	NA	NA	233	Spodo_Contig_10	1	101	333
	Spodo1	82.4	intra-read	81486	Spodo1_Read2HWI-ST225:595:C1R3DACXX:1:1302:15800:33746	1	62	81425	115	2492	Spodo_Contig_23	58	101	2535
	Spodo1	86.1	intra-read	23051	Spodo1_Read2HWI-ST225:595:C1R3DACXX:1:1302:15879:45715	47	101	23105	102	1	Spodo_Contig_19	1	46	46
	Spodo1	86.1	intra-read	39985	Spodo1_Read2HWI-ST225:595:C1R3DACXX:1:1302:16536:25513	1	55	39931	102	2704	Spodo_Contig_5	56	101	2749
	Spodo1	58.4	intra-read	39916	Spodo1_Read2HWI-ST225:595:C1R3DACXX:1:1302:16985:88393	32	101	39985	130	2749	Spodo_Contig_5	1	31	2719
	Spodo1	80.5	intra-read	39981	Spodo1_Read1HWI-ST225:595:C1R3DACXX:1:1302:2060:2578	1	59	40039	110	43	Spodo_Contig_5	59	101	1
	Spodo1	182	inter-reads	NA	Spodo1_Read2HWI-ST225:595:C1R3DACXX:1:1302:20941:36229	NA	NA	NA	NA	59	Spodo_Contig_5	1	101	159
	Spodo1	187	inter-reads	NA	Spodo1_Read2HWI-ST225:595:C1R3DACXX:1:1302:4149:56599	NA	NA	NA	NA	1475	Spodo_Contig_5	1	101	1375
	Spodo1	187	inter-reads	NA	Spodo1_Read2HWI-ST225:595:C1R3DACXX:1:1302:5238:22232	NA	NA	NA	NA	40	Spodo_Contig_10	1	101	140
	Spodo1	187	inter-reads	NA	Spodo1_Read2HWI-ST225:595:C1R3DACXX:1:1302:5585:66597	NA	NA	NA	NA	1	Spodo_Contig_5	1	101	101
	Spodo1	58.4	intra-read	24224	Spodo1_Read1HWI-ST225:595:C1R3DACXX:1:1302:9848:13392	32	101	24155	124	2	Spodo_Contig_23	1	31	32
	Spodo1	89.8	intra-read	39985	Spodo1_Read2HWI-ST225:595:C1R3DACXX:1:1303:10516:86919	1	53	39933	99	2702	Spodo_Contig_5	54	101	2749
	Spodo1	111	intra-read	100182	Spodo1_Read2HWI-ST225:595:C1R3DACXX:1:1303:12671:3021	61	101	100222	76.8	2773	Spodo_Contig_10	1	60	2714
	Spodo1	80.5	intra-read	3365	Spodo1_Read2HWI-ST225:595:C1R3DACXX:1:1303:13018:29823	1	58	3308	108	43	Spodo_Contig_10	59	101	1
	Spodo1	102	intra-read	40027	Spodo1_Read2HWI-ST225:595:C1R3DACXX:1:1303:19108:77834	55	101	39981	87.9	1	Spodo_Contig_5	1	55	55
	Spodo1	104	intra-read	39985	Spodo1_Read1HWI-ST225:595:C1R3DACXX:1:1303:20970:8909	1	45	39941	84.2	2694	Spodo_Contig_5	46	101	2749
	Spodo1	111	intra-read	34701	Spodo1_Read1HWI-ST225:595:C1R3DACXX:1:1303:2108:42207	1	41	34661	76.8	60	Spodo_Contig_5	42	101	1
	Spodo1	182	inter-reads	NA	Spodo1_Read1HWI-ST225:595:C1R3DACXX:1:1303:4768:20933	NA	NA	NA	NA	1774	Spodo_Contig_5	1	101	1674
	Spodo1	69.4	intra-read	49807	Spodo1_Read2HWI-ST225:595:C1R3DACXX:1:1303:5607:44684	38	101	49870	119	2773	Spodo_Contig_10	1	37	2737
	Spodo1	187	inter-reads	NA	Spodo1_Read2HWI-ST225:595:C1R3DACXX:1:1303:6452:66006	NA	NA	NA	NA	2159	Spodo_Contig_10	1	101	2259
	Spodo1	187	inter-reads	NA	Spodo1_Read1HWI-ST225:595:C1R3DACXX:1:1303:6866:72328	NA	NA	NA	NA	218	Spodo_Contig_9	1	101	118
	Spodo1	93.5	intra-read	40032	Spodo1_Read1HWI-ST225:595:C1R3DACXX:1:1303:7283:75153	50	101	39981	97.1	1	Spodo_Contig_5	1	50	50
	Spodo1	187	inter-reads	NA	Spodo1_Read1HWI-ST225:595:C1R3DACXX:1:1303:9842:64571	NA	NA	NA	NA	1987	Spodo_Contig_5	1	101	1887
	Spodo1	187	inter-reads	NA	Spodo1_Read2HWI-ST225:595:C1R3DACXX:1:1304:12375:72365	NA	NA	NA	NA	5993	Spodo_Contig_18	1	101	5893
	Spodo1	187	inter-reads	NA	Spodo1_Read2HWI-ST225:595:C1R3DACXX:1:1304:15297:37848	NA	NA	NA	NA	2748	Spodo_Contig_10	1	101	2648
	Spodo1	121	intra-read	40017	Spodo1_Read2HWI-ST225:595:C1R3DACXX:1:1304:17721:13630	65	101	39981	69.4	1	Spodo_Contig_5	1	65	65
	Spodo1	80.5	intra-read	23271	Spodo1_Read2HWI-ST225:595:C1R3DACXX:1:1304:19018:86195	1	58	23214	108	2707	Spodo_Contig_5	59	101	2749
	Spodo1	187	inter-reads	NA	Spodo1_Read2HWI-ST225:595:C1R3DACXX:1:1304:19450:95144	NA	NA	NA	NA	28	Spodo_Contig_5	1	101	128
	Spodo1	187	inter-reads	NA	Spodo1_Read2HWI-ST225:595:C1R3DACXX:1:1304:4880:38138	NA	NA	NA	NA	2973	Spodo_Contig_9	1	101	2873
	Spodo1	102	intra-read	39981	Spodo1_Read1HWI-ST225:595:C1R3DACXX:1:1304:6024:41563	1	44	40024	82.4	58	Spodo_Contig_5	44	101	1
	Spodo1	187	inter-reads	NA	Spodo1_Read2HWI-ST225:595:C1R3DACXX:1:1304:7757:47672	NA	NA	NA	NA	1554	Spodo_Contig_5	1	101	1454
	Spodo1	119	intra-read	23268	Spodo1_Read1HWI-ST225:595:C1R3DACXX:1:1304:9746:2310	1	37	23304	69.4	64	Spodo_Contig_5	38	101	1
	Spodo1	187	inter-reads	NA	Spodo1_Read2HWI-ST225:595:C1R3DACXX:1:1305:15288:7645	NA	NA	NA	NA	1557	Spodo_Contig_5	1	101	1657
	Spodo1	87.9	intra-read	67189	Spodo1_Read2HWI-ST225:595:C1R3DACXX:1:1305:1667:91985	3	54	67241	86.1	47	Spodo_Contig_10	55	101	1
	Spodo1	119	intra-read	39949	Spodo1_Read1HWI-ST225:595:C1R3DACXX:1:1305:17505:99131	65	101	39985	69.4	2749	Spodo_Contig_5	1	64	2686
	Spodo1	100	intra-read	17865	Spodo1_Read1HWI-ST225:595:C1R3DACXX:1:1305:17531:31496	1	48	17818	89.8	1901	Spodo_Contig_5	48	101	1954
	Spodo1	108	intra-read	39943	Spodo1_Read2HWI-ST225:595:C1R3DACXX:1:1305:18646:91920	59	101	39985	80.5	2749	Spodo_Contig_5	1	58	2692
	Spodo1	187	inter-reads	NA	Spodo1_Read2HWI-ST225:595:C1R3DACXX:1:1305:20178:49277	NA	NA	NA	NA	2719	Spodo_Contig_5	1	101	2619
	Spodo1	187	inter-reads	NA	Spodo1_Read2HWI-ST225:595:C1R3DACXX:1:1305:2042:4181	NA	NA	NA	NA	1730	Spodo_Contig_10	1	101	1630
	Spodo1	187	inter-reads	NA	Spodo1_Read2HWI-ST225:595:C1R3DACXX:1:1305:20680:53763	NA	NA	NA	NA	2728	Spodo_Contig_5	1	101	2628
	Spodo1	106	intra-read	85074	Spodo1_Read1HWI-ST225:595:C1R3DACXX:1:1305:20957:41265	1	44	85117	82.4	4513	Spodo_Contig_24	45	101	4569
	Spodo1	187	inter-reads	NA	Spodo1_Read1HWI-ST225:595:C1R3DACXX:1:1305:2275:97886	NA	NA	NA	NA	1606	Spodo_Contig_5	1	101	1506
	Spodo1	183	inter-reads	NA	Spodo1_Read2HWI-ST225:595:C1R3DACXX:1:1305:2644:49528	NA	NA	NA	NA	2773	Spodo_Contig_10	1	99	2675
	Spodo1	187	inter-reads	NA	Spodo1_Read1HWI-ST225:595:C1R3DACXX:1:1305:4019:46415	NA	NA	NA	NA	1657	Spodo_Contig_5	1	101	1757
	Spodo1	119	intra-read	39949	Spodo1_Read2HWI-ST225:595:C1R3DACXX:1:1306:13585:63891	65	101	39985	69.4	2749	Spodo_Contig_5	1	64	2686
	Spodo1	182	inter-reads	NA	Spodo1_Read1HWI-ST225:595:C1R3DACXX:1:1306:14669:76956	NA	NA	NA	NA	2995	Spodo_Contig_9	1	101	2895
	Spodo1	80.5	intra-read	40039	Spodo1_Read2HWI-ST225:595:C1R3DACXX:1:1306:1550:4506	43	101	39981	110	1	Spodo_Contig_5	1	43	43
	Spodo1	132	inter-reads	NA	Spodo1_Read1HWI-ST225:595:C1R3DACXX:1:1306:17767:93718	NA	NA	NA	NA	2902	Spodo_Contig_9	1	101	2802
	Spodo1	187	inter-reads	NA	Spodo1_Read2HWI-ST225:595:C1R3DACXX:1:1306:19196:32688	NA	NA	NA	NA	334	Spodo_Contig_5	1	101	234
	Spodo1	121	intra-read	39985	Spodo1_Read2HWI-ST225:595:C1R3DACXX:1:1306:20123:12884	1	36	39950	67.6	2685	Spodo_Contig_5	37	101	2749
	Spodo1	104	intra-read	96105	Spodo1_Read2HWI-ST225:595:C1R3DACXX:1:1306:3632:4330	57	101	96061	84.2	1	Spodo_Contig_9	1	56	56
	Spodo1	52.8	intra-read	67262	Spodo1_Read1HWI-ST225:595:C1R3DACXX:1:1306:5314:88555	29	101	67189	119	1	Spodo_Contig_10	1	28	28
	Spodo1	106	intra-read	96061	Spodo1_Read2HWI-ST225:595:C1R3DACXX:1:1306:5609:90057	1	44	96104	82.4	57	Spodo_Contig_9	45	101	1
	Spodo1	73.1	intra-read	115480	Spodo1_Read1HWI-ST225:595:C1R3DACXX:1:1306:7551:17742	38	95	115537	108	21	Spodo_Contig_16	1	39	59
	Spodo1	183	inter-reads	NA	Spodo1_Read2HWI-ST225:595:C1R3DACXX:1:1306:8249:5033	NA	NA	NA	NA	3618	Spodo_Contig_11	1	101	3518
	Spodo1	187	inter-reads	NA	Spodo1_Read2HWI-ST225:595:C1R3DACXX:1:1307:11430:75163	NA	NA	NA	NA	122	Spodo_Contig_5	1	101	222
	Spodo1	73.1	intra-read	86768	Spodo1_Read1HWI-ST225:595:C1R3DACXX:1:1307:13660:79534	34	101	86701	126	2062	Spodo_Contig_10	1	45	2106
	Spodo1	75	intra-read	63645	Spodo1_Read2HWI-ST225:595:C1R3DACXX:1:1307:16310:24481	1	66	63580	122	3563	Spodo_Contig_14	62	101	3602
	Spodo1	111	intra-read	96063	Spodo1_Read1HWI-ST225:595:C1R3DACXX:1:1307:17891:63897	1	41	96023	76.8	2955	Spodo_Contig_9	42	101	3014
	Spodo1	187	inter-reads	NA	Spodo1_Read2HWI-ST225:595:C1R3DACXX:1:1307:20778:86969	NA	NA	NA	NA	1830	Spodo_Contig_5	1	101	1730
	Spodo1	93.5	intra-read	130407	Spodo1_Read2HWI-ST225:595:C1R3DACXX:1:1307:21021:39588	1	52	130356	97.1	50	Spodo_Contig_10	52	101	1
	Spodo1	187	inter-reads	NA	Spodo1_Read2HWI-ST225:595:C1R3DACXX:1:1307:4492:84227	NA	NA	NA	NA	6874	Spodo_Contig_18	1	101	6774
	Spodo1	91.6	intra-read	39981	Spodo1_Read2HWI-ST225:595:C1R3DACXX:1:1307:4629:23986	1	53	40033	99	49	Spodo_Contig_5	53	101	1
	Spodo1	75	intra-read	20291	Spodo1_Read1HWI-ST225:595:C1R3DACXX:1:1307:9432:63115	41	101	20351	113	2585	Spodo_Contig_4	1	40	2624
	Spodo1	104	intra-read	40024	Spodo1_Read1HWI-ST225:595:C1R3DACXX:1:1307:9600:92558	57	101	39980	84.2	3	Spodo_Contig_5	1	56	58
	Spodo1	187	inter-reads	NA	Spodo1_Read1HWI-ST225:595:C1R3DACXX:1:1308:11189:86657	NA	NA	NA	NA	2730	Spodo_Contig_5	1	101	2630
	Spodo1	60.2	intra-read	40050	Spodo1_Read1HWI-ST225:595:C1R3DACXX:1:1308:15202:7820	32	101	39981	130	1	Spodo_Contig_5	1	32	32
	Spodo1	187	inter-reads	NA	Spodo1_Read2HWI-ST225:595:C1R3DACXX:1:1308:16092:58111	NA	NA	NA	NA	1602	Spodo_Contig_5	1	101	1702
	Spodo1	187	inter-reads	NA	Spodo1_Read1HWI-ST225:595:C1R3DACXX:1:1308:18939:82800	NA	NA	NA	NA	68	Spodo_Contig_5	1	101	168
	Spodo1	187	inter-reads	NA	Spodo1_Read2HWI-ST225:595:C1R3DACXX:1:1308:4349:15610	NA	NA	NA	NA	3601	Spodo_Contig_13	1	101	3501
	Spodo1	187	inter-reads	NA	Spodo1_Read2HWI-ST225:595:C1R3DACXX:1:1308:4587:94331	NA	NA	NA	NA	65	Spodo_Contig_5	1	101	165
	Spodo1	78.7	intra-read	74635	Spodo1_Read2HWI-ST225:595:C1R3DACXX:1:1308:7059:30788	45	101	74579	106	1	Spodo_Contig_6	1	42	42
	Spodo1	78.7	intra-read	10781	Spodo1_Read1HWI-ST225:595:C1R3DACXX:1:1308:7388:13089	43	101	10723	110	1	Spodo_Contig_10	1	42	42
	Spodo1	58.4	intra-read	103167	Spodo1_Read1HWI-ST225:595:C1R3DACXX:1:1309:13208:66834	32	101	103236	130	750	Spodo_Contig_17	1	31	720
	Spodo1	95.3	intra-read	98245	Spodo1_Read2HWI-ST225:595:C1R3DACXX:1:1309:16314:42784	50	101	98194	97.1	407	SEUC42445_TC05	1	68	343
	Spodo1	71.3	intra-read	23163	Spodo1_Read1HWI-ST225:595:C1R3DACXX:1:1309:20089:36948	39	101	23101	117	1292	Spodo_Contig_12	1	38	1255
	Spodo1	187	inter-reads	NA	Spodo1_Read1HWI-ST225:595:C1R3DACXX:1:1309:6425:21025	NA	NA	NA	NA	21	Spodo_Contig_10	1	101	121
	Spodo1	187	inter-reads	NA	Spodo1_Read1HWI-ST225:595:C1R3DACXX:1:1309:8104:9233	NA	NA	NA	NA	1919	Spodo_Contig_14	1	101	1819
	Spodo1	187	inter-reads	NA	Spodo1_Read1HWI-ST225:595:C1R3DACXX:1:1309:8424:7314	NA	NA	NA	NA	19	Spodo_Contig_9	1	101	119
	Spodo1	187	inter-reads	NA	Spodo1_Read1HWI-ST225:595:C1R3DACXX:1:1310:10395:34750	NA	NA	NA	NA	2757	Spodo_Contig_10	1	101	2657
	Spodo1	124	intra-read	96063	Spodo1_Read1HWI-ST225:595:C1R3DACXX:1:1310:11967:9286	1	34	96030	63.9	2948	Spodo_Contig_9	35	101	3014
	Spodo1	91.6	intra-read	23271	Spodo1_Read1HWI-ST225:595:C1R3DACXX:1:1310:12447:56798	1	52	23220	97.1	2701	Spodo_Contig_5	53	101	2749
	Spodo1	182	inter-reads	NA	Spodo1_Read2HWI-ST225:595:C1R3DACXX:1:1310:13734:45394	NA	NA	NA	NA	750	Spodo_Contig_17	1	98	653
	Spodo1	99	intra-read	23271	Spodo1_Read1HWI-ST225:595:C1R3DACXX:1:1310:15863:72562	1	48	23224	89.8	2697	Spodo_Contig_5	49	101	2749
	Spodo1	69.4	intra-read	34698	Spodo1_Read1HWI-ST225:595:C1R3DACXX:1:1310:17453:65377	1	64	34761	119	2713	Spodo_Contig_5	65	101	2749
	Spodo1	182	inter-reads	NA	Spodo1_Read1HWI-ST225:595:C1R3DACXX:1:1310:18962:94207	NA	NA	NA	NA	34	Spodo_Contig_5	1	101	134
	Spodo1	76.8	intra-read	23271	Spodo1_Read2HWI-ST225:595:C1R3DACXX:1:1310:1915:2769	1	60	23212	111	2709	Spodo_Contig_5	61	101	2749
	Spodo1	100	intra-read	67146	Spodo1_Read2HWI-ST225:595:C1R3DACXX:1:1310:19299:33225	55	101	67192	82.4	2773	Spodo_Contig_10	1	54	2720
	Spodo1	182	inter-reads	NA	Spodo1_Read1HWI-ST225:595:C1R3DACXX:1:1310:20892:30510	NA	NA	NA	NA	78	Spodo_Contig_16	1	101	178
	Spodo1	82.4	intra-read	39985	Spodo1_Read1HWI-ST225:595:C1R3DACXX:1:1310:21121:5207	1	57	39929	106	2706	Spodo_Contig_5	58	101	2749
	Spodo1	187	inter-reads	NA	Spodo1_Read2HWI-ST225:595:C1R3DACXX:1:1310:5009:38619	NA	NA	NA	NA	762	Spodo_Contig_12	1	101	862
	Spodo1	104	intra-read	133580	Spodo1_Read2HWI-ST225:595:C1R3DACXX:1:1311:1512:56795	56	101	133535	86.1	1810	Spodo_Contig_14	1	56	1755
	Spodo1	110	intra-read	97595	Spodo1_Read2HWI-ST225:595:C1R3DACXX:1:1311:1628:54395	1	40	97634	69.4	6677	Spodo_Contig_18	37	101	6613
	Spodo1	187	inter-reads	NA	Spodo1_Read1HWI-ST225:595:C1R3DACXX:1:1311:18946:50836	NA	NA	NA	NA	18	Spodo_Contig_5	1	101	118
	Spodo1	182	inter-reads	NA	Spodo1_Read1HWI-ST225:595:C1R3DACXX:1:1311:19967:20986	NA	NA	NA	NA	19	Spodo_Contig_11	1	101	119
	Spodo1	187	inter-reads	NA	Spodo1_Read2HWI-ST225:595:C1R3DACXX:1:1311:6309:60237	NA	NA	NA	NA	2742	Spodo_Contig_5	1	101	2642
	Spodo1	78.7	intra-read	39981	Spodo1_Read2HWI-ST225:595:C1R3DACXX:1:1311:7687:76986	1	60	40040	111	42	Spodo_Contig_5	60	101	1
	Spodo1	187	inter-reads	NA	Spodo1_Read2HWI-ST225:595:C1R3DACXX:1:1311:8946:98944	NA	NA	NA	NA	971	Spodo_Contig_10	1	101	1071
	Spodo1	187	inter-reads	NA	Spodo1_Read2HWI-ST225:595:C1R3DACXX:1:1311:9234:22836	NA	NA	NA	NA	2102	Spodo_Contig_10	1	101	2202
	Spodo1	187	inter-reads	NA	Spodo1_Read1HWI-ST225:595:C1R3DACXX:1:1312:14608:94472	NA	NA	NA	NA	2285	Spodo_Contig_10	1	101	2185
	Spodo1	187	inter-reads	NA	Spodo1_Read1HWI-ST225:595:C1R3DACXX:1:1312:15452:17656	NA	NA	NA	NA	1183	Spodo_Contig_10	1	101	1283
	Spodo1	91.6	intra-read	40033	Spodo1_Read1HWI-ST225:595:C1R3DACXX:1:1312:20440:67284	49	101	39981	99	1	Spodo_Contig_5	1	49	49
	Spodo1	108	intra-read	89039	Spodo1_Read2HWI-ST225:595:C1R3DACXX:1:1312:2377:59602	49	99	88989	89.8	591	Spodo_Contig_5	1	58	534
	Spodo1	182	inter-reads	NA	Spodo1_Read1HWI-ST225:595:C1R3DACXX:1:1312:2401:87257	NA	NA	NA	NA	1017	Spodo_Contig_5	1	101	917
	Spodo1	69.4	intra-read	114526	Spodo1_Read1HWI-ST225:595:C1R3DACXX:1:1312:4779:22996	38	101	114463	119	1	Spodo_Contig_10	1	37	37
	Spodo1	134	intra-read	96063	Spodo1_Read2HWI-ST225:595:C1R3DACXX:1:1312:9849:88583	1	29	96035	54.7	2943	Spodo_Contig_9	30	101	3014
	Spodo1	121	intra-read	40017	Spodo1_Read2HWI-ST225:595:C1R3DACXX:1:1313:12506:45640	67	101	39983	65.8	1	Spodo_Contig_5	1	65	65
	Spodo1	113	intra-read	39985	Spodo1_Read1HWI-ST225:595:C1R3DACXX:1:1313:14789:19469	1	40	39946	75	2689	Spodo_Contig_5	41	101	2749
	Spodo1	187	inter-reads	NA	Spodo1_Read1HWI-ST225:595:C1R3DACXX:1:1313:1481:21667	NA	NA	NA	NA	1589	Spodo_Contig_19	1	101	1489
	Spodo1	187	inter-reads	NA	Spodo1_Read2HWI-ST225:595:C1R3DACXX:1:1313:15024:61300	NA	NA	NA	NA	38	Spodo_Contig_5	1	101	138
	Spodo1	104	intra-read	99239	Spodo1_Read1HWI-ST225:595:C1R3DACXX:1:1313:18960:40337	1	45	99195	84.2	56	Spodo_Contig_10	46	101	1
	Spodo1	187	inter-reads	NA	Spodo1_Read2HWI-ST225:595:C1R3DACXX:1:1313:20828:28937	NA	NA	NA	NA	2659	Spodo_Contig_5	1	101	2559
	Spodo1	119	intra-read	103323	Spodo1_Read2HWI-ST225:595:C1R3DACXX:1:1313:3433:74628	1	37	103359	69.4	64	Spodo_Contig_10	38	101	1
	Spodo1	110	intra-read	93762	Spodo1_Read2HWI-ST225:595:C1R3DACXX:1:1313:5868:82171	59	101	93720	80.5	1	Spodo_Contig_2	1	59	59
	Spodo1	106	intra-read	81407	Spodo1_Read1HWI-ST225:595:C1R3DACXX:1:1313:6641:12347	1	45	81451	84.2	57	Spodo_Contig_10	45	101	1
	Spodo1	187	inter-reads	NA	Spodo1_Read1HWI-ST225:595:C1R3DACXX:1:1314:10272:21708	NA	NA	NA	NA	1434	Spodo_Contig_24	1	101	1334
	Spodo1	67.6	intra-read	39981	Spodo1_Read2HWI-ST225:595:C1R3DACXX:1:1314:14647:38264	1	66	40046	122	36	Spodo_Contig_5	66	101	1
	Spodo1	187	inter-reads	NA	Spodo1_Read1HWI-ST225:595:C1R3DACXX:1:1314:14785:38731	NA	NA	NA	NA	1943	Spodo_Contig_5	1	101	1843
	Spodo1	117	intra-read	39985	Spodo1_Read1HWI-ST225:595:C1R3DACXX:1:1314:1622:22515	1	38	39948	71.3	2687	Spodo_Contig_5	39	101	2749
	Spodo1	58.4	intra-read	23202	Spodo1_Read2HWI-ST225:595:C1R3DACXX:1:1314:16452:91823	32	101	23271	130	2749	Spodo_Contig_5	1	31	2719
	Spodo1	117	intra-read	39985	Spodo1_Read1HWI-ST225:595:C1R3DACXX:1:1314:17519:81856	1	38	39948	71.3	2687	Spodo_Contig_5	39	101	2749
	Spodo1	187	inter-reads	NA	Spodo1_Read2HWI-ST225:595:C1R3DACXX:1:1314:17797:16499	NA	NA	NA	NA	2182	Spodo_Contig_5	1	101	2082
	Spodo1	65.8	intra-read	40047	Spodo1_Read1HWI-ST225:595:C1R3DACXX:1:1314:18365:89842	35	101	39981	124	1	Spodo_Contig_5	1	35	35
	Spodo1	91.6	intra-read	40033	Spodo1_Read1HWI-ST225:595:C1R3DACXX:1:1314:18524:8549	49	101	39981	99	1	Spodo_Contig_5	1	49	49
	Spodo1	71.3	intra-read	27937	Spodo1_Read1HWI-ST225:595:C1R3DACXX:1:1314:1954:53386	39	101	27999	117	1384	Spodo_Contig_14	1	38	1421
	Spodo1	134	intra-read	2950	Spodo1_Read1HWI-ST225:595:C1R3DACXX:1:1314:5792:87846	1	30	2979	56.5	92	Spodo_Contig_16	30	101	21
	Spodo1	187	inter-reads	NA	Spodo1_Read1HWI-ST225:595:C1R3DACXX:1:1314:6412:69986	NA	NA	NA	NA	6	Spodo_Contig_5	1	101	106
	Spodo1	124	intra-read	40015	Spodo1_Read2HWI-ST225:595:C1R3DACXX:1:1314:8331:27654	67	101	39981	65.8	1	Spodo_Contig_5	1	67	67
	Spodo1	100	intra-read	67189	Spodo1_Read1HWI-ST225:595:C1R3DACXX:1:1315:10680:23970	1	47	67236	76.8	54	Spodo_Contig_10	48	101	1
	Spodo1	113	intra-read	103519	Spodo1_Read2HWI-ST225:595:C1R3DACXX:1:1315:10710:39888	62	101	103558	75	2749	Spodo_Contig_5	1	61	2689
	Spodo1	110	intra-read	23271	Spodo1_Read2HWI-ST225:595:C1R3DACXX:1:1315:11780:48961	1	42	23230	78.7	2691	Spodo_Contig_5	43	101	2749
	Spodo1	126	intra-read	79706	Spodo1_Read1HWI-ST225:595:C1R3DACXX:1:1315:15323:96719	67	101	79672	65.8	21	Spodo_Contig_16	1	68	88
	Spodo1	187	inter-reads	NA	Spodo1_Read2HWI-ST225:595:C1R3DACXX:1:1315:15530:48585	NA	NA	NA	NA	82	Spodo_Contig_9	1	101	182
	Spodo1	187	inter-reads	NA	Spodo1_Read2HWI-ST225:595:C1R3DACXX:1:1315:17808:28169	NA	NA	NA	NA	251	Spodo_Contig_10	1	101	351
	Spodo1	60.2	intra-read	114463	Spodo1_Read2HWI-ST225:595:C1R3DACXX:1:1315:17897:49797	1	69	114531	128	32	Spodo_Contig_10	70	101	1
	Spodo1	182	inter-reads	NA	Spodo1_Read1HWI-ST225:595:C1R3DACXX:1:1315:18006:25555	NA	NA	NA	NA	2431	Spodo_Contig_5	1	101	2531
	Spodo1	187	inter-reads	NA	Spodo1_Read2HWI-ST225:595:C1R3DACXX:1:1315:20494:70170	NA	NA	NA	NA	64	Spodo_Contig_9	1	101	164
	Spodo1	159	inter-reads	NA	Spodo1_Read1HWI-ST225:595:C1R3DACXX:1:1315:21025:82133	NA	NA	NA	NA	46	Spodo_Contig_5	1	101	146
	Spodo1	187	inter-reads	NA	Spodo1_Read2HWI-ST225:595:C1R3DACXX:1:1315:6844:28321	NA	NA	NA	NA	101	Spodo_Contig_5	1	101	201
	Spodo1	187	inter-reads	NA	Spodo1_Read2HWI-ST225:595:C1R3DACXX:1:1316:11590:8827	NA	NA	NA	NA	2034	Spodo_Contig_9	1	101	1934
	Spodo1	187	inter-reads	NA	Spodo1_Read1HWI-ST225:595:C1R3DACXX:1:1316:12669:56431	NA	NA	NA	NA	123	Spodo_Contig_5	1	101	223
	Spodo1	115	intra-read	73471	Spodo1_Read2HWI-ST225:595:C1R3DACXX:1:1316:12853:11026	1	39	73433	73.1	62	Spodo_Contig_10	40	101	1
	Spodo1	124	intra-read	74178	Spodo1_Read1HWI-ST225:595:C1R3DACXX:1:1316:14246:32156	1	34	74211	63.9	67	Spodo_Contig_10	35	101	1
	Spodo1	159	inter-reads	NA	Spodo1_Read1HWI-ST225:595:C1R3DACXX:1:1316:14312:32937	NA	NA	NA	NA	1287	Spodo_Contig_5	1	101	1387
	Spodo1	187	inter-reads	NA	Spodo1_Read1HWI-ST225:595:C1R3DACXX:1:1316:14341:76601	NA	NA	NA	NA	1459	Spodo_Contig_14	1	101	1559
	Spodo1	126	intra-read	23105	Spodo1_Read2HWI-ST225:595:C1R3DACXX:1:1316:16450:3656	1	33	23073	62.1	68	Spodo_Contig_19	34	101	1
	Spodo1	176	inter-reads	NA	Spodo1_Read2HWI-ST225:595:C1R3DACXX:1:1316:17689:2052	NA	NA	NA	NA	24	Spodo_Contig_10	1	101	124
	Spodo1	124	intra-read	40015	Spodo1_Read1HWI-ST225:595:C1R3DACXX:1:1316:18179:16368	67	101	39981	65.8	1	Spodo_Contig_5	1	67	67
	Spodo1	130	intra-read	39981	Spodo1_Read2HWI-ST225:595:C1R3DACXX:1:1316:18959:75306	1	32	40012	60.2	70	Spodo_Contig_5	32	101	1
	Spodo1	187	inter-reads	NA	Spodo1_Read2HWI-ST225:595:C1R3DACXX:1:1316:5919:57975	NA	NA	NA	NA	1672	Spodo_Contig_5	1	101	1572
	Spodo1	119	intra-read	67192	Spodo1_Read2HWI-ST225:595:C1R3DACXX:1:1316:7259:77692	1	37	67156	63.9	2710	Spodo_Contig_10	38	101	2773
	Spodo1	132	intra-read	58184	Spodo1_Read2HWI-ST225:595:C1R3DACXX:1:1316:7555:23090	72	101	58213	56.5	2	Spodo_Contig_23	1	71	72
	Spodo1	119	intra-read	39949	Spodo1_Read2HWI-ST225:595:C1R3DACXX:1:1316:9645:68208	65	101	39985	69.4	2749	Spodo_Contig_5	1	64	2686
	Spodo1	56.5	intra-read	39985	Spodo1_Read1HWI-ST225:595:C1R3DACXX:1:2101:10737:68890	1	71	39915	132	2720	Spodo_Contig_5	72	101	2749
	Spodo1	73.1	intra-read	67189	Spodo1_Read1HWI-ST225:595:C1R3DACXX:1:2101:11845:41535	1	62	67251	99	39	Spodo_Contig_10	63	101	1
	Spodo1	130	intra-read	39981	Spodo1_Read2HWI-ST225:595:C1R3DACXX:1:2101:19238:85696	1	32	40012	60.2	70	Spodo_Contig_5	32	101	1
	Spodo1	135	intra-read	39981	Spodo1_Read1HWI-ST225:595:C1R3DACXX:1:2101:20192:38882	1	29	40009	54.7	73	Spodo_Contig_5	29	101	1
	Spodo1	58.4	intra-read	59704	Spodo1_Read2HWI-ST225:595:C1R3DACXX:1:2101:2304:76110	1	67	59638	124	34	Spodo_Contig_19	68	101	1
	Spodo1	67.6	intra-read	8417	Spodo1_Read1HWI-ST225:595:C1R3DACXX:1:2101:5574:41508	1	64	8354	119	4534	Spodo_Contig_24	66	101	4569
	Spodo1	91.6	intra-read	103236	Spodo1_Read1HWI-ST225:595:C1R3DACXX:1:2101:6733:76627	1	52	103185	97.1	702	Spodo_Contig_17	53	101	750
	Spodo1	121	intra-read	103236	Spodo1_Read2HWI-ST225:595:C1R3DACXX:1:2102:10964:75771	1	36	103201	67.6	686	Spodo_Contig_17	37	101	750
	Spodo1	97.1	intra-read	27189	Spodo1_Read2HWI-ST225:595:C1R3DACXX:1:2102:15585:30561	53	101	27141	91.6	1	Spodo_Contig_19	1	52	52
	Spodo1	54.7	intra-read	644	Spodo1_Read1HWI-ST225:595:C1R3DACXX:1:2102:18041:8658	29	101	716	135	21	Spodo_Contig_16	1	29	49
	Spodo1	87.9	intra-read	60275	Spodo1_Read2HWI-ST225:595:C1R3DACXX:1:2102:3278:97182	49	101	60223	99	2773	Spodo_Contig_10	1	47	2727
	Spodo1	187	inter-reads	NA	Spodo1_Read2HWI-ST225:595:C1R3DACXX:1:2102:4794:9118	NA	NA	NA	NA	2615	Spodo_Contig_5	1	101	2515
	Spodo1	187	inter-reads	NA	Spodo1_Read1HWI-ST225:595:C1R3DACXX:1:2102:4985:88081	NA	NA	NA	NA	2682	Spodo_Contig_5	1	101	2582
	Spodo1	111	intra-read	67152	Spodo1_Read2HWI-ST225:595:C1R3DACXX:1:2102:5112:65510	61	101	67192	71.3	2773	Spodo_Contig_10	1	60	2714
	Spodo1	187	inter-reads	NA	Spodo1_Read1HWI-ST225:595:C1R3DACXX:1:2102:9129:94603	NA	NA	NA	NA	2047	Spodo_Contig_5	1	101	2147
	Spodo1	178	inter-reads	NA	Spodo1_Read2HWI-ST225:595:C1R3DACXX:1:2103:10753:74454	NA	NA	NA	NA	2749	Spodo_Contig_5	1	96	2654
	Spodo1	67.6	intra-read	82012	Spodo1_Read2HWI-ST225:595:C1R3DACXX:1:2103:13716:27537	37	101	82076	121	1	Spodo_Contig_10	1	36	36
	Spodo1	95.3	intra-read	40031	Spodo1_Read1HWI-ST225:595:C1R3DACXX:1:2103:15265:91798	51	101	39981	95.3	1	Spodo_Contig_5	1	51	51
	Spodo1	187	inter-reads	NA	Spodo1_Read2HWI-ST225:595:C1R3DACXX:1:2103:1757:51781	NA	NA	NA	NA	67	Spodo_Contig_5	1	101	167
	Spodo1	126	intra-read	39953	Spodo1_Read1HWI-ST225:595:C1R3DACXX:1:2103:18567:100435	69	101	39985	62.1	2749	Spodo_Contig_5	1	68	2682
	Spodo1	91.6	intra-read	39632	Spodo1_Read2HWI-ST225:595:C1R3DACXX:1:2103:19555:59327	50	101	39683	97.1	4569	Spodo_Contig_24	1	49	4521
	Spodo1	76.8	intra-read	23212	Spodo1_Read2HWI-ST225:595:C1R3DACXX:1:2103:20315:84491	42	101	23271	106	2749	Spodo_Contig_5	1	41	2709
	Spodo1	182	inter-reads	NA	Spodo1_Read1HWI-ST225:595:C1R3DACXX:1:2103:20476:26286	NA	NA	NA	NA	1952	Spodo_Contig_10	1	101	1852
	Spodo1	65.8	intra-read	23268	Spodo1_Read2HWI-ST225:595:C1R3DACXX:1:2103:21017:66532	1	66	23333	122	35	Spodo_Contig_5	67	101	1
	Spodo1	172	inter-reads	NA	Spodo1_Read2HWI-ST225:595:C1R3DACXX:1:2103:4180:25548	NA	NA	NA	NA	2749	Spodo_Contig_5	1	96	2654
	Spodo1	128	intra-read	39985	Spodo1_Read1HWI-ST225:595:C1R3DACXX:1:2103:4586:99236	1	32	39954	60.2	2681	Spodo_Contig_5	33	101	2749
	Spodo1	187	inter-reads	NA	Spodo1_Read1HWI-ST225:595:C1R3DACXX:1:2103:7190:93943	NA	NA	NA	NA	2402	Spodo_Contig_10	1	101	2302
	Spodo1	54.7	intra-read	7463	Spodo1_Read2HWI-ST225:595:C1R3DACXX:1:2103:8902:95185	1	71	7393	132	32	Spodo_Contig_15	73	101	4
	Spodo1	187	inter-reads	NA	Spodo1_Read1HWI-ST225:595:C1R3DACXX:1:2104:15393:41514	NA	NA	NA	NA	1079	Spodo_Contig_5	1	101	979
	Spodo1	187	inter-reads	NA	Spodo1_Read1HWI-ST225:595:C1R3DACXX:1:2104:21014:14095	NA	NA	NA	NA	2732	Spodo_Contig_5	1	101	2632
	Spodo1	187	inter-reads	NA	Spodo1_Read2HWI-ST225:595:C1R3DACXX:1:2104:3661:74080	NA	NA	NA	NA	1711	Spodo_Contig_5	1	101	1611
	Spodo1	60.2	intra-read	96061	Spodo1_Read2HWI-ST225:595:C1R3DACXX:1:2104:4328:76613	1	69	96129	128	32	Spodo_Contig_9	70	101	1
	Spodo1	104	intra-read	67189	Spodo1_Read1HWI-ST225:595:C1R3DACXX:1:2104:5514:39753	1	45	67234	73.1	56	Spodo_Contig_10	46	101	1
	Spodo1	182	inter-reads	NA	Spodo1_Read1HWI-ST225:595:C1R3DACXX:1:2104:6295:70801	NA	NA	NA	NA	2703	Spodo_Contig_5	1	101	2603
	Spodo1	187	inter-reads	NA	Spodo1_Read2HWI-ST225:595:C1R3DACXX:1:2104:8341:19070	NA	NA	NA	NA	2735	Spodo_Contig_5	1	101	2635
	Spodo1	187	inter-reads	NA	Spodo1_Read1HWI-ST225:595:C1R3DACXX:1:2104:9417:39480	NA	NA	NA	NA	731	Spodo_Contig_5	1	101	631
	Spodo1	56.5	intra-read	39915	Spodo1_Read2HWI-ST225:595:C1R3DACXX:1:2104:9719:14038	31	101	39985	132	2749	Spodo_Contig_5	1	30	2720
	Spodo1	187	inter-reads	NA	Spodo1_Read2HWI-ST225:595:C1R3DACXX:1:2104:9806:16823	NA	NA	NA	NA	1362	Spodo_Contig_5	1	101	1262
	Spodo1	65.8	intra-read	19971	Spodo1_Read1HWI-ST225:595:C1R3DACXX:1:2105:10455:95017	34	101	19904	126	2773	Spodo_Contig_10	1	35	2739
	Spodo1	126	intra-read	23271	Spodo1_Read1HWI-ST225:595:C1R3DACXX:1:2105:14225:91957	1	33	23239	62.1	2682	Spodo_Contig_5	34	101	2749
	Spodo1	52.8	intra-read	23101	Spodo1_Read1HWI-ST225:595:C1R3DACXX:1:2105:15852:85537	1	73	23173	135	1265	Spodo_Contig_12	74	101	1292
	Spodo1	187	inter-reads	NA	Spodo1_Read2HWI-ST225:595:C1R3DACXX:1:2105:19349:46416	NA	NA	NA	NA	13	Spodo_Contig_10	1	101	113
	Spodo1	135	intra-read	40009	Spodo1_Read1HWI-ST225:595:C1R3DACXX:1:2105:21258:82189	73	101	39981	54.7	1	Spodo_Contig_5	1	73	73
	Spodo1	63.9	intra-read	115977	Spodo1_Read1HWI-ST225:595:C1R3DACXX:1:2105:5314:79658	35	101	116043	124	1	Spodo_Contig_10	1	34	34
	Spodo1	187	inter-reads	NA	Spodo1_Read1HWI-ST225:595:C1R3DACXX:1:2105:5951:90717	NA	NA	NA	NA	15	Spodo_Contig_5	1	101	115
	Spodo1	102	intra-read	68186	Spodo1_Read1HWI-ST225:595:C1R3DACXX:1:2105:7244:36476	1	46	68141	86.1	55	Spodo_Contig_10	47	101	1
	Spodo1	119	intra-read	39949	Spodo1_Read2HWI-ST225:595:C1R3DACXX:1:2105:9850:35654	65	101	39985	69.4	2749	Spodo_Contig_5	1	64	2686
	Spodo1	187	inter-reads	NA	Spodo1_Read2HWI-ST225:595:C1R3DACXX:1:2106:12784:53816	NA	NA	NA	NA	2509	Spodo_Contig_23	1	101	2409
	Spodo1	187	inter-reads	NA	Spodo1_Read2HWI-ST225:595:C1R3DACXX:1:2106:13256:94758	NA	NA	NA	NA	1057	Spodo_Contig_5	1	101	957
	Spodo1	187	inter-reads	NA	Spodo1_Read1HWI-ST225:595:C1R3DACXX:1:2106:14921:98001	NA	NA	NA	NA	1160	Spodo_Contig_5	1	101	1260
	Spodo1	182	inter-reads	NA	Spodo1_Read1HWI-ST225:595:C1R3DACXX:1:2106:15628:13162	NA	NA	NA	NA	3006	Spodo_Contig_9	1	101	2906
	Spodo1	187	inter-reads	NA	Spodo1_Read2HWI-ST225:595:C1R3DACXX:1:2106:16147:45919	NA	NA	NA	NA	1082	Spodo_Contig_5	1	101	1182
	Spodo1	187	inter-reads	NA	Spodo1_Read1HWI-ST225:595:C1R3DACXX:1:2106:17354:92968	NA	NA	NA	NA	3882	Spodo_Contig_15	1	101	3782
	Spodo1	187	inter-reads	NA	Spodo1_Read2HWI-ST225:595:C1R3DACXX:1:2106:18163:78627	NA	NA	NA	NA	2438	Spodo_Contig_10	1	101	2338
	Spodo1	54.7	intra-read	39981	Spodo1_Read2HWI-ST225:595:C1R3DACXX:1:2106:18669:33638	1	73	40053	135	29	Spodo_Contig_5	73	101	1
	Spodo1	187	inter-reads	NA	Spodo1_Read2HWI-ST225:595:C1R3DACXX:1:2106:18801:78317	NA	NA	NA	NA	72	Spodo_Contig_10	1	101	172
	Spodo1	54.7	intra-read	39914	Spodo1_Read2HWI-ST225:595:C1R3DACXX:1:2106:21168:16398	30	101	39985	134	2749	Spodo_Contig_5	1	29	2721
	Spodo1	106	intra-read	88059	Spodo1_Read2HWI-ST225:595:C1R3DACXX:1:2106:2142:73689	58	101	88016	82.4	1	Spodo_Contig_5	1	57	57
	Spodo1	187	inter-reads	NA	Spodo1_Read1HWI-ST225:595:C1R3DACXX:1:2106:2162:28007	NA	NA	NA	NA	1701	Spodo_Contig_14	1	101	1601
	Spodo1	187	inter-reads	NA	Spodo1_Read1HWI-ST225:595:C1R3DACXX:1:2106:4856:65956	NA	NA	NA	NA	443	Spodo_Contig_5	1	101	543
	Spodo1	187	inter-reads	NA	Spodo1_Read2HWI-ST225:595:C1R3DACXX:1:2106:7424:60890	NA	NA	NA	NA	75	Spodo_Contig_24	1	101	175
	Spodo1	115	intra-read	40020	Spodo1_Read1HWI-ST225:595:C1R3DACXX:1:2106:8969:55285	62	101	39981	75	1	Spodo_Contig_5	1	62	62
	Spodo1	187	inter-reads	NA	Spodo1_Read1HWI-ST225:595:C1R3DACXX:1:2107:10121:85902	NA	NA	NA	NA	4516	Spodo_Contig_24	1	101	4416
	Spodo1	187	inter-reads	NA	Spodo1_Read1HWI-ST225:595:C1R3DACXX:1:2107:11808:49639	NA	NA	NA	NA	2038	Spodo_Contig_10	1	101	2138
	Spodo1	65.8	intra-read	40047	Spodo1_Read2HWI-ST225:595:C1R3DACXX:1:2107:12290:45640	35	101	39981	124	1	Spodo_Contig_5	1	35	35
	Spodo1	58.4	intra-read	23271	Spodo1_Read2HWI-ST225:595:C1R3DACXX:1:2107:13169:85513	1	70	23202	130	2719	Spodo_Contig_5	71	101	2749
	Spodo1	69.4	intra-read	129045	Spodo1_Read1HWI-ST225:595:C1R3DACXX:1:2107:2488:20472	37	101	128982	113	1384	Spodo_Contig_14	1	37	1420
	Spodo1	187	inter-reads	NA	Spodo1_Read2HWI-ST225:595:C1R3DACXX:1:2107:2791:23111	NA	NA	NA	NA	1146	Spodo_Contig_9	1	101	1246
	Spodo1	187	inter-reads	NA	Spodo1_Read2HWI-ST225:595:C1R3DACXX:1:2107:2949:18632	NA	NA	NA	NA	4	Spodo_Contig_5	1	101	104
	Spodo1	63.9	intra-read	67189	Spodo1_Read1HWI-ST225:595:C1R3DACXX:1:2107:5165:8635	1	67	67256	108	34	Spodo_Contig_10	68	101	1
	Spodo1	187	inter-reads	NA	Spodo1_Read1HWI-ST225:595:C1R3DACXX:1:2107:9895:5799	NA	NA	NA	NA	2757	Spodo_Contig_10	1	101	2657
	Spodo1	187	inter-reads	NA	Spodo1_Read1HWI-ST225:595:C1R3DACXX:1:2108:10410:56175	NA	NA	NA	NA	54	Spodo_Contig_5	1	101	154
	Spodo1	106	intra-read	129288	Spodo1_Read1HWI-ST225:595:C1R3DACXX:1:2108:16243:94868	60	101	129329	78.7	1	Spodo_Contig_6	1	57	57
	Spodo1	69.4	intra-read	40045	Spodo1_Read1HWI-ST225:595:C1R3DACXX:1:2108:17359:14550	37	101	39981	121	1	Spodo_Contig_5	1	37	37
	Spodo1	137	intra-read	50213	Spodo1_Read1HWI-ST225:595:C1R3DACXX:1:2108:17595:51716	1	29	50241	54.7	74	Spodo_Contig_10	28	101	1
	Spodo1	122	intra-read	39951	Spodo1_Read2HWI-ST225:595:C1R3DACXX:1:2108:19518:72444	67	101	39985	65.8	2749	Spodo_Contig_5	1	66	2684
	Spodo1	71.3	intra-read	39923	Spodo1_Read2HWI-ST225:595:C1R3DACXX:1:2108:20036:28430	39	101	39985	117	2749	Spodo_Contig_5	1	38	2712
	Spodo1	86.1	intra-read	67192	Spodo1_Read1HWI-ST225:595:C1R3DACXX:1:2108:21176:23251	1	55	67138	97.1	2728	Spodo_Contig_10	56	101	2773
	Spodo1	113	intra-read	60250	Spodo1_Read2HWI-ST225:595:C1R3DACXX:1:2108:4436:100346	1	40	60211	75	61	Spodo_Contig_10	41	101	1
	Spodo1	171	inter-reads	NA	Spodo1_Read2HWI-ST225:595:C1R3DACXX:1:2108:5423:55072	NA	NA	NA	NA	346	Spodo_Contig_5	1	101	446
	Spodo1	65.8	intra-read	39985	Spodo1_Read2HWI-ST225:595:C1R3DACXX:1:2108:5654:63189	1	66	39920	122	2715	Spodo_Contig_5	67	101	2749
	Spodo1	187	inter-reads	NA	Spodo1_Read1HWI-ST225:595:C1R3DACXX:1:2108:6650:54854	NA	NA	NA	NA	50	Spodo_Contig_5	1	101	150
	Spodo1	187	inter-reads	NA	Spodo1_Read1HWI-ST225:595:C1R3DACXX:1:2108:6832:32446	NA	NA	NA	NA	2661	Spodo_Contig_5	1	101	2561
	Spodo1	180	inter-reads	NA	Spodo1_Read2HWI-ST225:595:C1R3DACXX:1:2108:7021:71126	NA	NA	NA	NA	2624	Spodo_Contig_5	1	100	2525
	Spodo1	187	inter-reads	NA	Spodo1_Read1HWI-ST225:595:C1R3DACXX:1:2108:9288:7890	NA	NA	NA	NA	2476	Spodo_Contig_10	1	101	2376
	Spodo1	187	inter-reads	NA	Spodo1_Read1HWI-ST225:595:C1R3DACXX:1:2109:10180:14686	NA	NA	NA	NA	1875	Spodo_Contig_5	1	101	1775
	Spodo1	117	intra-read	39948	Spodo1_Read2HWI-ST225:595:C1R3DACXX:1:2109:10246:44458	64	101	39985	71.3	2749	Spodo_Contig_5	1	63	2687
	Spodo1	111	intra-read	39981	Spodo1_Read2HWI-ST225:595:C1R3DACXX:1:2109:13630:51778	1	42	40022	78.7	60	Spodo_Contig_5	42	101	1
	Spodo1	187	inter-reads	NA	Spodo1_Read2HWI-ST225:595:C1R3DACXX:1:2109:13950:49070	NA	NA	NA	NA	65	Spodo_Contig_10	1	101	165
	Spodo1	95.3	intra-read	40031	Spodo1_Read1HWI-ST225:595:C1R3DACXX:1:2109:14975:83451	51	101	39981	95.3	1	Spodo_Contig_5	1	51	51
	Spodo1	91.6	intra-read	130698	Spodo1_Read2HWI-ST225:595:C1R3DACXX:1:2109:15533:90890	41	101	130758	113	310	Spodo_Contig_5	1	49	358
	Spodo1	187	inter-reads	NA	Spodo1_Read2HWI-ST225:595:C1R3DACXX:1:2109:18344:70505	NA	NA	NA	NA	2673	Spodo_Contig_5	1	101	2573
	Spodo1	52.8	intra-read	96063	Spodo1_Read2HWI-ST225:595:C1R3DACXX:1:2109:19866:17867	1	73	95991	135	2987	Spodo_Contig_9	74	101	3014
	Spodo1	113	intra-read	23271	Spodo1_Read2HWI-ST225:595:C1R3DACXX:1:2109:5322:33735	1	40	23232	75	2689	Spodo_Contig_5	41	101	2749
	Spodo1	182	inter-reads	NA	Spodo1_Read2HWI-ST225:595:C1R3DACXX:1:2109:9586:54648	NA	NA	NA	NA	1234	Spodo_Contig_10	1	98	1137
	Spodo1	60.2	intra-read	85311	Spodo1_Read1HWI-ST225:595:C1R3DACXX:1:2110:11779:5429	1	70	85380	130	2742	Spodo_Contig_10	70	101	2773
	Spodo1	78.7	intra-read	39927	Spodo1_Read2HWI-ST225:595:C1R3DACXX:1:2110:13985:86370	43	101	39985	110	2749	Spodo_Contig_5	1	42	2708
	Spodo1	113	intra-read	39985	Spodo1_Read1HWI-ST225:595:C1R3DACXX:1:2110:14036:50510	1	40	39946	75	2689	Spodo_Contig_5	41	101	2749
	Spodo1	80.5	intra-read	4463	Spodo1_Read1HWI-ST225:595:C1R3DACXX:1:2110:19138:66287	1	58	4406	108	2815	Spodo_Contig_4	59	101	2857
	Spodo1	134	intra-read	110389	Spodo1_Read1HWI-ST225:595:C1R3DACXX:1:2110:20855:78411	64	101	110351	54.7	1	Spodo_Contig_10	1	72	72
	Spodo1	56.5	intra-read	39981	Spodo1_Read2HWI-ST225:595:C1R3DACXX:1:2110:5206:61739	1	72	40052	134	30	Spodo_Contig_5	72	101	1
	Spodo1	132	intra-read	96063	Spodo1_Read1HWI-ST225:595:C1R3DACXX:1:2110:5447:26446	1	30	96034	56.5	2944	Spodo_Contig_9	31	101	3014
	Spodo1	182	inter-reads	NA	Spodo1_Read1HWI-ST225:595:C1R3DACXX:1:2110:5682:5952	NA	NA	NA	NA	5	Spodo_Contig_5	1	101	105
	Spodo1	119	intra-read	39981	Spodo1_Read1HWI-ST225:595:C1R3DACXX:1:2110:8927:7198	1	38	40018	71.3	64	Spodo_Contig_5	38	101	1
	Spodo1	60.2	intra-read	34088	Spodo1_Read1HWI-ST225:595:C1R3DACXX:1:2110:9919:96415	1	69	34020	128	32	Spodo_Contig_10	70	101	1
	Spodo1	124	intra-read	67838	Spodo1_Read2HWI-ST225:595:C1R3DACXX:1:2111:17920:60835	64	101	67801	67.6	2534	Spodo_Contig_23	1	67	2468
	Spodo1	187	inter-reads	NA	Spodo1_Read1HWI-ST225:595:C1R3DACXX:1:2111:18959:73135	NA	NA	NA	NA	2163	Spodo_Contig_11	1	101	2263
	Spodo1	187	inter-reads	NA	Spodo1_Read1HWI-ST225:595:C1R3DACXX:1:2111:19870:4010	NA	NA	NA	NA	2770	Spodo_Contig_10	1	101	2670
	Spodo1	187	inter-reads	NA	Spodo1_Read1HWI-ST225:595:C1R3DACXX:1:2111:21030:3078	NA	NA	NA	NA	1913	Spodo_Contig_5	1	101	1813
	Spodo1	97.1	intra-read	67975	Spodo1_Read2HWI-ST225:595:C1R3DACXX:1:2111:5993:13045	39	101	67913	111	340	Spodo_Contig_12	1	52	289
	Spodo1	187	inter-reads	NA	Spodo1_Read2HWI-ST225:595:C1R3DACXX:1:2111:8368:21797	NA	NA	NA	NA	674	Spodo_Contig_17	1	101	574
	Spodo1	73.1	intra-read	70195	Spodo1_Read2HWI-ST225:595:C1R3DACXX:1:2112:11345:41161	41	101	70255	113	4569	Spodo_Contig_24	1	39	4531
	Spodo1	182	inter-reads	NA	Spodo1_Read1HWI-ST225:595:C1R3DACXX:1:2112:11479:55484	NA	NA	NA	NA	55	Spodo_Contig_5	1	98	152
	Spodo1	132	intra-read	40011	Spodo1_Read2HWI-ST225:595:C1R3DACXX:1:2112:12015:29437	71	101	39981	58.4	1	Spodo_Contig_5	1	71	71
	Spodo1	110	intra-read	67151	Spodo1_Read2HWI-ST225:595:C1R3DACXX:1:2112:16252:78245	60	101	67192	73.1	2773	Spodo_Contig_10	1	59	2715
	Spodo1	122	intra-read	39951	Spodo1_Read1HWI-ST225:595:C1R3DACXX:1:2112:18675:58117	67	101	39985	65.8	2749	Spodo_Contig_5	1	66	2684
	Spodo1	76.8	intra-read	39981	Spodo1_Read1HWI-ST225:595:C1R3DACXX:1:2112:18956:49965	1	61	40041	113	41	Spodo_Contig_5	61	101	1
	Spodo1	187	inter-reads	NA	Spodo1_Read1HWI-ST225:595:C1R3DACXX:1:2112:19545:7922	NA	NA	NA	NA	1435	Spodo_Contig_10	1	101	1335
	Spodo1	78.7	intra-read	39981	Spodo1_Read2HWI-ST225:595:C1R3DACXX:1:2112:20877:68030	1	60	40040	111	42	Spodo_Contig_5	60	101	1
	Spodo1	102	inter-reads	NA	Spodo1_Read2HWI-ST225:595:C1R3DACXX:1:2112:3767:21701	NA	NA	NA	NA	2355	Spodo_Contig_10	3	99	2451
	Spodo1	182	inter-reads	NA	Spodo1_Read2HWI-ST225:595:C1R3DACXX:1:2112:5356:91434	NA	NA	NA	NA	18	Spodo_Contig_5	1	101	118
	Spodo1	187	inter-reads	NA	Spodo1_Read1HWI-ST225:595:C1R3DACXX:1:2112:5418:39916	NA	NA	NA	NA	2718	Spodo_Contig_5	1	101	2618
	Spodo1	187	inter-reads	NA	Spodo1_Read1HWI-ST225:595:C1R3DACXX:1:2112:9580:32788	NA	NA	NA	NA	64	Spodo_Contig_9	1	101	164
	Spodo1	91.6	intra-read	23220	Spodo1_Read2HWI-ST225:595:C1R3DACXX:1:2113:10008:2264	50	101	23271	97.1	2749	Spodo_Contig_5	1	49	2701
	Spodo1	56.5	intra-read	75442	Spodo1_Read1HWI-ST225:595:C1R3DACXX:1:2113:11619:32790	27	101	75368	139	806	SEUC10095_TC01	1	30	835
	Spodo1	187	inter-reads	NA	Spodo1_Read1HWI-ST225:595:C1R3DACXX:1:2113:11854:36888	NA	NA	NA	NA	1608	Spodo_Contig_5	1	101	1708
	Spodo1	99	intra-read	40029	Spodo1_Read1HWI-ST225:595:C1R3DACXX:1:2113:13068:83685	53	101	39981	91.6	1	Spodo_Contig_5	1	53	53
	Spodo1	187	inter-reads	NA	Spodo1_Read2HWI-ST225:595:C1R3DACXX:1:2113:14063:25861	NA	NA	NA	NA	28	Spodo_Contig_5	1	101	128
	Spodo1	60.2	intra-read	39981	Spodo1_Read1HWI-ST225:595:C1R3DACXX:1:2113:1926:23198	1	70	40050	130	32	Spodo_Contig_5	70	101	1
	Spodo1	182	inter-reads	NA	Spodo1_Read1HWI-ST225:595:C1R3DACXX:1:2113:5157:62956	NA	NA	NA	NA	936	Spodo_Contig_5	1	101	836
	Spodo1	93.5	intra-read	23101	Spodo1_Read1HWI-ST225:595:C1R3DACXX:1:2113:8264:79818	1	51	23151	95.3	1243	Spodo_Contig_12	52	101	1292
	Spodo1	121	intra-read	39985	Spodo1_Read1HWI-ST225:595:C1R3DACXX:1:2113:8652:99598	1	33	39953	62.1	2682	Spodo_Contig_5	34	101	2749
	Spodo1	80.5	intra-read	39985	Spodo1_Read1HWI-ST225:595:C1R3DACXX:1:2113:8847:65380	1	58	39928	108	2707	Spodo_Contig_5	59	101	2749
	Spodo1	106	intra-read	55847	Spodo1_Read2HWI-ST225:595:C1R3DACXX:1:2113:9442:16612	1	44	55804	82.4	2717	Spodo_Contig_10	45	101	2773
	Spodo1	187	inter-reads	NA	Spodo1_Read2HWI-ST225:595:C1R3DACXX:1:2113:9540:77681	NA	NA	NA	NA	2588	Spodo_Contig_5	1	101	2488
	Spodo1	69.4	intra-read	61432	Spodo1_Read1HWI-ST225:595:C1R3DACXX:1:2113:9775:8555	40	101	61371	115	1	Spodo_Contig_6	1	37	37
	Spodo1	82.4	intra-read	106261	Spodo1_Read2HWI-ST225:595:C1R3DACXX:1:2114:14799:23850	1	58	106204	108	6660	Spodo_Contig_18	58	101	6617
	Spodo1	185	inter-reads	NA	Spodo1_Read2HWI-ST225:595:C1R3DACXX:1:2114:15052:77557	NA	NA	NA	NA	2773	Spodo_Contig_10	1	100	2674
	Spodo1	52.8	intra-read	40054	Spodo1_Read2HWI-ST225:595:C1R3DACXX:1:2114:19132:47898	28	101	39981	137	1	Spodo_Contig_5	1	28	28
	Spodo1	119	intra-read	40018	Spodo1_Read2HWI-ST225:595:C1R3DACXX:1:2114:1979:30121	64	101	39981	71.3	1	Spodo_Contig_5	1	64	64
	Spodo1	104	intra-read	96061	Spodo1_Read1HWI-ST225:595:C1R3DACXX:1:2114:21063:42551	1	42	96102	78.7	59	Spodo_Contig_9	43	101	1
	Spodo1	80.5	intra-read	23105	Spodo1_Read1HWI-ST225:595:C1R3DACXX:1:2114:2398:6894	1	58	23048	108	43	Spodo_Contig_19	59	101	1
	Spodo1	187	inter-reads	NA	Spodo1_Read1HWI-ST225:595:C1R3DACXX:1:2114:4601:55072	NA	NA	NA	NA	2120	Spodo_Contig_5	1	101	2220
	Spodo1	60.2	intra-read	53481	Spodo1_Read2HWI-ST225:595:C1R3DACXX:1:2114:4741:87563	33	101	53549	128	1	Spodo_Contig_15	1	32	32
	Spodo1	135	intra-read	23271	Spodo1_Read2HWI-ST225:595:C1R3DACXX:1:2114:4890:53308	1	28	23244	52.8	2677	Spodo_Contig_5	29	101	2749
	Spodo1	176	inter-reads	NA	Spodo1_Read2HWI-ST225:595:C1R3DACXX:1:2114:5389:12046	NA	NA	NA	NA	1796	Spodo_Contig_5	1	95	1890
	Spodo1	187	inter-reads	NA	Spodo1_Read2HWI-ST225:595:C1R3DACXX:1:2114:6016:4531	NA	NA	NA	NA	2248	Spodo_Contig_9	1	101	2348
	Spodo1	187	inter-reads	NA	Spodo1_Read1HWI-ST225:595:C1R3DACXX:1:2114:7623:41714	NA	NA	NA	NA	2342	Spodo_Contig_5	1	101	2442
	Spodo1	117	intra-read	39981	Spodo1_Read1HWI-ST225:595:C1R3DACXX:1:2114:8231:33393	1	39	40019	73.1	63	Spodo_Contig_5	39	101	1
	Spodo1	84.2	intra-read	39981	Spodo1_Read1HWI-ST225:595:C1R3DACXX:1:2115:10264:70884	1	57	40037	106	45	Spodo_Contig_5	57	101	1
	Spodo1	126	intra-read	124631	Spodo1_Read2HWI-ST225:595:C1R3DACXX:1:2115:11112:94711	71	101	124661	58.4	1	Spodo_Contig_10	1	71	71
	Spodo1	187	inter-reads	NA	Spodo1_Read1HWI-ST225:595:C1R3DACXX:1:2115:12291:11804	NA	NA	NA	NA	2679	Spodo_Contig_5	1	101	2579
	Spodo1	176	inter-reads	NA	Spodo1_Read2HWI-ST225:595:C1R3DACXX:1:2115:15496:94563	NA	NA	NA	NA	1073	Spodo_Contig_24	1	101	973
	Spodo1	187	inter-reads	NA	Spodo1_Read1HWI-ST225:595:C1R3DACXX:1:2115:17690:42145	NA	NA	NA	NA	58	Spodo_Contig_10	1	101	158
	Spodo1	97.1	intra-read	23057	Spodo1_Read2HWI-ST225:595:C1R3DACXX:1:2115:18625:99119	53	101	23105	91.6	1	Spodo_Contig_19	1	52	52
	Spodo1	65.8	intra-read	114216	Spodo1_Read1HWI-ST225:595:C1R3DACXX:1:2115:19672:99993	36	101	114281	117	1	Spodo_Contig_5	1	35	35
	Spodo1	119	intra-read	39985	Spodo1_Read2HWI-ST225:595:C1R3DACXX:1:2115:19778:55836	1	37	39949	69.4	2686	Spodo_Contig_5	38	101	2749
	Spodo1	124	intra-read	19223	Spodo1_Read2HWI-ST225:595:C1R3DACXX:1:2115:2653:56149	1	34	19256	63.9	67	Spodo_Contig_10	35	101	1
	Spodo1	180	inter-reads	NA	Spodo1_Read2HWI-ST225:595:C1R3DACXX:1:2115:5051:15743	NA	NA	NA	NA	2445	Spodo_Contig_5	1	100	2544
	Spodo1	135	intra-read	39985	Spodo1_Read1HWI-ST225:595:C1R3DACXX:1:2115:5933:23528	1	28	39958	52.8	2677	Spodo_Contig_5	29	101	2749
	Spodo1	52.8	intra-read	39913	Spodo1_Read2HWI-ST225:595:C1R3DACXX:1:2115:7674:16312	29	101	39985	130	2749	Spodo_Contig_5	1	28	2722
	Spodo1	111	intra-read	96063	Spodo1_Read1HWI-ST225:595:C1R3DACXX:1:2115:9237:13391	1	41	96023	76.8	2955	Spodo_Contig_9	42	101	3014
	Spodo1	187	inter-reads	NA	Spodo1_Read2HWI-ST225:595:C1R3DACXX:1:2115:9698:61793	NA	NA	NA	NA	1693	Spodo_Contig_10	1	101	1593
	Spodo1	183	inter-reads	NA	Spodo1_Read2HWI-ST225:595:C1R3DACXX:1:2116:11051:100419	NA	NA	NA	NA	326	Spodo_Contig_6	1	101	426
	Spodo1	58.4	intra-read	55927	Spodo1_Read1HWI-ST225:595:C1R3DACXX:1:2116:13720:16539	1	69	55859	128	1262	Spodo_Contig_12	71	101	1292
	Spodo1	128	intra-read	39981	Spodo1_Read1HWI-ST225:595:C1R3DACXX:1:2116:15877:88097	1	33	40013	62.1	69	Spodo_Contig_5	33	101	1
	Spodo1	63.9	intra-read	23271	Spodo1_Read2HWI-ST225:595:C1R3DACXX:1:2116:17357:7658	1	67	23205	119	2716	Spodo_Contig_5	68	101	2749
	Spodo1	137	intra-read	109291	Spodo1_Read2HWI-ST225:595:C1R3DACXX:1:2116:18641:43607	73	101	109319	54.7	1384	Spodo_Contig_14	1	74	1457
	Spodo1	119	intra-read	39981	Spodo1_Read1HWI-ST225:595:C1R3DACXX:1:2116:19345:81347	1	38	40018	71.3	64	Spodo_Contig_5	38	101	1
	Spodo1	176	inter-reads	NA	Spodo1_Read2HWI-ST225:595:C1R3DACXX:1:2116:19964:46117	NA	NA	NA	NA	2974	Spodo_Contig_9	1	101	2874
	Spodo1	187	inter-reads	NA	Spodo1_Read2HWI-ST225:595:C1R3DACXX:1:2116:20042:92004	NA	NA	NA	NA	2124	Spodo_Contig_23	1	101	2024
	Spodo1	134	intra-read	68954	Spodo1_Read1HWI-ST225:595:C1R3DACXX:1:2116:2065:6668	73	101	68926	54.7	2773	Spodo_Contig_10	1	72	2702
	Spodo1	171	inter-reads	NA	Spodo1_Read2HWI-ST225:595:C1R3DACXX:1:2116:21219:78059	NA	NA	NA	NA	23	Spodo_Contig_10	1	101	123
	Spodo1	111	intra-read	75600	Spodo1_Read1HWI-ST225:595:C1R3DACXX:1:2116:2765:77667	1	44	75643	82.4	61	Spodo_Contig_1	42	101	2
	Spodo1	121	intra-read	40017	Spodo1_Read2HWI-ST225:595:C1R3DACXX:1:2116:3329:64125	65	101	39981	69.4	1	Spodo_Contig_5	1	65	65
	Spodo1	63.9	intra-read	130468	Spodo1_Read1HWI-ST225:595:C1R3DACXX:1:2116:3429:21443	35	101	130403	117	1	Spodo_Contig_5	1	34	34
	Spodo1	182	inter-reads	NA	Spodo1_Read1HWI-ST225:595:C1R3DACXX:1:2116:3884:17066	NA	NA	NA	NA	3403	Spodo_Contig_14	1	101	3503
	Spodo1	106	intra-read	39942	Spodo1_Read1HWI-ST225:595:C1R3DACXX:1:2116:4596:9476	58	101	39985	82.4	2749	Spodo_Contig_5	1	57	2693
	Spodo1	60.2	intra-read	56475	Spodo1_Read2HWI-ST225:595:C1R3DACXX:1:2116:7514:66689	1	69	56543	122	2826	Spodo_Contig_4	70	101	2857
	Spodo1	187	inter-reads	NA	Spodo1_Read2HWI-ST225:595:C1R3DACXX:1:2201:10664:36749	NA	NA	NA	NA	1526	Spodo_Contig_10	1	101	1626
	Spodo1	113	intra-read	39985	Spodo1_Read1HWI-ST225:595:C1R3DACXX:1:2201:12162:81921	1	40	39946	75	2689	Spodo_Contig_5	41	101	2749
	Spodo1	187	inter-reads	NA	Spodo1_Read1HWI-ST225:595:C1R3DACXX:1:2201:16034:99442	NA	NA	NA	NA	9	Spodo_Contig_5	1	101	109
	Spodo1	187	inter-reads	NA	Spodo1_Read1HWI-ST225:595:C1R3DACXX:1:2201:16081:23796	NA	NA	NA	NA	65	Spodo_Contig_5	1	101	165
	Spodo1	91.6	intra-read	19512	Spodo1_Read1HWI-ST225:595:C1R3DACXX:1:2201:17702:86502	1	50	19561	93.5	2633	Spodo_Contig_4	51	99	2585
	Spodo1	182	inter-reads	NA	Spodo1_Read2HWI-ST225:595:C1R3DACXX:1:2201:20359:33066	NA	NA	NA	NA	68	Spodo_Contig_5	1	101	168
	Spodo1	165	inter-reads	NA	Spodo1_Read1HWI-ST225:595:C1R3DACXX:1:2201:20775:20569	NA	NA	NA	NA	394	Spodo_Contig_19	1	101	294
	Spodo1	187	inter-reads	NA	Spodo1_Read1HWI-ST225:595:C1R3DACXX:1:2201:5661:49791	NA	NA	NA	NA	12	Spodo_Contig_5	1	101	112
	Spodo1	187	inter-reads	NA	Spodo1_Read2HWI-ST225:595:C1R3DACXX:1:2201:6996:87814	NA	NA	NA	NA	2947	Spodo_Contig_9	1	101	2847
	Spodo1	187	inter-reads	NA	Spodo1_Read2HWI-ST225:595:C1R3DACXX:1:2201:8715:59321	NA	NA	NA	NA	529	Spodo_Contig_17	1	101	629
	Spodo1	176	inter-reads	NA	Spodo1_Read1HWI-ST225:595:C1R3DACXX:1:2202:10840:69547	NA	NA	NA	NA	28	Spodo_Contig_5	1	101	128
	Spodo1	187	inter-reads	NA	Spodo1_Read1HWI-ST225:595:C1R3DACXX:1:2202:13934:49432	NA	NA	NA	NA	2749	Spodo_Contig_5	1	101	2649
	Spodo1	187	inter-reads	NA	Spodo1_Read1HWI-ST225:595:C1R3DACXX:1:2202:16795:19270	NA	NA	NA	NA	619	Spodo_Contig_24	1	101	519
	Spodo1	187	inter-reads	NA	Spodo1_Read1HWI-ST225:595:C1R3DACXX:1:2202:17228:14888	NA	NA	NA	NA	1785	Spodo_Contig_14	1	101	1685
	Spodo1	187	inter-reads	NA	Spodo1_Read1HWI-ST225:595:C1R3DACXX:1:2202:17310:95675	NA	NA	NA	NA	950	Spodo_Contig_14	1	101	850
	Spodo1	67.6	intra-read	39985	Spodo1_Read1HWI-ST225:595:C1R3DACXX:1:2202:1849:90892	1	65	39921	121	2714	Spodo_Contig_5	66	101	2749
	Spodo1	187	inter-reads	NA	Spodo1_Read1HWI-ST225:595:C1R3DACXX:1:2202:18792:11343	NA	NA	NA	NA	96	Spodo_Contig_5	1	101	196
	Spodo1	115	intra-read	39981	Spodo1_Read1HWI-ST225:595:C1R3DACXX:1:2202:20719:91179	1	40	40020	75	62	Spodo_Contig_5	40	101	1
	Spodo1	187	inter-reads	NA	Spodo1_Read2HWI-ST225:595:C1R3DACXX:1:2202:4674:8969	NA	NA	NA	NA	1108	Spodo_Contig_5	1	101	1008
	Spodo1	80.5	intra-read	23214	Spodo1_Read1HWI-ST225:595:C1R3DACXX:1:2202:4950:72350	44	101	23271	108	2749	Spodo_Contig_5	1	43	2707
	Spodo1	161	inter-reads	NA	Spodo1_Read1HWI-ST225:595:C1R3DACXX:1:2202:7658:87849	NA	NA	NA	NA	25	Spodo_Contig_21	2	101	124
	Spodo1	169	inter-reads	NA	Spodo1_Read1HWI-ST225:595:C1R3DACXX:1:2202:7673:87844	NA	NA	NA	NA	25	Spodo_Contig_21	1	101	125
	Spodo1	187	inter-reads	NA	Spodo1_Read2HWI-ST225:595:C1R3DACXX:1:2202:7801:3556	NA	NA	NA	NA	2712	Spodo_Contig_10	1	101	2612
	Spodo1	187	inter-reads	NA	Spodo1_Read1HWI-ST225:595:C1R3DACXX:1:2202:8185:32244	NA	NA	NA	NA	2843	Spodo_Contig_9	1	101	2943
	Spodo1	60.2	intra-read	40050	Spodo1_Read1HWI-ST225:595:C1R3DACXX:1:2202:9291:21981	32	101	39981	130	1	Spodo_Contig_5	1	32	32
	Spodo1	187	inter-reads	NA	Spodo1_Read2HWI-ST225:595:C1R3DACXX:1:2202:9739:56512	NA	NA	NA	NA	2713	Spodo_Contig_5	1	101	2613
	Spodo1	82.4	intra-read	40038	Spodo1_Read1HWI-ST225:595:C1R3DACXX:1:2203:12801:21179	44	101	39981	108	1	Spodo_Contig_5	1	44	44
	Spodo1	187	inter-reads	NA	Spodo1_Read2HWI-ST225:595:C1R3DACXX:1:2203:13456:64052	NA	NA	NA	NA	2760	Spodo_Contig_10	1	101	2660
	Spodo1	60.2	intra-read	106349	Spodo1_Read2HWI-ST225:595:C1R3DACXX:1:2203:13533:57574	25	101	106270	128	2749	Spodo_Contig_5	1	32	2718
	Spodo1	182	inter-reads	NA	Spodo1_Read2HWI-ST225:595:C1R3DACXX:1:2203:13750:37337	NA	NA	NA	NA	2749	Spodo_Contig_5	1	98	2652
	Spodo1	91.6	intra-read	7738	Spodo1_Read1HWI-ST225:595:C1R3DACXX:1:2203:14331:15019	1	56	7683	104	54	Spodo_Contig_11	53	101	6
	Spodo1	56.5	intra-read	61814	Spodo1_Read2HWI-ST225:595:C1R3DACXX:1:2203:15230:27387	1	75	61740	139	1771	Spodo_Contig_5	69	101	1803
	Spodo1	187	inter-reads	NA	Spodo1_Read1HWI-ST225:595:C1R3DACXX:1:2203:16162:10012	NA	NA	NA	NA	547	Spodo_Contig_14	1	101	647
	Spodo1	187	inter-reads	NA	Spodo1_Read1HWI-ST225:595:C1R3DACXX:1:2203:19351:75368	NA	NA	NA	NA	1685	Spodo_Contig_5	1	101	1785
	Spodo1	82.4	intra-read	23324	Spodo1_Read2HWI-ST225:595:C1R3DACXX:1:2203:20458:57251	45	101	23268	106	1	Spodo_Contig_5	1	44	44
	Spodo1	71.3	intra-read	51826	Spodo1_Read1HWI-ST225:595:C1R3DACXX:1:2203:5392:35374	1	63	51888	117	38	Spodo_Contig_10	64	101	1
	Spodo1	119	intra-read	88052	Spodo1_Read2HWI-ST225:595:C1R3DACXX:1:2203:8372:46743	65	101	88016	69.4	1	Spodo_Contig_5	1	64	64
	Spodo1	87.9	intra-read	40035	Spodo1_Read2HWI-ST225:595:C1R3DACXX:1:2204:12666:10752	47	101	39981	102	1	Spodo_Contig_5	1	47	47
	Spodo1	187	inter-reads	NA	Spodo1_Read2HWI-ST225:595:C1R3DACXX:1:2204:1275:75048	NA	NA	NA	NA	841	Spodo_Contig_15	1	101	741
	Spodo1	67.6	intra-read	96063	Spodo1_Read2HWI-ST225:595:C1R3DACXX:1:2204:14793:83166	1	65	95999	121	2979	Spodo_Contig_9	66	101	3014
	Spodo1	104	intra-read	52965	Spodo1_Read2HWI-ST225:595:C1R3DACXX:1:2204:16789:17045	54	101	52918	89.8	4	Spodo_Contig_11	1	59	62
	Spodo1	95.3	intra-read	23268	Spodo1_Read2HWI-ST225:595:C1R3DACXX:1:2204:16919:10314	1	50	23317	93.5	51	Spodo_Contig_5	51	101	1
	Spodo1	187	inter-reads	NA	Spodo1_Read1HWI-ST225:595:C1R3DACXX:1:2204:17023:43494	NA	NA	NA	NA	1031	Spodo_Contig_10	1	101	931
	Spodo1	121	intra-read	114498	Spodo1_Read2HWI-ST225:595:C1R3DACXX:1:2204:1746:11695	66	101	114463	67.6	1	Spodo_Contig_10	1	65	65
	Spodo1	187	inter-reads	NA	Spodo1_Read1HWI-ST225:595:C1R3DACXX:1:2204:17929:41912	NA	NA	NA	NA	2699	Spodo_Contig_5	1	101	2599
	Spodo1	60.2	intra-read	39985	Spodo1_Read1HWI-ST225:595:C1R3DACXX:1:2204:19695:64281	1	66	39920	122	2715	Spodo_Contig_5	67	101	2749
	Spodo1	128	intra-read	118250	Spodo1_Read2HWI-ST225:595:C1R3DACXX:1:2204:6699:70761	71	101	118220	58.4	1292	Spodo_Contig_12	1	69	1224
	Spodo1	99	intra-read	55791	Spodo1_Read1HWI-ST225:595:C1R3DACXX:1:2205:11207:70633	1	53	55739	99	1436	Spodo_Contig_14	49	101	1384
	Spodo1	117	intra-read	39985	Spodo1_Read2HWI-ST225:595:C1R3DACXX:1:2205:18342:60135	1	38	39948	71.3	2687	Spodo_Contig_5	39	101	2749
	Spodo1	187	inter-reads	NA	Spodo1_Read1HWI-ST225:595:C1R3DACXX:1:2205:20762:13068	NA	NA	NA	NA	336	Spodo_Contig_17	1	101	436
	Spodo1	187	inter-reads	NA	Spodo1_Read2HWI-ST225:595:C1R3DACXX:1:2205:20825:8432	NA	NA	NA	NA	2112	Spodo_Contig_5	1	101	2212
	Spodo1	78.7	intra-read	3579	Spodo1_Read2HWI-ST225:595:C1R3DACXX:1:2205:2576:82405	1	59	3521	110	42	Spodo_Contig_5	60	101	1
	Spodo1	121	intra-read	132403	Spodo1_Read1HWI-ST225:595:C1R3DACXX:1:2205:3291:47811	1	36	132438	67.6	65	Spodo_Contig_10	37	101	1
	Spodo1	187	inter-reads	NA	Spodo1_Read1HWI-ST225:595:C1R3DACXX:1:2205:4366:91440	NA	NA	NA	NA	2702	Spodo_Contig_5	1	101	2602
	Spodo1	89.8	intra-read	63713	Spodo1_Read2HWI-ST225:595:C1R3DACXX:1:2205:7851:55056	44	101	63656	108	2	Spodo_Contig_11	1	51	52
	Spodo1	135	intra-read	40013	Spodo1_Read2HWI-ST225:595:C1R3DACXX:1:2206:12882:85708	69	101	39981	62.1	6	Spodo_Contig_11	1	73	78
	Spodo1	65.8	intra-read	23105	Spodo1_Read2HWI-ST225:595:C1R3DACXX:1:2206:14788:68696	1	66	23040	122	35	Spodo_Contig_19	67	101	1
	Spodo1	187	inter-reads	NA	Spodo1_Read1HWI-ST225:595:C1R3DACXX:1:2206:17993:48962	NA	NA	NA	NA	757	Spodo_Contig_10	1	101	657
	Spodo1	187	inter-reads	NA	Spodo1_Read2HWI-ST225:595:C1R3DACXX:1:2206:18061:31156	NA	NA	NA	NA	2660	Spodo_Contig_5	1	101	2560
	Spodo1	52.8	intra-read	23340	Spodo1_Read1HWI-ST225:595:C1R3DACXX:1:2206:6567:27440	29	101	23268	135	1	Spodo_Contig_5	1	28	28
	Spodo1	182	inter-reads	NA	Spodo1_Read1HWI-ST225:595:C1R3DACXX:1:2207:11198:91674	NA	NA	NA	NA	29	Spodo_Contig_11	1	101	129
	Spodo1	187	inter-reads	NA	Spodo1_Read2HWI-ST225:595:C1R3DACXX:1:2207:12058:80556	NA	NA	NA	NA	2	Spodo_Contig_5	1	101	102
	Spodo1	115	intra-read	40020	Spodo1_Read2HWI-ST225:595:C1R3DACXX:1:2207:1507:54709	62	101	39981	75	1	Spodo_Contig_5	1	62	62
	Spodo1	86.1	intra-read	5988	Spodo1_Read2HWI-ST225:595:C1R3DACXX:1:2207:2585:91550	1	62	5927	115	1762	Spodo_Contig_5	56	101	1717
	Spodo1	82.4	intra-read	8951	Spodo1_Read1HWI-ST225:595:C1R3DACXX:1:2207:3546:30777	46	101	9006	104	1031	Spodo_Contig_10	1	44	988
	Spodo1	187	inter-reads	NA	Spodo1_Read2HWI-ST225:595:C1R3DACXX:1:2207:8344:24840	NA	NA	NA	NA	34	Spodo_Contig_5	1	101	134
	Spodo1	100	intra-read	70265	Spodo1_Read1HWI-ST225:595:C1R3DACXX:1:2208:10403:9501	55	101	70311	87.9	1	Spodo_Contig_10	1	54	54
	Spodo1	86.1	intra-read	39985	Spodo1_Read2HWI-ST225:595:C1R3DACXX:1:2208:12561:47849	1	55	39931	102	2704	Spodo_Contig_5	56	101	2749
	Spodo1	89.8	intra-read	58123	Spodo1_Read1HWI-ST225:595:C1R3DACXX:1:2208:14173:4673	41	101	58183	113	2303	Spodo_Contig_5	1	48	2350
	Spodo1	134	intra-read	114467	Spodo1_Read1HWI-ST225:595:C1R3DACXX:1:2208:14184:100668	1	30	114438	56.5	2702	Spodo_Contig_10	30	101	2773
	Spodo1	54.7	intra-read	9947	Spodo1_Read1HWI-ST225:595:C1R3DACXX:1:2208:15633:31309	30	101	10018	134	1	Spodo_Contig_10	1	29	29
	Spodo1	117	intra-read	39948	Spodo1_Read2HWI-ST225:595:C1R3DACXX:1:2208:16903:83412	64	101	39985	71.3	2749	Spodo_Contig_5	1	63	2687
	Spodo1	187	inter-reads	NA	Spodo1_Read1HWI-ST225:595:C1R3DACXX:1:2208:9585:43920	NA	NA	NA	NA	1389	Spodo_Contig_14	1	101	1489
	Spodo1	187	inter-reads	NA	Spodo1_Read1HWI-ST225:595:C1R3DACXX:1:2209:11350:96933	NA	NA	NA	NA	1125	Spodo_Contig_9	1	101	1025
	Spodo1	78.7	intra-read	96005	Spodo1_Read2HWI-ST225:595:C1R3DACXX:1:2209:11467:91641	43	101	96063	110	3014	Spodo_Contig_9	1	42	2973
	Spodo1	87.9	intra-read	39985	Spodo1_Read2HWI-ST225:595:C1R3DACXX:1:2209:16355:86949	1	54	39932	100	2703	Spodo_Contig_5	55	101	2749
	Spodo1	132	intra-read	23242	Spodo1_Read1HWI-ST225:595:C1R3DACXX:1:2209:1800:34344	72	101	23271	56.5	2749	Spodo_Contig_5	1	71	2679
	Spodo1	113	intra-read	39981	Spodo1_Read2HWI-ST225:595:C1R3DACXX:1:2209:18251:65318	1	41	40021	76.8	61	Spodo_Contig_5	41	101	1
	Spodo1	126	intra-read	15632	Spodo1_Read2HWI-ST225:595:C1R3DACXX:1:2209:2087:45964	69	101	15664	62.1	1	Spodo_Contig_10	1	68	68
	Spodo1	187	inter-reads	NA	Spodo1_Read2HWI-ST225:595:C1R3DACXX:1:2209:20965:90424	NA	NA	NA	NA	1226	Spodo_Contig_12	1	101	1126
	Spodo1	185	inter-reads	NA	Spodo1_Read2HWI-ST225:595:C1R3DACXX:1:2209:4814:47821	NA	NA	NA	NA	1	Spodo_Contig_5	1	100	100
	Spodo1	187	inter-reads	NA	Spodo1_Read1HWI-ST225:595:C1R3DACXX:1:2209:7114:17594	NA	NA	NA	NA	1164	Spodo_Contig_10	1	101	1064
	Spodo1	111	intra-read	39985	Spodo1_Read1HWI-ST225:595:C1R3DACXX:1:2209:7167:59395	1	41	39945	76.8	2690	Spodo_Contig_5	42	101	2749
	Spodo1	56.5	intra-read	89204	Spodo1_Read1HWI-ST225:595:C1R3DACXX:1:2209:9332:3963	1	69	89136	128	30	Spodo_Contig_6	72	101	1
	Spodo1	82.4	intra-read	39985	Spodo1_Read1HWI-ST225:595:C1R3DACXX:1:2209:9367:23390	1	57	39929	106	2706	Spodo_Contig_5	58	101	2749
	Spodo1	113	intra-read	123617	Spodo1_Read2HWI-ST225:595:C1R3DACXX:1:2210:10337:17522	1	40	123656	75	61	Spodo_Contig_10	41	101	1
	Spodo1	187	inter-reads	NA	Spodo1_Read2HWI-ST225:595:C1R3DACXX:1:2210:14372:44826	NA	NA	NA	NA	117	Spodo_Contig_10	1	101	217
	Spodo1	187	inter-reads	NA	Spodo1_Read1HWI-ST225:595:C1R3DACXX:1:2210:16326:67202	NA	NA	NA	NA	174	Spodo_Contig_5	1	101	274
	Spodo1	187	inter-reads	NA	Spodo1_Read1HWI-ST225:595:C1R3DACXX:1:2210:17945:90155	NA	NA	NA	NA	5195	Spodo_Contig_18	1	101	5095
	Spodo1	187	inter-reads	NA	Spodo1_Read2HWI-ST225:595:C1R3DACXX:1:2210:19903:53783	NA	NA	NA	NA	4585	Spodo_Contig_18	1	101	4685
	Spodo1	187	inter-reads	NA	Spodo1_Read1HWI-ST225:595:C1R3DACXX:1:2210:3360:77765	NA	NA	NA	NA	51	Spodo_Contig_9	1	101	151
	Spodo1	187	inter-reads	NA	Spodo1_Read2HWI-ST225:595:C1R3DACXX:1:2210:4705:24018	NA	NA	NA	NA	1777	Spodo_Contig_5	1	101	1877
	Spodo1	187	inter-reads	NA	Spodo1_Read2HWI-ST225:595:C1R3DACXX:1:2210:6818:99946	NA	NA	NA	NA	2639	Spodo_Contig_5	1	101	2539
	Spodo1	187	inter-reads	NA	Spodo1_Read2HWI-ST225:595:C1R3DACXX:1:2210:7626:50951	NA	NA	NA	NA	2484	Spodo_Contig_5	1	101	2584
	Spodo1	73.1	intra-read	40043	Spodo1_Read1HWI-ST225:595:C1R3DACXX:1:2210:9358:97185	39	101	39981	117	1	Spodo_Contig_5	1	39	39
	Spodo1	115	intra-read	27677	Spodo1_Read2HWI-ST225:595:C1R3DACXX:1:2210:9574:16029	56	101	27632	86.1	2341	Spodo_Contig_9	1	62	2402
	Spodo1	69.4	intra-read	39985	Spodo1_Read1HWI-ST225:595:C1R3DACXX:1:2211:11423:47702	1	64	39922	119	2713	Spodo_Contig_5	65	101	2749
	Spodo1	86.1	intra-read	52573	Spodo1_Read2HWI-ST225:595:C1R3DACXX:1:2211:11747:81658	47	101	52627	102	2749	Spodo_Contig_5	1	46	2704
	Spodo1	95.3	intra-read	39981	Spodo1_Read1HWI-ST225:595:C1R3DACXX:1:2211:12222:2209	1	51	40031	95.3	51	Spodo_Contig_5	51	101	1
	Spodo1	187	inter-reads	NA	Spodo1_Read2HWI-ST225:595:C1R3DACXX:1:2211:12588:5824	NA	NA	NA	NA	69	Spodo_Contig_10	1	101	169
	Spodo1	56.5	intra-read	39915	Spodo1_Read1HWI-ST225:595:C1R3DACXX:1:2211:14437:60755	31	101	39985	121	2749	Spodo_Contig_5	1	30	2720
	Spodo1	187	inter-reads	NA	Spodo1_Read1HWI-ST225:595:C1R3DACXX:1:2211:16037:54538	NA	NA	NA	NA	162	Spodo_Contig_10	1	101	262
	Spodo1	126	intra-read	133434	Spodo1_Read1HWI-ST225:595:C1R3DACXX:1:2211:4899:59914	1	33	133466	62.1	68	Spodo_Contig_10	34	101	1
	Spodo1	54.7	intra-read	39985	Spodo1_Read2HWI-ST225:595:C1R3DACXX:1:2211:7080:69164	1	72	39914	134	2721	Spodo_Contig_5	73	101	2749
	Spodo1	187	inter-reads	NA	Spodo1_Read1HWI-ST225:595:C1R3DACXX:1:2211:7713:28939	NA	NA	NA	NA	79	Spodo_Contig_5	1	101	179
	Spodo1	60.2	intra-read	40050	Spodo1_Read1HWI-ST225:595:C1R3DACXX:1:2211:9265:60481	32	101	39981	130	1	Spodo_Contig_5	1	32	32
	Spodo1	187	inter-reads	NA	Spodo1_Read2HWI-ST225:595:C1R3DACXX:1:2212:10392:86265	NA	NA	NA	NA	322	Spodo_Contig_5	1	101	422
	Spodo1	99	intra-read	9282	Spodo1_Read2HWI-ST225:595:C1R3DACXX:1:2212:10421:5484	55	101	9236	87.9	4569	Spodo_Contig_24	1	53	4517
	Spodo1	52.8	intra-read	96063	Spodo1_Read1HWI-ST225:595:C1R3DACXX:1:2212:11364:6302	1	73	95991	135	2987	Spodo_Contig_9	74	101	3014
	Spodo1	60.2	intra-read	40050	Spodo1_Read2HWI-ST225:595:C1R3DACXX:1:2212:11710:40567	32	101	39981	130	1	Spodo_Contig_5	1	32	32
	Spodo1	182	inter-reads	NA	Spodo1_Read1HWI-ST225:595:C1R3DACXX:1:2212:12861:79212	NA	NA	NA	NA	1	Spodo_Contig_5	1	98	98
	Spodo1	187	inter-reads	NA	Spodo1_Read2HWI-ST225:595:C1R3DACXX:1:2212:13352:18658	NA	NA	NA	NA	511	Spodo_Contig_5	1	101	611
	Spodo1	91.6	intra-read	35195	Spodo1_Read2HWI-ST225:595:C1R3DACXX:1:2212:16072:75846	1	54	35142	100	56	Spodo_Contig_11	50	101	5
	Spodo1	60.2	intra-read	23271	Spodo1_Read1HWI-ST225:595:C1R3DACXX:1:2212:19608:36178	1	69	23203	128	2718	Spodo_Contig_5	70	101	2749
	Spodo1	115	intra-read	23101	Spodo1_Read2HWI-ST225:595:C1R3DACXX:1:2212:20102:42020	1	39	23139	73.1	1231	Spodo_Contig_12	40	101	1292
	Spodo1	187	inter-reads	NA	Spodo1_Read1HWI-ST225:595:C1R3DACXX:1:2212:21207:93253	NA	NA	NA	NA	1241	Spodo_Contig_5	1	101	1141
	Spodo1	128	intra-read	40013	Spodo1_Read2HWI-ST225:595:C1R3DACXX:1:2212:2162:98929	69	101	39981	62.1	1	Spodo_Contig_5	1	69	69
	Spodo1	71.3	intra-read	67189	Spodo1_Read2HWI-ST225:595:C1R3DACXX:1:2212:6366:82618	1	63	67252	100	38	Spodo_Contig_10	64	101	1
	Spodo1	115	intra-read	39947	Spodo1_Read2HWI-ST225:595:C1R3DACXX:1:2212:6887:65939	63	101	39985	73.1	2749	Spodo_Contig_5	1	62	2688
	Spodo1	187	inter-reads	NA	Spodo1_Read2HWI-ST225:595:C1R3DACXX:1:2212:7809:42924	NA	NA	NA	NA	2211	Spodo_Contig_10	1	101	2111
	Spodo1	52.8	intra-read	25391	Spodo1_Read2HWI-ST225:595:C1R3DACXX:1:2212:8812:44768	1	73	25319	135	28	Spodo_Contig_5	74	101	1
	Spodo1	187	inter-reads	NA	Spodo1_Read2HWI-ST225:595:C1R3DACXX:1:2212:8860:39657	NA	NA	NA	NA	768	Spodo_Contig_5	1	101	668
	Spodo1	78.7	intra-read	96063	Spodo1_Read2HWI-ST225:595:C1R3DACXX:1:2212:8892:62528	1	59	96005	110	2973	Spodo_Contig_9	60	101	3014
	Spodo1	132	intra-read	40011	Spodo1_Read2HWI-ST225:595:C1R3DACXX:1:2213:10710:97140	71	101	39981	58.4	1	Spodo_Contig_5	1	71	71
	Spodo1	87.9	intra-read	40035	Spodo1_Read1HWI-ST225:595:C1R3DACXX:1:2213:13362:93436	47	101	39981	102	1	Spodo_Contig_5	1	47	47
	Spodo1	108	intra-read	39981	Spodo1_Read2HWI-ST225:595:C1R3DACXX:1:2213:14245:13275	1	44	40024	82.4	58	Spodo_Contig_5	44	101	1
	Spodo1	182	inter-reads	NA	Spodo1_Read2HWI-ST225:595:C1R3DACXX:1:2213:20583:64467	NA	NA	NA	NA	409	Spodo_Contig_19	1	101	309
	Spodo1	126	intra-read	39985	Spodo1_Read2HWI-ST225:595:C1R3DACXX:1:2213:4919:21187	1	33	39953	62.1	2682	Spodo_Contig_5	34	101	2749
	Spodo1	185	inter-reads	NA	Spodo1_Read2HWI-ST225:595:C1R3DACXX:1:2213:6628:62951	NA	NA	NA	NA	55	Spodo_Contig_5	1	100	154
	Spodo1	86.1	intra-read	39981	Spodo1_Read1HWI-ST225:595:C1R3DACXX:1:2213:7066:45842	1	56	40036	104	46	Spodo_Contig_5	56	101	1
	Spodo1	122	intra-read	96063	Spodo1_Read2HWI-ST225:595:C1R3DACXX:1:2214:13100:66569	1	32	96032	60.2	2946	Spodo_Contig_9	33	101	3014
	Spodo1	82.4	intra-read	13816	Spodo1_Read1HWI-ST225:595:C1R3DACXX:1:2214:16116:62685	1	57	13760	106	44	Spodo_Contig_19	58	101	1
	Spodo1	89.8	intra-read	89183	Spodo1_Read1HWI-ST225:595:C1R3DACXX:1:2214:17366:85588	1	60	89242	106	2311	Spodo_Contig_5	54	101	2264
	Spodo1	182	inter-reads	NA	Spodo1_Read2HWI-ST225:595:C1R3DACXX:1:2214:21038:7039	NA	NA	NA	NA	1002	Spodo_Contig_10	1	98	1099
	Spodo1	91.6	intra-read	10244	Spodo1_Read2HWI-ST225:595:C1R3DACXX:1:2214:3105:35606	1	53	10192	99	2725	Spodo_Contig_10	53	101	2773
	Spodo1	52.8	intra-read	103236	Spodo1_Read2HWI-ST225:595:C1R3DACXX:1:2214:5883:22847	1	73	103164	135	723	Spodo_Contig_17	74	101	750
	Spodo1	62.1	intra-read	23535	Spodo1_Read2HWI-ST225:595:C1R3DACXX:1:2214:6113:42267	33	101	23467	128	71	Spodo_Contig_18	1	33	39
	Spodo1	178	inter-reads	NA	Spodo1_Read1HWI-ST225:595:C1R3DACXX:1:2215:12267:55162	NA	NA	NA	NA	1	Spodo_Contig_19	1	96	96
	Spodo1	115	intra-read	40020	Spodo1_Read2HWI-ST225:595:C1R3DACXX:1:2215:12907:42365	62	101	39981	75	1	Spodo_Contig_5	1	62	62
	Spodo1	187	inter-reads	NA	Spodo1_Read1HWI-ST225:595:C1R3DACXX:1:2215:17192:31982	NA	NA	NA	NA	1903	Spodo_Contig_5	1	101	2003
	Spodo1	130	intra-read	53458	Spodo1_Read2HWI-ST225:595:C1R3DACXX:1:2215:20596:52625	71	101	53488	58.4	1	Spodo_Contig_10	1	70	70
	Spodo1	124	intra-read	63782	Spodo1_Read1HWI-ST225:595:C1R3DACXX:1:2215:4726:27517	1	28	63809	52.8	1226	Spodo_Contig_12	30	96	1292
	Spodo1	187	inter-reads	NA	Spodo1_Read2HWI-ST225:595:C1R3DACXX:1:2215:6923:42160	NA	NA	NA	NA	1267	Spodo_Contig_12	1	101	1167
	Spodo1	86.1	intra-read	130457	Spodo1_Read1HWI-ST225:595:C1R3DACXX:1:2215:9980:98632	47	101	130403	102	1	Spodo_Contig_5	1	46	46
	Spodo1	110	intra-read	40023	Spodo1_Read2HWI-ST225:595:C1R3DACXX:1:2216:10163:72412	59	101	39981	80.5	1	Spodo_Contig_5	1	59	59
	Spodo1	187	inter-reads	NA	Spodo1_Read1HWI-ST225:595:C1R3DACXX:1:2216:13094:69487	NA	NA	NA	NA	14	Spodo_Contig_10	1	101	114
	Spodo1	76.8	intra-read	39985	Spodo1_Read2HWI-ST225:595:C1R3DACXX:1:2216:15287:23640	1	60	39926	111	2709	Spodo_Contig_5	61	101	2749
	Spodo1	76.8	intra-read	97576	Spodo1_Read2HWI-ST225:595:C1R3DACXX:1:2216:17589:61962	42	101	97635	111	2773	Spodo_Contig_10	1	41	2733
	Spodo1	187	inter-reads	NA	Spodo1_Read2HWI-ST225:595:C1R3DACXX:1:2216:17792:30553	NA	NA	NA	NA	2606	Spodo_Contig_5	1	101	2506
	Spodo1	187	inter-reads	NA	Spodo1_Read2HWI-ST225:595:C1R3DACXX:1:2216:18919:73686	NA	NA	NA	NA	2718	Spodo_Contig_5	1	101	2618
	Spodo1	187	inter-reads	NA	Spodo1_Read2HWI-ST225:595:C1R3DACXX:1:2216:19145:88993	NA	NA	NA	NA	45	Spodo_Contig_9	1	101	145
	Spodo1	119	intra-read	67189	Spodo1_Read1HWI-ST225:595:C1R3DACXX:1:2216:3607:22838	5	37	67221	62.1	64	Spodo_Contig_10	38	101	1
	Spodo1	82.4	intra-read	94656	Spodo1_Read1HWI-ST225:595:C1R3DACXX:1:2216:9149:98638	1	57	94712	106	44	Spodo_Contig_13	58	101	1
	Spodo1	65.8	intra-read	40047	Spodo1_Read2HWI-ST225:595:C1R3DACXX:1:2216:9971:18154	35	101	39981	124	1	Spodo_Contig_5	1	35	35
	Spodo1	91.6	intra-read	96063	Spodo1_Read1HWI-ST225:595:C1R3DACXX:1:2301:16514:71382	1	52	96012	97.1	2966	Spodo_Contig_9	53	101	3014
	Spodo1	187	inter-reads	NA	Spodo1_Read1HWI-ST225:595:C1R3DACXX:1:2301:9343:22745	NA	NA	NA	NA	4522	Spodo_Contig_24	1	101	4422
	Spodo1	187	inter-reads	NA	Spodo1_Read1HWI-ST225:595:C1R3DACXX:1:2302:12746:73733	NA	NA	NA	NA	546	Spodo_Contig_10	1	101	446
	Spodo1	187	inter-reads	NA	Spodo1_Read1HWI-ST225:595:C1R3DACXX:1:2302:14949:44916	NA	NA	NA	NA	2711	Spodo_Contig_5	1	101	2611
	Spodo1	69.4	intra-read	39985	Spodo1_Read2HWI-ST225:595:C1R3DACXX:1:2302:15907:70596	1	64	39922	119	2713	Spodo_Contig_5	65	101	2749
	Spodo1	69.4	intra-read	101453	Spodo1_Read1HWI-ST225:595:C1R3DACXX:1:2302:18435:60259	32	100	101385	128	1726	Spodo_Contig_5	1	40	1765
	Spodo1	71.3	intra-read	23043	Spodo1_Read2HWI-ST225:595:C1R3DACXX:1:2302:19728:29333	39	101	23105	117	1	Spodo_Contig_19	1	38	38
	Spodo1	62.1	intra-read	106408	Spodo1_Read2HWI-ST225:595:C1R3DACXX:1:2302:2436:36538	33	101	106340	128	2773	Spodo_Contig_10	1	33	2741
	Spodo1	73.1	intra-read	103175	Spodo1_Read2HWI-ST225:595:C1R3DACXX:1:2302:5257:48468	40	101	103236	115	750	Spodo_Contig_17	1	39	712
	Spodo1	122	intra-read	40016	Spodo1_Read2HWI-ST225:595:C1R3DACXX:1:2302:7416:17626	66	101	39981	67.6	1	Spodo_Contig_5	1	66	66
	Spodo1	117	intra-read	23234	Spodo1_Read1HWI-ST225:595:C1R3DACXX:1:2302:7901:69775	64	101	23271	71.3	2749	Spodo_Contig_5	1	63	2687
	Spodo1	91.6	intra-read	40033	Spodo1_Read1HWI-ST225:595:C1R3DACXX:1:2303:12212:32128	49	101	39981	99	1	Spodo_Contig_5	1	49	49
	Spodo1	187	inter-reads	NA	Spodo1_Read1HWI-ST225:595:C1R3DACXX:1:2303:12654:21361	NA	NA	NA	NA	46	Spodo_Contig_5	1	101	146
	Spodo1	115	intra-read	133496	Spodo1_Read2HWI-ST225:595:C1R3DACXX:1:2303:12721:35214	66	101	133531	67.6	1	Spodo_Contig_5	1	65	65
	Spodo1	73.1	intra-read	109255	Spodo1_Read1HWI-ST225:595:C1R3DACXX:1:2303:14916:49410	38	101	109318	119	1810	Spodo_Contig_14	1	39	1772
	Spodo1	135	intra-read	39981	Spodo1_Read2HWI-ST225:595:C1R3DACXX:1:2303:17126:54059	1	29	40009	54.7	73	Spodo_Contig_5	29	101	1
	Spodo1	187	inter-reads	NA	Spodo1_Read2HWI-ST225:595:C1R3DACXX:1:2303:20635:31683	NA	NA	NA	NA	1833	Spodo_Contig_10	1	101	1733
	Spodo1	187	inter-reads	NA	Spodo1_Read1HWI-ST225:595:C1R3DACXX:1:2303:4671:86958	NA	NA	NA	NA	2086	Spodo_Contig_5	1	101	2186
	Spodo1	82.4	intra-read	108630	Spodo1_Read2HWI-ST225:595:C1R3DACXX:1:2303:5640:34625	1	59	108688	110	52	Spodo_Contig_11	55	101	6
	Spodo1	122	intra-read	40016	Spodo1_Read2HWI-ST225:595:C1R3DACXX:1:2303:5999:98053	66	101	39981	67.6	1	Spodo_Contig_5	1	66	66
	Spodo1	182	inter-reads	NA	Spodo1_Read2HWI-ST225:595:C1R3DACXX:1:2303:8017:23312	NA	NA	NA	NA	988	Spodo_Contig_24	1	101	1088
	Spodo1	99	intra-read	132825	Spodo1_Read2HWI-ST225:595:C1R3DACXX:1:2303:8030:73397	43	101	132767	104	320	Spodo_Contig_10	1	53	268
	Spodo1	111	intra-read	96023	Spodo1_Read2HWI-ST225:595:C1R3DACXX:1:2303:8570:30829	61	101	96063	76.8	3014	Spodo_Contig_9	1	60	2955
	Spodo1	99	intra-read	23271	Spodo1_Read1HWI-ST225:595:C1R3DACXX:1:2304:10109:63754	1	48	23224	89.8	2697	Spodo_Contig_5	49	101	2749
	Spodo1	187	inter-reads	NA	Spodo1_Read1HWI-ST225:595:C1R3DACXX:1:2304:14404:48277	NA	NA	NA	NA	1088	Spodo_Contig_9	1	101	1188
	Spodo1	187	inter-reads	NA	Spodo1_Read2HWI-ST225:595:C1R3DACXX:1:2304:14491:25576	NA	NA	NA	NA	2951	Spodo_Contig_9	1	101	2851
	Spodo1	187	inter-reads	NA	Spodo1_Read1HWI-ST225:595:C1R3DACXX:1:2304:14571:66250	NA	NA	NA	NA	160	Spodo_Contig_10	1	101	260
	Spodo1	187	inter-reads	NA	Spodo1_Read1HWI-ST225:595:C1R3DACXX:1:2304:20693:91710	NA	NA	NA	NA	1044	Spodo_Contig_9	1	101	944
	Spodo1	84.2	intra-read	39981	Spodo1_Read1HWI-ST225:595:C1R3DACXX:1:2304:2951:62002	1	57	40037	106	45	Spodo_Contig_5	57	101	1
	Spodo1	187	inter-reads	NA	Spodo1_Read2HWI-ST225:595:C1R3DACXX:1:2304:5211:10515	NA	NA	NA	NA	115	Spodo_Contig_5	1	101	215
	Spodo1	104	intra-read	89765	Spodo1_Read1HWI-ST225:595:C1R3DACXX:1:2304:6081:23909	61	101	89725	76.8	2	Spodo_Contig_2	1	62	63
	Spodo1	102	intra-read	54845	Spodo1_Read2HWI-ST225:595:C1R3DACXX:1:2305:14798:3296	54	101	54892	89.8	2	Spodo_Contig_15	1	55	56
	Spodo1	110	intra-read	113712	Spodo1_Read2HWI-ST225:595:C1R3DACXX:1:2305:14810:83237	1	42	113671	78.7	2715	Spodo_Contig_10	43	101	2773
	Spodo1	100	intra-read	96063	Spodo1_Read2HWI-ST225:595:C1R3DACXX:1:2305:15031:10526	1	47	96017	87.9	2961	Spodo_Contig_9	48	101	3014
	Spodo1	182	inter-reads	NA	Spodo1_Read1HWI-ST225:595:C1R3DACXX:1:2305:19710:15672	NA	NA	NA	NA	26	Spodo_Contig_5	1	101	126
	Spodo1	71.3	intra-read	68454	Spodo1_Read2HWI-ST225:595:C1R3DACXX:1:2305:4462:11464	1	70	68385	119	38	Spodo_Contig_10	64	101	1
	Spodo1	187	inter-reads	NA	Spodo1_Read1HWI-ST225:595:C1R3DACXX:1:2305:4579:5671	NA	NA	NA	NA	1696	Spodo_Contig_5	1	101	1596
	Spodo1	187	inter-reads	NA	Spodo1_Read2HWI-ST225:595:C1R3DACXX:1:2305:5587:70309	NA	NA	NA	NA	106	Spodo_Contig_10	1	101	206
	Spodo1	84.2	intra-read	39985	Spodo1_Read2HWI-ST225:595:C1R3DACXX:1:2305:7657:56908	1	56	39930	104	2705	Spodo_Contig_5	57	101	2749
	Spodo1	78.7	intra-read	97931	Spodo1_Read2HWI-ST225:595:C1R3DACXX:1:2305:8646:54417	36	101	97866	122	2185	Spodo_Contig_4	1	42	2226
	Spodo1	187	inter-reads	NA	Spodo1_Read1HWI-ST225:595:C1R3DACXX:1:2305:9253:97261	NA	NA	NA	NA	3818	Spodo_Contig_15	1	101	3718
	Spodo1	124	intra-read	114759	Spodo1_Read1HWI-ST225:595:C1R3DACXX:1:2306:11660:34754	68	101	114792	63.9	2773	Spodo_Contig_10	1	67	2707
	Spodo1	182	inter-reads	NA	Spodo1_Read2HWI-ST225:595:C1R3DACXX:1:2306:14083:99962	NA	NA	NA	NA	1	Spodo_Contig_10	1	98	98
	Spodo1	106	intra-read	56485	Spodo1_Read2HWI-ST225:595:C1R3DACXX:1:2306:16121:57641	59	101	56443	80.5	4569	Spodo_Contig_24	1	57	4513
	Spodo1	117	intra-read	39981	Spodo1_Read1HWI-ST225:595:C1R3DACXX:1:2306:17764:61929	1	39	40019	73.1	63	Spodo_Contig_5	39	101	1
	Spodo1	187	inter-reads	NA	Spodo1_Read2HWI-ST225:595:C1R3DACXX:1:2306:19577:5390	NA	NA	NA	NA	79	Spodo_Contig_10	1	101	179
	Spodo1	91.6	intra-read	39934	Spodo1_Read1HWI-ST225:595:C1R3DACXX:1:2306:1963:37163	50	101	39985	97.1	2749	Spodo_Contig_5	1	49	2701
	Spodo1	58.4	intra-read	39981	Spodo1_Read1HWI-ST225:595:C1R3DACXX:1:2306:21090:90891	1	71	40051	132	31	Spodo_Contig_5	71	101	1
	Spodo1	187	inter-reads	NA	Spodo1_Read1HWI-ST225:595:C1R3DACXX:1:2306:2393:73110	NA	NA	NA	NA	26	Spodo_Contig_5	1	101	126
	Spodo1	100	intra-read	39985	Spodo1_Read2HWI-ST225:595:C1R3DACXX:1:2306:4747:82408	1	47	39939	87.9	2696	Spodo_Contig_5	48	101	2749
	Spodo1	115	intra-read	39947	Spodo1_Read2HWI-ST225:595:C1R3DACXX:1:2307:11320:62121	63	101	39985	73.1	2749	Spodo_Contig_5	1	62	2688
	Spodo1	110	intra-read	39985	Spodo1_Read2HWI-ST225:595:C1R3DACXX:1:2307:12955:14914	1	42	39944	78.7	2691	Spodo_Contig_5	43	101	2749
	Spodo1	187	inter-reads	NA	Spodo1_Read2HWI-ST225:595:C1R3DACXX:1:2307:1420:16655	NA	NA	NA	NA	40	Spodo_Contig_5	1	101	140
	Spodo1	122	intra-read	39951	Spodo1_Read1HWI-ST225:595:C1R3DACXX:1:2307:16725:2132	67	101	39985	65.8	2749	Spodo_Contig_5	1	66	2684
	Spodo1	183	inter-reads	NA	Spodo1_Read2HWI-ST225:595:C1R3DACXX:1:2307:19508:85732	NA	NA	NA	NA	3632	Spodo_Contig_11	1	101	3532
	Spodo1	84.2	intra-read	39985	Spodo1_Read1HWI-ST225:595:C1R3DACXX:1:2307:6521:36472	1	56	39930	104	2705	Spodo_Contig_5	57	101	2749
	Spodo1	187	inter-reads	NA	Spodo1_Read2HWI-ST225:595:C1R3DACXX:1:2307:9123:33565	NA	NA	NA	NA	34	Spodo_Contig_5	1	101	134
	Spodo1	187	inter-reads	NA	Spodo1_Read1HWI-ST225:595:C1R3DACXX:1:2307:9462:59815	NA	NA	NA	NA	2875	Spodo_Contig_9	1	101	2775
	Spodo1	187	inter-reads	NA	Spodo1_Read1HWI-ST225:595:C1R3DACXX:1:2308:10624:40843	NA	NA	NA	NA	1530	Spodo_Contig_5	1	101	1630
	Spodo1	84.2	intra-read	39981	Spodo1_Read2HWI-ST225:595:C1R3DACXX:1:2308:12022:88547	4	57	40034	100	45	Spodo_Contig_5	57	101	1
	Spodo1	67.6	intra-read	23271	Spodo1_Read2HWI-ST225:595:C1R3DACXX:1:2308:13183:6382	1	65	23207	121	2714	Spodo_Contig_5	66	101	2749
	Spodo1	82.4	intra-read	40038	Spodo1_Read1HWI-ST225:595:C1R3DACXX:1:2308:14350:4209	44	101	39981	108	1	Spodo_Contig_5	1	44	44
	Spodo1	78.7	intra-read	40040	Spodo1_Read2HWI-ST225:595:C1R3DACXX:1:2308:8821:49640	42	101	39981	111	1	Spodo_Contig_5	1	42	42
	Spodo1	182	inter-reads	NA	Spodo1_Read2HWI-ST225:595:C1R3DACXX:1:2308:8925:59819	NA	NA	NA	NA	6693	Spodo_Contig_18	1	101	6793
	Spodo1	187	inter-reads	NA	Spodo1_Read2HWI-ST225:595:C1R3DACXX:1:2309:10669:44614	NA	NA	NA	NA	2651	Spodo_Contig_9	1	101	2551
	Spodo1	69.4	intra-read	39985	Spodo1_Read2HWI-ST225:595:C1R3DACXX:1:2309:16912:68517	1	64	39922	119	2713	Spodo_Contig_5	65	101	2749
	Spodo1	60.2	intra-read	69362	Spodo1_Read1HWI-ST225:595:C1R3DACXX:1:2309:18351:34778	1	69	69430	128	2718	Spodo_Contig_5	70	101	2749
	Spodo1	187	inter-reads	NA	Spodo1_Read1HWI-ST225:595:C1R3DACXX:1:2309:18594:72928	NA	NA	NA	NA	834	Spodo_Contig_5	1	101	734
	Spodo1	132	intra-read	21155	Spodo1_Read1HWI-ST225:595:C1R3DACXX:1:2309:3427:35203	1	30	21184	56.5	2703	Spodo_Contig_10	31	101	2773
	Spodo1	182	inter-reads	NA	Spodo1_Read2HWI-ST225:595:C1R3DACXX:1:2309:3433:59087	NA	NA	NA	NA	166	Spodo_Contig_5	1	101	66
	Spodo1	187	inter-reads	NA	Spodo1_Read1HWI-ST225:595:C1R3DACXX:1:2309:4031:52150	NA	NA	NA	NA	49	Spodo_Contig_5	1	101	149
	Spodo1	187	inter-reads	NA	Spodo1_Read2HWI-ST225:595:C1R3DACXX:1:2309:4662:74113	NA	NA	NA	NA	2717	Spodo_Contig_10	1	101	2617
	Spodo1	182	inter-reads	NA	Spodo1_Read2HWI-ST225:595:C1R3DACXX:1:2309:6567:80953	NA	NA	NA	NA	1	Spodo_Contig_9	1	98	98
	Spodo1	60.2	intra-read	39917	Spodo1_Read2HWI-ST225:595:C1R3DACXX:1:2309:7520:77498	33	101	39985	128	2749	Spodo_Contig_5	1	32	2718
	Spodo1	187	inter-reads	NA	Spodo1_Read2HWI-ST225:595:C1R3DACXX:1:2310:12169:84500	NA	NA	NA	NA	2772	Spodo_Contig_10	1	101	2672
	Spodo1	187	inter-reads	NA	Spodo1_Read2HWI-ST225:595:C1R3DACXX:1:2310:14131:79371	NA	NA	NA	NA	2682	Spodo_Contig_10	1	101	2582
	Spodo1	111	intra-read	114463	Spodo1_Read2HWI-ST225:595:C1R3DACXX:1:2310:14197:59260	1	41	114503	76.8	60	Spodo_Contig_10	42	101	1
	Spodo1	187	inter-reads	NA	Spodo1_Read1HWI-ST225:595:C1R3DACXX:1:2310:14254:96207	NA	NA	NA	NA	2713	Spodo_Contig_10	1	101	2613
	Spodo1	76.8	intra-read	67133	Spodo1_Read2HWI-ST225:595:C1R3DACXX:1:2310:15079:86674	42	101	67192	102	2773	Spodo_Contig_10	1	41	2733
	Spodo1	86.1	intra-read	39981	Spodo1_Read2HWI-ST225:595:C1R3DACXX:1:2310:16949:11059	1	56	40036	104	46	Spodo_Contig_5	56	101	1
	Spodo1	187	inter-reads	NA	Spodo1_Read1HWI-ST225:595:C1R3DACXX:1:2310:17272:91354	NA	NA	NA	NA	2723	Spodo_Contig_5	1	101	2623
	Spodo1	76.8	intra-read	35626	Spodo1_Read1HWI-ST225:595:C1R3DACXX:1:2310:2014:76109	37	101	35690	121	184	Spodo_Contig_5	1	41	144
	Spodo1	176	inter-reads	NA	Spodo1_Read1HWI-ST225:595:C1R3DACXX:1:2310:20598:54176	NA	NA	NA	NA	2105	Spodo_Contig_18	1	101	2205
	Spodo1	86.1	intra-read	53141	Spodo1_Read2HWI-ST225:595:C1R3DACXX:1:2310:21075:17317	1	55	53195	102	2728	Spodo_Contig_10	56	101	2773
	Spodo1	58.4	intra-read	39981	Spodo1_Read2HWI-ST225:595:C1R3DACXX:1:2310:2812:53099	1	71	40051	132	31	Spodo_Contig_5	71	101	1
	Spodo1	187	inter-reads	NA	Spodo1_Read2HWI-ST225:595:C1R3DACXX:1:2310:3368:9115	NA	NA	NA	NA	113	Spodo_Contig_5	1	101	213
	Spodo1	187	inter-reads	NA	Spodo1_Read1HWI-ST225:595:C1R3DACXX:1:2310:9752:67897	NA	NA	NA	NA	1606	Spodo_Contig_5	1	101	1506
	Spodo1	187	inter-reads	NA	Spodo1_Read2HWI-ST225:595:C1R3DACXX:1:2311:10859:18395	NA	NA	NA	NA	2725	Spodo_Contig_5	1	101	2625
	Spodo1	82.4	intra-read	39929	Spodo1_Read2HWI-ST225:595:C1R3DACXX:1:2311:10896:50123	45	101	39985	100	2749	Spodo_Contig_5	1	44	2706
	Spodo1	76.8	intra-read	96004	Spodo1_Read1HWI-ST225:595:C1R3DACXX:1:2311:11056:21043	42	101	96063	111	3014	Spodo_Contig_9	1	41	2974
	Spodo1	187	inter-reads	NA	Spodo1_Read1HWI-ST225:595:C1R3DACXX:1:2311:11568:49372	NA	NA	NA	NA	48	Spodo_Contig_5	1	101	148
	Spodo1	187	inter-reads	NA	Spodo1_Read2HWI-ST225:595:C1R3DACXX:1:2311:1180:8582	NA	NA	NA	NA	2639	Spodo_Contig_5	1	101	2539
	Spodo1	187	inter-reads	NA	Spodo1_Read1HWI-ST225:595:C1R3DACXX:1:2311:12581:74150	NA	NA	NA	NA	5621	Spodo_Contig_18	1	101	5721
	Spodo1	95.3	intra-read	39936	Spodo1_Read2HWI-ST225:595:C1R3DACXX:1:2311:13114:16082	52	101	39985	93.5	2749	Spodo_Contig_5	1	51	2699
	Spodo1	121	intra-read	40014	Spodo1_Read1HWI-ST225:595:C1R3DACXX:1:2311:13259:22666	68	101	39981	63.9	1	Spodo_Contig_5	1	68	68
	Spodo1	100	intra-read	40028	Spodo1_Read2HWI-ST225:595:C1R3DACXX:1:2311:15871:45308	54	101	39981	89.8	1	Spodo_Contig_5	1	54	54
	Spodo1	187	inter-reads	NA	Spodo1_Read2HWI-ST225:595:C1R3DACXX:1:2311:16062:64720	NA	NA	NA	NA	30	Spodo_Contig_10	1	101	130
	Spodo1	65.8	intra-read	43593	Spodo1_Read2HWI-ST225:595:C1R3DACXX:1:2311:17174:51794	35	101	43527	124	6613	Spodo_Contig_18	1	38	6650
	Spodo1	111	intra-read	39985	Spodo1_Read2HWI-ST225:595:C1R3DACXX:1:2311:18346:78706	1	41	39945	76.8	2690	Spodo_Contig_5	42	101	2749
	Spodo1	100	intra-read	9136	Spodo1_Read2HWI-ST225:595:C1R3DACXX:1:2311:20628:27559	55	101	9090	87.9	1292	Spodo_Contig_12	1	54	1239
	Spodo1	126	intra-read	47768	Spodo1_Read2HWI-ST225:595:C1R3DACXX:1:2311:20641:47717	67	101	47802	65.8	1384	Spodo_Contig_14	1	68	1451
	Spodo1	73.1	intra-read	36447	Spodo1_Read2HWI-ST225:595:C1R3DACXX:1:2311:2417:22476	35	101	36513	124	5	Spodo_Contig_11	1	39	43
	Spodo1	187	inter-reads	NA	Spodo1_Read1HWI-ST225:595:C1R3DACXX:1:2311:6170:20009	NA	NA	NA	NA	124	Spodo_Contig_10	1	101	224
	Spodo1	95.3	intra-read	39936	Spodo1_Read2HWI-ST225:595:C1R3DACXX:1:2311:8003:56442	52	101	39985	93.5	2749	Spodo_Contig_5	1	51	2699
	Spodo1	187	inter-reads	NA	Spodo1_Read2HWI-ST225:595:C1R3DACXX:1:2312:10001:54953	NA	NA	NA	NA	367	Spodo_Contig_10	1	101	467
	Spodo1	78.7	intra-read	121692	Spodo1_Read2HWI-ST225:595:C1R3DACXX:1:2312:10311:60886	1	61	121632	113	1769	Spodo_Contig_14	60	101	1810
	Spodo1	91.6	intra-read	18682	Spodo1_Read2HWI-ST225:595:C1R3DACXX:1:2312:11216:64497	1	54	18735	100	23	Spodo_Contig_18	53	101	71
	Spodo1	56.5	intra-read	33339	Spodo1_Read2HWI-ST225:595:C1R3DACXX:1:2312:12651:42521	1	75	33265	139	47	Spodo_Contig_16	72	101	18
	Spodo1	187	inter-reads	NA	Spodo1_Read1HWI-ST225:595:C1R3DACXX:1:2312:13205:15888	NA	NA	NA	NA	8	Spodo_Contig_5	1	101	108
	Spodo1	187	inter-reads	NA	Spodo1_Read2HWI-ST225:595:C1R3DACXX:1:2312:13414:8331	NA	NA	NA	NA	2331	Spodo_Contig_10	1	101	2431
	Spodo1	128	intra-read	7091	Spodo1_Read2HWI-ST225:595:C1R3DACXX:1:2312:14123:39056	1	34	7124	63.9	69	Spodo_Contig_2	33	101	1
	Spodo1	187	inter-reads	NA	Spodo1_Read2HWI-ST225:595:C1R3DACXX:1:2312:16508:78998	NA	NA	NA	NA	2247	Spodo_Contig_5	1	101	2147
	Spodo1	187	inter-reads	NA	Spodo1_Read1HWI-ST225:595:C1R3DACXX:1:2312:17958:2140	NA	NA	NA	NA	1221	Spodo_Contig_5	1	101	1321
	Spodo1	93.5	intra-read	8110	Spodo1_Read1HWI-ST225:595:C1R3DACXX:1:2312:18561:85432	51	101	8060	95.3	1	Spodo_Contig_19	1	50	50
	Spodo1	187	inter-reads	NA	Spodo1_Read2HWI-ST225:595:C1R3DACXX:1:2312:20031:12973	NA	NA	NA	NA	2165	Spodo_Contig_10	1	101	2065
	Spodo1	126	intra-read	39985	Spodo1_Read1HWI-ST225:595:C1R3DACXX:1:2312:2666:31575	1	33	39953	62.1	2682	Spodo_Contig_5	34	101	2749
	Spodo1	187	inter-reads	NA	Spodo1_Read1HWI-ST225:595:C1R3DACXX:1:2312:3895:57619	NA	NA	NA	NA	1330	Spodo_Contig_5	1	101	1430
	Spodo1	86.1	intra-read	39985	Spodo1_Read2HWI-ST225:595:C1R3DACXX:1:2312:4717:5088	1	55	39931	102	2704	Spodo_Contig_5	56	101	2749
	Spodo1	187	inter-reads	NA	Spodo1_Read1HWI-ST225:595:C1R3DACXX:1:2312:4947:51255	NA	NA	NA	NA	4	Spodo_Contig_5	1	101	104
	Spodo1	187	inter-reads	NA	Spodo1_Read1HWI-ST225:595:C1R3DACXX:1:2312:8539:12629	NA	NA	NA	NA	2067	Spodo_Contig_10	1	101	1967
	Spodo1	187	inter-reads	NA	Spodo1_Read1HWI-ST225:595:C1R3DACXX:1:2313:10325:53211	NA	NA	NA	NA	1930	Spodo_Contig_10	1	101	2030
	Spodo1	182	inter-reads	NA	Spodo1_Read2HWI-ST225:595:C1R3DACXX:1:2313:13678:15029	NA	NA	NA	NA	1698	Spodo_Contig_5	1	101	1798
	Spodo1	187	inter-reads	NA	Spodo1_Read1HWI-ST225:595:C1R3DACXX:1:2313:15734:42834	NA	NA	NA	NA	505	Spodo_Contig_5	1	101	605
	Spodo1	130	intra-read	40009	Spodo1_Read1HWI-ST225:595:C1R3DACXX:1:2313:16981:50868	73	101	39981	54.7	1	Spodo_Contig_5	1	73	73
	Spodo1	187	inter-reads	NA	Spodo1_Read1HWI-ST225:595:C1R3DACXX:1:2313:18756:20667	NA	NA	NA	NA	1232	Spodo_Contig_12	1	101	1132
	Spodo1	187	inter-reads	NA	Spodo1_Read2HWI-ST225:595:C1R3DACXX:1:2313:6468:100336	NA	NA	NA	NA	628	Spodo_Contig_10	1	101	528
	Spodo1	95.3	intra-read	130011	Spodo1_Read1HWI-ST225:595:C1R3DACXX:1:2313:8701:79697	50	101	130062	97.1	2773	Spodo_Contig_10	1	51	2723
	Spodo1	187	inter-reads	NA	Spodo1_Read2HWI-ST225:595:C1R3DACXX:1:2314:10035:100411	NA	NA	NA	NA	1505	Spodo_Contig_19	1	101	1405
	Spodo1	60.2	intra-read	39917	Spodo1_Read2HWI-ST225:595:C1R3DACXX:1:2314:10064:3861	33	101	39985	128	2749	Spodo_Contig_5	1	32	2718
	Spodo1	111	intra-read	20008	Spodo1_Read1HWI-ST225:595:C1R3DACXX:1:2314:10748:61323	62	101	20047	75	4569	Spodo_Contig_24	1	60	4510
	Spodo1	75	intra-read	39981	Spodo1_Read2HWI-ST225:595:C1R3DACXX:1:2314:17319:22952	1	62	40042	115	40	Spodo_Contig_5	62	101	1
	Spodo1	84.2	intra-read	125109	Spodo1_Read1HWI-ST225:595:C1R3DACXX:1:2314:17583:83116	39	101	125170	99	1	Spodo_Contig_10	1	45	45
	Spodo1	187	inter-reads	NA	Spodo1_Read1HWI-ST225:595:C1R3DACXX:1:2314:18994:55428	NA	NA	NA	NA	156	Spodo_Contig_10	1	101	256
	Spodo1	187	inter-reads	NA	Spodo1_Read2HWI-ST225:595:C1R3DACXX:1:2314:19211:67260	NA	NA	NA	NA	25	Spodo_Contig_10	1	101	125
	Spodo1	117	intra-read	40019	Spodo1_Read2HWI-ST225:595:C1R3DACXX:1:2314:3130:69250	63	101	39981	73.1	1	Spodo_Contig_5	1	63	63
	Spodo1	62.1	intra-read	20935	Spodo1_Read1HWI-ST225:595:C1R3DACXX:1:2314:6207:69610	1	69	21003	128	53	Spodo_Contig_16	69	101	21
	Spodo1	117	intra-read	39985	Spodo1_Read2HWI-ST225:595:C1R3DACXX:1:2314:9955:76694	1	38	39948	71.3	2687	Spodo_Contig_5	39	101	2749
	Spodo1	182	inter-reads	NA	Spodo1_Read2HWI-ST225:595:C1R3DACXX:1:2315:1212:72003	NA	NA	NA	NA	1684	Spodo_Contig_5	1	101	1784
	Spodo1	58.4	intra-read	39916	Spodo1_Read1HWI-ST225:595:C1R3DACXX:1:2315:1314:39008	32	101	39985	130	2749	Spodo_Contig_5	1	31	2719
	Spodo1	87.9	intra-read	23321	Spodo1_Read1HWI-ST225:595:C1R3DACXX:1:2315:14253:17795	48	101	23268	100	1	Spodo_Contig_5	1	47	47
	Spodo1	187	inter-reads	NA	Spodo1_Read2HWI-ST225:595:C1R3DACXX:1:2315:17390:88996	NA	NA	NA	NA	2298	Spodo_Contig_5	1	101	2398
	Spodo1	58.4	intra-read	39985	Spodo1_Read1HWI-ST225:595:C1R3DACXX:1:2315:17503:72983	1	70	39916	130	2719	Spodo_Contig_5	71	101	2749
	Spodo1	102	intra-read	62590	Spodo1_Read1HWI-ST225:595:C1R3DACXX:1:2315:19079:5520	56	101	62545	86.1	2773	Spodo_Contig_10	1	55	2719
	Spodo1	82.4	intra-read	59760	Spodo1_Read2HWI-ST225:595:C1R3DACXX:1:2315:5616:53415	35	101	59827	119	271	Spodo_Contig_5	1	44	228
	Spodo1	143	inter-reads	NA	Spodo1_Read1HWI-ST225:595:C1R3DACXX:1:2315:6649:79933	NA	NA	NA	NA	1627	Spodo_Contig_5	1	101	1727
	Spodo1	119	intra-read	23101	Spodo1_Read2HWI-ST225:595:C1R3DACXX:1:2315:7281:6200	1	37	23137	69.4	1229	Spodo_Contig_12	38	101	1292
	Spodo1	187	inter-reads	NA	Spodo1_Read1HWI-ST225:595:C1R3DACXX:1:2315:7388:15418	NA	NA	NA	NA	688	Spodo_Contig_5	1	101	788
	Spodo1	187	inter-reads	NA	Spodo1_Read2HWI-ST225:595:C1R3DACXX:1:2315:8474:55026	NA	NA	NA	NA	16	Spodo_Contig_5	1	101	116
	Spodo1	182	inter-reads	NA	Spodo1_Read2HWI-ST225:595:C1R3DACXX:1:2316:1266:60093	NA	NA	NA	NA	27	Spodo_Contig_5	1	101	127
	Spodo1	187	inter-reads	NA	Spodo1_Read2HWI-ST225:595:C1R3DACXX:1:2316:1360:65307	NA	NA	NA	NA	105	Spodo_Contig_9	1	101	205
	Spodo1	130	intra-read	45790	Spodo1_Read1HWI-ST225:595:C1R3DACXX:1:2316:16065:53957	1	31	45760	58.4	2680	Spodo_Contig_5	32	101	2749
	Spodo1	108	intra-read	132979	Spodo1_Read1HWI-ST225:595:C1R3DACXX:1:2316:17064:81262	1	43	133021	80.5	58	Spodo_Contig_10	44	101	1
	Spodo1	187	inter-reads	NA	Spodo1_Read1HWI-ST225:595:C1R3DACXX:1:2316:17289:3311	NA	NA	NA	NA	2744	Spodo_Contig_5	1	101	2644
	Spodo1	78.7	intra-read	96061	Spodo1_Read2HWI-ST225:595:C1R3DACXX:1:2316:21317:55386	1	56	96116	93.5	45	Spodo_Contig_9	57	101	1
	Spodo1	110	intra-read	39985	Spodo1_Read2HWI-ST225:595:C1R3DACXX:1:2316:5481:35808	1	40	39946	75	2691	Spodo_Contig_5	41	99	2749
	Spodo1	130	intra-read	40012	Spodo1_Read1HWI-ST225:595:C1R3DACXX:1:2316:8533:91888	70	101	39981	60.2	1	Spodo_Contig_5	1	70	70
	Spodo1	124	intra-read	97411	Spodo1_Read1HWI-ST225:595:C1R3DACXX:1:1104:20529:96503	1	32	97380	60.2	895	SEUC40340_TC04	29	98	964
	Spodo1	82.4	intra-read	8882	Spodo1_Read2HWI-ST225:595:C1R3DACXX:1:1106:4517:87493	42	101	8823	111	422	SEUC40004_TC05	1	47	376
	Spodo1	108	intra-read	71658	Spodo1_Read2HWI-ST225:595:C1R3DACXX:1:1107:7524:54286	1	49	71610	91.6	365	SEUC40004_TC05	44	101	422
	Spodo1	119	intra-read	47114	Spodo1_Read1HWI-ST225:595:C1R3DACXX:1:1107:9524:77482	1	41	47154	76.8	901	SEUC40340_TC04	38	101	964
	Spodo1	78.7	intra-read	48749	Spodo1_Read2HWI-ST225:595:C1R3DACXX:1:1109:12714:46918	1	61	48809	113	377	SEUC40004_TC05	57	101	421
	Spodo1	71.3	intra-read	111814	Spodo1_Read1HWI-ST225:595:C1R3DACXX:1:1110:5412:46034	37	101	111750	121	1054	SEUC38208_TC09	1	38	1017
	Spodo1	52.8	intra-read	46044	Spodo1_Read1HWI-ST225:595:C1R3DACXX:1:1112:2858:55162	26	101	46119	141	419	SEUC40004_TC05	1	28	392
	Spodo1	86.1	intra-read	129107	Spodo1_Read2HWI-ST225:595:C1R3DACXX:1:1115:20315:76293	1	63	129169	117	376	SEUC40004_TC05	50	101	427
	Spodo1	91.6	intra-read	30290	Spodo1_Read1HWI-ST225:595:C1R3DACXX:1:1116:8299:92117	1	55	30344	102	279	SEUC38208_TC09	46	101	225
	Spodo1	87.9	intra-read	56711	Spodo1_Read2HWI-ST225:595:C1R3DACXX:1:1201:11119:76673	45	101	56767	100	1763	SEUC40340_TC07	1	47	1717
	Spodo1	97.1	intra-read	17011	Spodo1_Read2HWI-ST225:595:C1R3DACXX:1:1201:1441:64363	52	101	16962	87.9	1760	SEUC40340_TC08	1	52	1709
	Spodo1	126	intra-read	5646	Spodo1_Read1HWI-ST225:595:C1R3DACXX:1:1201:3508:25376	68	101	5613	63.9	2789	SEUC33946_TC05	1	71	2719
	Spodo1	128	intra-read	99502	Spodo1_Read2HWI-ST225:595:C1R3DACXX:1:1202:10863:46301	1	32	99471	60.2	92	SEUC37551_TC02	33	101	24
	Spodo1	84.2	intra-read	120249	Spodo1_Read2HWI-ST225:595:C1R3DACXX:1:1202:17204:67041	1	59	120191	110	375	SEUC40004_TC05	57	101	419
	Spodo1	135	intra-read	13086	Spodo1_Read1HWI-ST225:595:C1R3DACXX:1:1203:20794:6159	67	101	13052	65.8	990	SEUC40340_TC08	1	73	918
	Spodo1	56.5	intra-read	100729	Spodo1_Read2HWI-ST225:595:C1R3DACXX:1:1205:16235:73778	1	74	100656	137	935	SEUC40340_TC09	72	101	964
	Spodo1	69.4	intra-read	13103	Spodo1_Read1HWI-ST225:595:C1R3DACXX:1:1206:13330:79566	36	101	13168	122	1762	SEUC40340_TC07	1	37	1726
	Spodo1	60.2	intra-read	123361	Spodo1_Read1HWI-ST225:595:C1R3DACXX:1:1207:5613:99083	31	101	123291	126	23	SEUC37551_TC02	1	32	54
	Spodo1	93.5	intra-read	106643	Spodo1_Read1HWI-ST225:595:C1R3DACXX:1:1210:18600:15628	1	54	106696	100	915	SEUC40340_TC09	52	101	964
	Spodo1	93.5	intra-read	19196	Spodo1_Read1HWI-ST225:595:C1R3DACXX:1:1210:9284:35008	48	101	19143	100	966	SEUC40340_TC04	1	53	914
	Spodo1	56.5	intra-read	114052	Spodo1_Read1HWI-ST225:595:C1R3DACXX:1:1214:15000:45559	30	101	113981	134	23	SEUC37551_TC02	1	30	52
	Spodo1	73.1	intra-read	38680	Spodo1_Read2HWI-ST225:595:C1R3DACXX:1:1216:19525:47920	1	61	38620	113	707	SEUC40340_TC09	63	101	669
	Spodo1	87.9	intra-read	68495	Spodo1_Read2HWI-ST225:595:C1R3DACXX:1:1302:2797:37897	1	53	68547	93.5	349	SEUC40004_TC02	55	101	395
	Spodo1	130	intra-read	101723	Spodo1_Read1HWI-ST225:595:C1R3DACXX:1:1303:16627:36785	70	101	101754	60.2	16	SEUC37551_TC02	1	76	92
	Spodo1	78.7	intra-read	10463	Spodo1_Read1HWI-ST225:595:C1R3DACXX:1:1303:3179:46674	38	101	10526	119	965	SEUC40340_TC09	1	42	924
	Spodo1	134	intra-read	4316	Spodo1_Read2HWI-ST225:595:C1R3DACXX:1:1306:17732:9413	1	32	4285	60.2	1692	SEUC40340_TC08	30	101	1763
	Spodo1	106	intra-read	125176	Spodo1_Read2HWI-ST225:595:C1R3DACXX:1:1309:4599:27850	1	46	125131	86.1	288	SEUC38208_TC09	42	101	229
	Spodo1	80.5	intra-read	108163	Spodo1_Read1HWI-ST225:595:C1R3DACXX:1:1310:18846:11390	1	62	108102	115	2429	SEUC40004_TC01	59	101	2471
	Spodo1	122	intra-read	57091	Spodo1_Read1HWI-ST225:595:C1R3DACXX:1:1310:20039:81872	64	101	57054	71.3	964	SEUC40340_TC04	1	66	899
	Spodo1	87.9	intra-read	99914	Spodo1_Read2HWI-ST225:595:C1R3DACXX:1:1313:2313:38511	1	54	99861	100	280	SEUC38208_TC09	49	101	227
	Spodo1	60.2	intra-read	2853	Spodo1_Read2HWI-ST225:595:C1R3DACXX:1:1315:3066:49201	1	70	2784	130	2343	SEUC40004_TC03	70	101	2374
	Spodo1	86.1	intra-read	122945	Spodo1_Read1HWI-ST225:595:C1R3DACXX:1:1316:4301:33619	1	55	122999	102	916	SEUC40340_TC09	53	101	964
	Spodo1	87.9	intra-read	106357	Spodo1_Read2HWI-ST225:595:C1R3DACXX:1:2101:20393:63749	44	101	106300	102	965	SEUC40340_TC09	1	47	919
	Spodo1	60.2	intra-read	67017	Spodo1_Read1HWI-ST225:595:C1R3DACXX:1:2104:13651:87584	1	69	66949	128	1729	SEUC40340_TC07	67	101	1763
	Spodo1	119	intra-read	33488	Spodo1_Read1HWI-ST225:595:C1R3DACXX:1:2106:13556:46838	60	101	33447	78.7	21	SEUC37551_TC02	1	64	84
	Spodo1	54.7	intra-read	14891	Spodo1_Read1HWI-ST225:595:C1R3DACXX:1:2109:16467:23662	28	101	14964	137	1054	SEUC38208_TC09	1	29	1026
	Spodo1	128	intra-read	115267	Spodo1_Read1HWI-ST225:595:C1R3DACXX:1:2110:19306:16838	1	36	115302	62.1	897	SEUC40340_TC09	33	101	965
	Spodo1	62.1	intra-read	65575	Spodo1_Read2HWI-ST225:595:C1R3DACXX:1:2111:19204:74268	1	70	65506	130	932	SEUC40340_TC09	53	100	980
	Spodo1	128	intra-read	109750	Spodo1_Read2HWI-ST225:595:C1R3DACXX:1:2113:2975:29228	68	101	109717	63.9	2469	SEUC40004_TC03	1	69	2401
	Spodo1	93.5	intra-read	47064	Spodo1_Read2HWI-ST225:595:C1R3DACXX:1:2203:6913:57886	48	101	47117	100	1763	SEUC40340_TC08	1	50	1714
	Spodo1	95.3	intra-read	167	Spodo1_Read1HWI-ST225:595:C1R3DACXX:1:2203:6957:3224	1	52	218	97.1	912	SEUC40340_TC09	51	101	962
	Spodo1	93.5	intra-read	23666	Spodo1_Read2HWI-ST225:595:C1R3DACXX:1:2205:19673:15342	1	28	23693	52.8	1690	SEUC40340_TC07	28	101	1763
	Spodo1	87.9	intra-read	10241	Spodo1_Read2HWI-ST225:595:C1R3DACXX:1:2205:2521:62596	1	57	10297	106	1717	SEUC40340_TC07	55	101	1763
	Spodo1	95.3	intra-read	32533	Spodo1_Read1HWI-ST225:595:C1R3DACXX:1:2206:5202:95632	51	101	32583	95.3	23	SEUC37551_TC02	1	51	73
	Spodo1	134	intra-read	85756	Spodo1_Read2HWI-ST225:595:C1R3DACXX:1:2207:11855:50082	1	28	85729	52.8	890	SEUC40340_TC04	26	100	964
	Spodo1	56.5	intra-read	44249	Spodo1_Read1HWI-ST225:595:C1R3DACXX:1:2210:13887:27360	27	101	44175	139	2476	SEUC40004_TC03	1	36	2441
	Spodo1	75	intra-read	122945	Spodo1_Read1HWI-ST225:595:C1R3DACXX:1:2210:9709:56627	1	64	123008	119	925	SEUC40340_TC09	62	101	964
	Spodo1	110	intra-read	10523	Spodo1_Read2HWI-ST225:595:C1R3DACXX:1:2213:10549:28911	1	43	10481	80.5	906	SEUC40340_TC04	43	101	964
	Spodo1	111	intra-read	49485	Spodo1_Read1HWI-ST225:595:C1R3DACXX:1:2213:1355:65272	1	43	49526	62.1	712	SEUC42630_TC24	32	100	780
	Spodo1	69.4	intra-read	9520	Spodo1_Read1HWI-ST225:595:C1R3DACXX:1:2213:8143:90216	33	101	9452	128	1092	SEUC37551_TC03	1	43	1134
	Spodo1	100	intra-read	18225	Spodo1_Read1HWI-ST225:595:C1R3DACXX:1:2213:8462:36721	1	47	18271	87.9	77	SEUC37551_TC02	48	101	24
	Spodo1	128	intra-read	33457	Spodo1_Read1HWI-ST225:595:C1R3DACXX:1:2213:8625:16114	1	32	33426	60.2	92	SEUC37551_TC02	33	101	24
	Spodo1	75	intra-read	54400	Spodo1_Read1HWI-ST225:595:C1R3DACXX:1:2214:13948:61217	1	62	54461	115	2429	SEUC40004_TC03	62	101	2468
	Spodo1	62.1	intra-read	83094	Spodo1_Read1HWI-ST225:595:C1R3DACXX:1:2214:3416:72063	1	69	83026	128	733	SEUC27063_TC12	69	101	701
	Spodo1	110	intra-read	59433	Spodo1_Read1HWI-ST225:595:C1R3DACXX:1:2216:8272:54653	1	45	59477	84.2	906	SEUC40340_TC04	43	101	964
	Spodo1	119	intra-read	79399	Spodo1_Read2HWI-ST225:595:C1R3DACXX:1:2302:18528:54879	1	44	79356	82.4	995	SEUC38208_TC09	38	101	1058
	Spodo1	60.2	intra-read	43463	Spodo1_Read2HWI-ST225:595:C1R3DACXX:1:2302:19913:97642	31	101	43393	132	1764	SEUC40340_TC07	1	35	1730
	Spodo1	84.2	intra-read	33070	Spodo1_Read2HWI-ST225:595:C1R3DACXX:1:2305:5643:9919	43	101	33128	110	1763	SEUC40340_TC07	1	45	1719
	Spodo1	108	intra-read	106459	Spodo1_Read2HWI-ST225:595:C1R3DACXX:1:2306:15477:100674	1	47	106505	87.9	1707	SEUC40340_TC08	44	101	1764
	Spodo1	111	intra-read	65575	Spodo1_Read2HWI-ST225:595:C1R3DACXX:1:2306:3101:85983	1	44	65532	82.4	1704	SEUC40340_TC08	27	101	1779
	Spodo1	110	intra-read	105895	Spodo1_Read2HWI-ST225:595:C1R3DACXX:1:2307:19267:40510	1	41	105855	76.8	293	SEUC38208_TC09	40	101	232
	Spodo1	71.3	intra-read	108689	Spodo1_Read1HWI-ST225:595:C1R3DACXX:1:2307:4017:92985	35	101	108622	119	23	SEUC37551_TC02	1	38	60
	Spodo1	111	intra-read	24519	Spodo1_Read1HWI-ST225:595:C1R3DACXX:1:2308:19890:33637	1	43	24561	80.5	1702	SEUC40340_TC08	39	101	1764
	Spodo1	82.4	intra-read	64477	Spodo1_Read2HWI-ST225:595:C1R3DACXX:1:2312:19454:17565	1	59	64535	110	2426	SEUC40004_TC03	58	101	2469
	Spodo1	108	intra-read	92000	Spodo1_Read2HWI-ST225:595:C1R3DACXX:1:2313:5972:40252	57	100	91957	82.4	2472	SEUC40004_TC03	1	61	2412
	Spodo1	84.2	intra-read	75101	Spodo1_Read1HWI-ST225:595:C1R3DACXX:1:2314:19848:99646	41	101	75161	108	1691	SEUC42258_TC01	1	45	1735
	Spodo1	130	intra-read	16431	Spodo1_Read2HWI-ST225:595:C1R3DACXX:1:2314:3286:74998	72	101	16402	56.5	232	SEUC38208_TC09	1	73	304
	Spodo1	130	intra-read	114890	Spodo1_Read1HWI-ST225:595:C1R3DACXX:1:2314:5959:68960	1	35	114856	60.2	1691	SEUC40340_TC08	29	101	1763
	Spodo1	75	intra-read	32636	Spodo1_Read2HWI-ST225:595:C1R3DACXX:1:2315:14992:35297	35	101	32571	117	23	SEUC37551_TC02	1	40	62
	Spodo1	111	intra-read	29054	Spodo1_Read2HWI-ST225:595:C1R3DACXX:1:2316:11203:53894	64	101	29091	71.3	701	SEUC27063_TC12	1	63	764
	Spodo1	187	inter-reads	NA	Spodo1_Read1HWI-ST225:595:C1R3DACXX:1:1101:11220:94367	NA	NA	NA	NA	538	SEUC40004_TC03	1	101	438
	Spodo1	187	inter-reads	NA	Spodo1_Read1HWI-ST225:595:C1R3DACXX:1:1103:14129:17020	NA	NA	NA	NA	488	SEUC30902_TC20	1	101	388
	Spodo1	185	inter-reads	NA	Spodo1_Read2HWI-ST225:595:C1R3DACXX:1:1103:21228:91483	NA	NA	NA	NA	1070	SEUC40340_TC08	1	100	971
	Spodo1	187	inter-reads	NA	Spodo1_Read1HWI-ST225:595:C1R3DACXX:1:1104:7655:54450	NA	NA	NA	NA	831	SEUC40340_TC08	1	101	731
	Spodo1	187	inter-reads	NA	Spodo1_Read1HWI-ST225:595:C1R3DACXX:1:1105:12823:28970	NA	NA	NA	NA	1725	SEUC40340_TC08	1	101	1625
	Spodo1	187	inter-reads	NA	Spodo1_Read2HWI-ST225:595:C1R3DACXX:1:1106:19176:14420	NA	NA	NA	NA	73	SEUC37551_TC02	1	101	173
	Spodo1	187	inter-reads	NA	Spodo1_Read1HWI-ST225:595:C1R3DACXX:1:1107:19506:68343	NA	NA	NA	NA	814	SEUC40004_TC03	1	101	914
	Spodo1	182	inter-reads	NA	Spodo1_Read1HWI-ST225:595:C1R3DACXX:1:1109:9579:55332	NA	NA	NA	NA	536	SEUC37551_TC01	1	101	436
	Spodo1	187	inter-reads	NA	Spodo1_Read1HWI-ST225:595:C1R3DACXX:1:1110:15681:48358	NA	NA	NA	NA	1718	SEUC40340_TC08	1	101	1618
	Spodo1	187	inter-reads	NA	Spodo1_Read2HWI-ST225:595:C1R3DACXX:1:1110:6260:37292	NA	NA	NA	NA	31	SEUC37551_TC02	1	101	131
	Spodo1	182	inter-reads	NA	Spodo1_Read1HWI-ST225:595:C1R3DACXX:1:1111:8887:24342	NA	NA	NA	NA	2468	SEUC40004_TC03	1	98	2371
	Spodo1	182	inter-reads	NA	Spodo1_Read1HWI-ST225:595:C1R3DACXX:1:1112:13090:31995	NA	NA	NA	NA	827	SEUC40340_TC09	1	101	927
	Spodo1	187	inter-reads	NA	Spodo1_Read1HWI-ST225:595:C1R3DACXX:1:1114:11866:23382	NA	NA	NA	NA	2325	SEUC40004_TC03	1	101	2225
	Spodo1	187	inter-reads	NA	Spodo1_Read2HWI-ST225:595:C1R3DACXX:1:1206:16875:36892	NA	NA	NA	NA	253	SEUC38208_TC09	1	101	353
	Spodo1	182	inter-reads	NA	Spodo1_Read2HWI-ST225:595:C1R3DACXX:1:1206:8033:32166	NA	NA	NA	NA	908	SEUC40340_TC09	1	101	808
	Spodo1	182	inter-reads	NA	Spodo1_Read2HWI-ST225:595:C1R3DACXX:1:1207:2197:46858	NA	NA	NA	NA	2181	SEUC27063_TC12	1	101	2281
	Spodo1	183	inter-reads	NA	Spodo1_Read1HWI-ST225:595:C1R3DACXX:1:1208:9617:25147	NA	NA	NA	NA	1763	SEUC40340_TC07	1	99	1665
	Spodo1	167	inter-reads	NA	Spodo1_Read2HWI-ST225:595:C1R3DACXX:1:1209:10921:88717	NA	NA	NA	NA	417	SEUC40004_TC05	1	96	322
	Spodo1	187	inter-reads	NA	Spodo1_Read1HWI-ST225:595:C1R3DACXX:1:1213:5449:9237	NA	NA	NA	NA	51	SEUC37551_TC02	1	101	151
	Spodo1	182	inter-reads	NA	Spodo1_Read1HWI-ST225:595:C1R3DACXX:1:1215:18087:59651	NA	NA	NA	NA	958	SEUC40340_TC09	1	101	858
	Spodo1	182	inter-reads	NA	Spodo1_Read1HWI-ST225:595:C1R3DACXX:1:1301:12243:15081	NA	NA	NA	NA	1682	SEUC40004_TC03	1	101	1782
	Spodo1	182	inter-reads	NA	Spodo1_Read1HWI-ST225:595:C1R3DACXX:1:1302:15620:97344	NA	NA	NA	NA	688	SEUC37551_TC03	1	101	788
	Spodo1	171	inter-reads	NA	Spodo1_Read2HWI-ST225:595:C1R3DACXX:1:1307:20844:59794	NA	NA	NA	NA	701	SEUC27063_TC12	1	95	796
	Spodo1	187	inter-reads	NA	Spodo1_Read2HWI-ST225:595:C1R3DACXX:1:1307:8576:39444	NA	NA	NA	NA	1691	SEUC40340_TC08	1	101	1591
	Spodo1	187	inter-reads	NA	Spodo1_Read2HWI-ST225:595:C1R3DACXX:1:1310:5909:81224	NA	NA	NA	NA	605	SEUC40340_TC08	1	101	505
	Spodo1	187	inter-reads	NA	Spodo1_Read1HWI-ST225:595:C1R3DACXX:1:1316:10772:50572	NA	NA	NA	NA	302	SEUC40340_TC09	1	101	202
	Spodo1	165	inter-reads	NA	Spodo1_Read2HWI-ST225:595:C1R3DACXX:1:1316:17577:39192	NA	NA	NA	NA	133	SEUC40340_TC08	4	101	36
	Spodo1	187	inter-reads	NA	Spodo1_Read1HWI-ST225:595:C1R3DACXX:1:2102:1440:16690	NA	NA	NA	NA	2441	SEUC40004_TC03	1	101	2341
	Spodo1	187	inter-reads	NA	Spodo1_Read1HWI-ST225:595:C1R3DACXX:1:2102:15455:11063	NA	NA	NA	NA	114	SEUC37551_TC02	1	101	214
	Spodo1	187	inter-reads	NA	Spodo1_Read1HWI-ST225:595:C1R3DACXX:1:2103:18776:3935	NA	NA	NA	NA	157	SEUC37551_TC01	1	101	257
	Spodo1	187	inter-reads	NA	Spodo1_Read1HWI-ST225:595:C1R3DACXX:1:2104:13273:50899	NA	NA	NA	NA	1687	SEUC40340_TC08	1	101	1587
	Spodo1	178	inter-reads	NA	Spodo1_Read2HWI-ST225:595:C1R3DACXX:1:2104:14808:91993	NA	NA	NA	NA	95	SEUC40340_TC08	1	100	193
	Spodo1	187	inter-reads	NA	Spodo1_Read1HWI-ST225:595:C1R3DACXX:1:2105:3848:67252	NA	NA	NA	NA	2382	SEUC40004_TC03	1	101	2282
	Spodo1	187	inter-reads	NA	Spodo1_Read2HWI-ST225:595:C1R3DACXX:1:2109:20965:7688	NA	NA	NA	NA	110	SEUC37551_TC01	1	101	210
	Spodo1	187	inter-reads	NA	Spodo1_Read1HWI-ST225:595:C1R3DACXX:1:2111:4539:52008	NA	NA	NA	NA	85	SEUC37551_TC01	1	101	185
	Spodo1	187	inter-reads	NA	Spodo1_Read2HWI-ST225:595:C1R3DACXX:1:2112:20489:18723	NA	NA	NA	NA	1877	SEUC27063_TC12	1	101	1977
	Spodo1	187	inter-reads	NA	Spodo1_Read2HWI-ST225:595:C1R3DACXX:1:2113:6209:53973	NA	NA	NA	NA	336	SEUC40004_TC05	1	101	236
	Spodo1	185	inter-reads	NA	Spodo1_Read2HWI-ST225:595:C1R3DACXX:1:2114:17629:61798	NA	NA	NA	NA	119	SEUC37551_TC02	1	100	218
	Spodo1	172	inter-reads	NA	Spodo1_Read2HWI-ST225:595:C1R3DACXX:1:2115:18999:9413	NA	NA	NA	NA	964	SEUC40340_TC09	1	96	869
	Spodo1	187	inter-reads	NA	Spodo1_Read2HWI-ST225:595:C1R3DACXX:1:2201:12803:42511	NA	NA	NA	NA	37	SEUC40340_TC08	1	101	137
	Spodo1	187	inter-reads	NA	Spodo1_Read1HWI-ST225:595:C1R3DACXX:1:2204:5221:96659	NA	NA	NA	NA	1210	SEUC40004_TC03	1	101	1110
	Spodo1	187	inter-reads	NA	Spodo1_Read2HWI-ST225:595:C1R3DACXX:1:2210:8225:72473	NA	NA	NA	NA	1702	SEUC40340_TC08	1	101	1602
	Spodo1	176	inter-reads	NA	Spodo1_Read2HWI-ST225:595:C1R3DACXX:1:2211:11353:60131	NA	NA	NA	NA	977	SEUC38208_TC09	1	101	877
	Spodo1	182	inter-reads	NA	Spodo1_Read1HWI-ST225:595:C1R3DACXX:1:2211:8325:34086	NA	NA	NA	NA	67	SEUC37551_TC02	1	101	167
	Spodo1	183	inter-reads	NA	Spodo1_Read1HWI-ST225:595:C1R3DACXX:1:2212:18766:78008	NA	NA	NA	NA	861	SEUC40340_TC09	1	99	763
	Spodo1	163	inter-reads	NA	Spodo1_Read1HWI-ST225:595:C1R3DACXX:1:2213:7097:24388	NA	NA	NA	NA	226	SEUC38208_TC09	1	95	319
	Spodo1	187	inter-reads	NA	Spodo1_Read2HWI-ST225:595:C1R3DACXX:1:2301:3351:10311	NA	NA	NA	NA	2467	SEUC40004_TC03	1	101	2367
	Spodo1	187	inter-reads	NA	Spodo1_Read2HWI-ST225:595:C1R3DACXX:1:2302:13376:87162	NA	NA	NA	NA	1033	SEUC38208_TC09	1	101	933
	Spodo1	187	inter-reads	NA	Spodo1_Read2HWI-ST225:595:C1R3DACXX:1:2303:9017:95722	NA	NA	NA	NA	1044	SEUC38208_TC09	1	101	944
	Spodo1	182	inter-reads	NA	Spodo1_Read1HWI-ST225:595:C1R3DACXX:1:2304:10667:16911	NA	NA	NA	NA	795	SEUC27063_TC12	1	101	895
	Spodo1	187	inter-reads	NA	Spodo1_Read2HWI-ST225:595:C1R3DACXX:1:2304:3069:31882	NA	NA	NA	NA	909	SEUC40340_TC09	1	101	809
	Spodo1	187	inter-reads	NA	Spodo1_Read1HWI-ST225:595:C1R3DACXX:1:2304:8994:72742	NA	NA	NA	NA	1666	SEUC40004_TC03	1	101	1566
	Spodo1	187	inter-reads	NA	Spodo1_Read2HWI-ST225:595:C1R3DACXX:1:2308:11188:57085	NA	NA	NA	NA	2342	SEUC40004_TC03	1	101	2242
	Spodo1	187	inter-reads	NA	Spodo1_Read1HWI-ST225:595:C1R3DACXX:1:2309:15239:16591	NA	NA	NA	NA	26	SEUC37551_TC02	1	101	126
	Spodo1	187	inter-reads	NA	Spodo1_Read1HWI-ST225:595:C1R3DACXX:1:2311:21060:30731	NA	NA	NA	NA	752	SEUC40340_TC09	1	101	852
	Spodo1	187	inter-reads	NA	Spodo1_Read2HWI-ST225:595:C1R3DACXX:1:2312:18319:14890	NA	NA	NA	NA	1719	SEUC40340_TC08	1	101	1619
	Spodo1	187	inter-reads	NA	Spodo1_Read1HWI-ST225:595:C1R3DACXX:1:2312:7065:6511	NA	NA	NA	NA	148	SEUC37551_TC01	1	101	248
	Spodo1	187	inter-reads	NA	Spodo1_Read2HWI-ST225:595:C1R3DACXX:1:2314:13817:55232	NA	NA	NA	NA	1738	SEUC40340_TC08	1	101	1638
	Spodo10	121	intra-read	20734	Spodo10_Read2HWI-ST1363:135:C1J87ACXX:3:1101:1248:66887	1	36	20699	67.6	65	Spodo_Contig_10	37	101	1
	Spodo10	122	intra-read	20765	Spodo10_Read1HWI-ST1363:135:C1J87ACXX:3:1101:1503:44382	67	101	20731	65.8	2773	Spodo_Contig_10	1	66	2708
	Spodo10	187	inter-reads	NA	Spodo10_Read2HWI-ST1363:135:C1J87ACXX:3:1102:4335:41571	NA	NA	NA	NA	2787	Spodo_Contig_13	1	101	2887
	Spodo10	187	inter-reads	NA	Spodo10_Read2HWI-ST1363:135:C1J87ACXX:3:1103:5603:31570	NA	NA	NA	NA	915	Spodo_Contig_10	1	101	1015
	Spodo10	108	intra-read	49528	Spodo10_Read1HWI-ST1363:135:C1J87ACXX:3:1104:12027:81757	60	101	49487	73.1	3774	Spodo_Contig_13	1	58	3717
	Spodo10	185	inter-reads	NA	Spodo10_Read1HWI-ST1363:135:C1J87ACXX:3:1104:2310:25145	NA	NA	NA	NA	2366	Spodo_Contig_18	1	100	2267
	Spodo10	84.2	intra-read	20679	Spodo10_Read2HWI-ST1363:135:C1J87ACXX:3:1104:4132:48385	46	101	20734	104	1	Spodo_Contig_10	1	45	45
	Spodo10	124	intra-read	108131	Spodo10_Read1HWI-ST1363:135:C1J87ACXX:3:1104:7020:24021	64	101	108094	71.3	2534	Spodo_Contig_23	1	67	2468
	Spodo10	187	inter-reads	NA	Spodo10_Read2HWI-ST1363:135:C1J87ACXX:3:1105:13699:3980	NA	NA	NA	NA	6845	Spodo_Contig_18	1	101	6745
	Spodo10	86.1	intra-read	48972	Spodo10_Read1HWI-ST1363:135:C1J87ACXX:3:1105:18401:11762	47	101	49026	102	2749	Spodo_Contig_5	1	46	2704
	Spodo10	93.5	intra-read	20734	Spodo10_Read1HWI-ST1363:135:C1J87ACXX:3:1105:7206:32825	1	51	20684	95.3	50	Spodo_Contig_10	52	101	1
	Spodo10	87.9	intra-read	18807	Spodo10_Read2HWI-ST1363:135:C1J87ACXX:3:1106:12847:73326	48	101	18754	100	1	Spodo_Contig_10	1	47	47
	Spodo10	178	inter-reads	NA	Spodo10_Read1HWI-ST1363:135:C1J87ACXX:3:1106:13800:67471	NA	NA	NA	NA	1	Spodo_Contig_6	1	96	96
	Spodo10	99	intra-read	18521	Spodo10_Read2HWI-ST1363:135:C1J87ACXX:3:1106:19852:2803	53	101	18569	91.6	71	Spodo_Contig_18	1	53	19
	Spodo10	132	intra-read	22013	Spodo10_Read2HWI-ST1363:135:C1J87ACXX:3:1106:6169:15514	1	35	22047	65.8	75	Spodo_Contig_11	31	101	5
	Spodo10	111	intra-read	43364	Spodo10_Read2HWI-ST1363:135:C1J87ACXX:3:1106:7537:51976	1	29	43336	54.7	81	Spodo_Contig_21	30	101	10
	Spodo10	97.1	intra-read	19954	Spodo10_Read1HWI-ST1363:135:C1J87ACXX:3:1106:7698:16149	51	101	19904	95.3	2773	Spodo_Contig_10	1	52	2722
	Spodo10	58.4	intra-read	20665	Spodo10_Read2HWI-ST1363:135:C1J87ACXX:3:1106:7837:96291	32	101	20734	130	1	Spodo_Contig_10	1	31	31
	Spodo10	99	intra-read	113665	Spodo10_Read1HWI-ST1363:135:C1J87ACXX:3:1107:13300:22333	54	101	113712	89.8	2773	Spodo_Contig_10	1	53	2721
	Spodo10	93.5	intra-read	41613	Spodo10_Read2HWI-ST1363:135:C1J87ACXX:3:1107:13359:71797	1	49	41661	91.6	3725	Spodo_Contig_13	52	101	3774
	Spodo10	187	inter-reads	NA	Spodo10_Read1HWI-ST1363:135:C1J87ACXX:3:1107:15401:99548	NA	NA	NA	NA	2448	Spodo_Contig_5	1	101	2548
	Spodo10	73.1	intra-read	34088	Spodo10_Read2HWI-ST1363:135:C1J87ACXX:3:1107:20585:48404	1	62	34027	115	39	Spodo_Contig_10	63	101	1
	Spodo10	86.1	intra-read	5145	Spodo10_Read1HWI-ST1363:135:C1J87ACXX:3:1108:10392:54232	1	49	5193	91.6	681	Spodo_Contig_21	50	101	732
	Spodo10	99	intra-read	106118	Spodo10_Read1HWI-ST1363:135:C1J87ACXX:3:1108:10691:78714	54	101	106165	89.8	1	Spodo_Contig_10	1	53	53
	Spodo10	58.4	intra-read	39387	Spodo10_Read2HWI-ST1363:135:C1J87ACXX:3:1108:3898:18926	1	69	39455	128	3744	Spodo_Contig_13	71	101	3774
	Spodo10	187	inter-reads	NA	Spodo10_Read2HWI-ST1363:135:C1J87ACXX:3:1110:16155:20217	NA	NA	NA	NA	62	Spodo_Contig_13	1	101	162
	Spodo10	82.4	intra-read	29646	Spodo10_Read2HWI-ST1363:135:C1J87ACXX:3:1111:3906:59298	45	101	29702	106	1	Spodo_Contig_10	1	44	44
	Spodo10	126	intra-read	117909	Spodo10_Read1HWI-ST1363:135:C1J87ACXX:3:1111:4959:67739	1	32	117878	60.2	72	Spodo_Contig_15	31	101	2
	Spodo10	95.3	intra-read	124923	Spodo10_Read1HWI-ST1363:135:C1J87ACXX:3:1111:6277:27198	1	50	124972	93.5	51	Spodo_Contig_13	51	101	1
	Spodo10	75	intra-read	40307	Spodo10_Read2HWI-ST1363:135:C1J87ACXX:3:1112:20376:82725	41	101	40247	113	2773	Spodo_Contig_10	1	40	2734
	Spodo10	163	inter-reads	NA	Spodo10_Read2HWI-ST1363:135:C1J87ACXX:3:1113:13008:85908	NA	NA	NA	NA	730	Spodo_Contig_21	1	101	630
	Spodo10	67.6	intra-read	7614	Spodo10_Read2HWI-ST1363:135:C1J87ACXX:3:1113:18107:69664	1	66	7679	117	36	Spodo_Contig_18	66	101	71
	Spodo10	108	intra-read	101709	Spodo10_Read2HWI-ST1363:135:C1J87ACXX:3:1114:16304:64867	58	101	101666	82.4	2704	Spodo_Contig_10	1	58	2761
	Spodo10	110	intra-read	93	Spodo10_Read1HWI-ST1363:135:C1J87ACXX:3:1114:7408:34628	1	29	121	54.7	661	Spodo_Contig_21	30	101	732
	Spodo10	80.5	intra-read	22508	Spodo10_Read2HWI-ST1363:135:C1J87ACXX:3:1116:11566:20279	1	58	22565	108	43	Spodo_Contig_13	59	101	1
	Spodo10	102	intra-read	100428	Spodo10_Read2HWI-ST1363:135:C1J87ACXX:3:1116:15069:84651	1	46	100473	86.1	6671	Spodo_Contig_18	47	101	6617
	Spodo10	73.1	intra-read	93	Spodo10_Read1HWI-ST1363:135:C1J87ACXX:3:1116:6931:90373	1	56	148	104	688	Spodo_Contig_21	57	101	732
	Spodo10	87.9	intra-read	35841	Spodo10_Read2HWI-ST1363:135:C1J87ACXX:3:1116:9290:36913	49	101	35789	99	10	Spodo_Contig_21	1	49	58
	Spodo10	143	intra-read	88050	Spodo10_Read2HWI-ST1363:135:C1J87ACXX:3:1201:16449:66020	1	28	88023	52.8	656	Spodo_Contig_10	25	101	732
	Spodo10	54.7	intra-read	17796	Spodo10_Read2HWI-ST1363:135:C1J87ACXX:3:1201:21239:93479	1	72	17725	134	29	Spodo_Contig_13	73	101	1
	Spodo10	84.2	intra-read	20534	Spodo10_Read2HWI-ST1363:135:C1J87ACXX:3:1201:4451:67138	48	101	20481	100	3774	Spodo_Contig_13	1	45	3730
	Spodo10	99	intra-read	90157	Spodo10_Read1HWI-ST1363:135:C1J87ACXX:3:1203:1712:79688	55	101	90203	87.9	4569	Spodo_Contig_24	1	53	4517
	Spodo10	143	intra-read	74606	Spodo10_Read1HWI-ST1363:135:C1J87ACXX:3:1203:3691:99464	74	101	74579	52.8	18	Spodo_Contig_16	1	77	94
	Spodo10	58.4	intra-read	74804	Spodo10_Read1HWI-ST1363:135:C1J87ACXX:3:1204:21177:41811	31	101	74734	132	1	Spodo_Contig_10	1	31	31
	Spodo10	95.3	intra-read	20685	Spodo10_Read1HWI-ST1363:135:C1J87ACXX:3:1206:18896:55447	52	101	20734	93.5	1	Spodo_Contig_10	1	51	51
	Spodo10	178	inter-reads	NA	Spodo10_Read1HWI-ST1363:135:C1J87ACXX:3:1206:8769:18168	NA	NA	NA	NA	3911	Spodo_Contig_18	1	96	4006
	Spodo10	124	intra-read	103525	Spodo10_Read2HWI-ST1363:135:C1J87ACXX:3:1208:13467:64337	68	101	103558	63.9	1	Spodo_Contig_10	1	67	67
	Spodo10	187	inter-reads	NA	Spodo10_Read1HWI-ST1363:135:C1J87ACXX:3:1208:1589:51763	NA	NA	NA	NA	792	Spodo_Contig_5	1	101	892
	Spodo10	99	intra-read	37503	Spodo10_Read2HWI-ST1363:135:C1J87ACXX:3:1208:21269:65488	53	101	37551	91.6	71	Spodo_Contig_18	1	53	19
	Spodo10	178	inter-reads	NA	Spodo10_Read2HWI-ST1363:135:C1J87ACXX:3:1208:6686:69676	NA	NA	NA	NA	1761	Spodo_Contig_18	1	96	1666
	Spodo10	95.3	intra-read	8223	Spodo10_Read2HWI-ST1363:135:C1J87ACXX:3:1209:18901:58352	1	51	8173	95.3	52	Spodo_Contig_15	51	101	2
	Spodo10	82.4	intra-read	33126	Spodo10_Read2HWI-ST1363:135:C1J87ACXX:3:1209:7313:35717	1	51	33176	95.3	683	Spodo_Contig_21	52	101	732
	Spodo10	56.5	intra-read	96764	Spodo10_Read2HWI-ST1363:135:C1J87ACXX:3:1209:9106:85761	1	75	96690	139	33	Spodo_Contig_3	72	101	4
	Spodo10	165	inter-reads	NA	Spodo10_Read2HWI-ST1363:135:C1J87ACXX:3:1210:10124:66590	NA	NA	NA	NA	32	Spodo_Contig_21	1	101	132
	Spodo10	128	intra-read	117525	Spodo10_Read2HWI-ST1363:135:C1J87ACXX:3:1210:5868:5010	70	101	117494	60.2	6617	Spodo_Contig_18	1	69	6685
	Spodo10	104	intra-read	39013	Spodo10_Read2HWI-ST1363:135:C1J87ACXX:3:1211:15790:66550	1	43	38971	80.5	56	Spodo_Contig_13	46	101	1
	Spodo10	137	intra-read	130970	Spodo10_Read1HWI-ST1363:135:C1J87ACXX:3:1211:1608:80754	1	28	130943	52.8	79	Spodo_Contig_3	28	101	6
	Spodo10	91.6	intra-read	115337	Spodo10_Read1HWI-ST1363:135:C1J87ACXX:3:1211:20399:66203	1	45	115381	84.2	676	Spodo_Contig_21	45	101	732
	Spodo10	132	intra-read	91559	Spodo10_Read1HWI-ST1363:135:C1J87ACXX:3:1212:6662:67399	72	101	91588	56.5	1	Spodo_Contig_5	1	71	71
	Spodo10	115	intra-read	7423	Spodo10_Read1HWI-ST1363:135:C1J87ACXX:3:1214:17694:26370	61	101	7463	76.8	1	Spodo_Contig_15	1	62	62
	Spodo10	135	intra-read	35878	Spodo10_Read2HWI-ST1363:135:C1J87ACXX:3:1214:21291:62643	1	28	35851	52.8	73	Spodo_Contig_13	29	101	1
	Spodo10	122	intra-read	63581	Spodo10_Read2HWI-ST1363:135:C1J87ACXX:3:1214:7288:67040	1	33	63549	62.1	3709	Spodo_Contig_13	36	101	3774
	Spodo10	102	intra-read	99070	Spodo10_Read2HWI-ST1363:135:C1J87ACXX:3:1215:11707:50224	67	101	99104	65.8	732	Spodo_Contig_21	4	66	670
	Spodo10	82.4	intra-read	9310	Spodo10_Read1HWI-ST1363:135:C1J87ACXX:3:1216:12009:20899	1	51	9360	95.3	683	Spodo_Contig_21	52	101	732
	Spodo10	187	inter-reads	NA	Spodo10_Read2HWI-ST1363:135:C1J87ACXX:3:1216:1246:59766	NA	NA	NA	NA	3729	Spodo_Contig_13	1	101	3629
	Spodo10	126	intra-read	132156	Spodo10_Read2HWI-ST1363:135:C1J87ACXX:3:1216:17881:95185	1	34	132189	63.9	6684	Spodo_Contig_18	24	101	6608
	Spodo10	169	inter-reads	NA	Spodo10_Read1HWI-ST1363:135:C1J87ACXX:3:1216:19453:13285	NA	NA	NA	NA	64	Spodo_Contig_21	1	97	160
	Spodo10	187	inter-reads	NA	Spodo10_Read1HWI-ST1363:135:C1J87ACXX:3:1216:3460:52560	NA	NA	NA	NA	3735	Spodo_Contig_13	1	101	3635
	Spodo10	71.3	intra-read	101696	Spodo10_Read2HWI-ST1363:135:C1J87ACXX:3:1301:19992:100459	1	65	101760	115	49	Spodo_Contig_21	62	101	10
	Spodo10	67.6	intra-read	20670	Spodo10_Read1HWI-ST1363:135:C1J87ACXX:3:1301:20125:50465	37	101	20734	121	1	Spodo_Contig_10	1	36	36
	Spodo10	73.1	intra-read	7978	Spodo10_Read2HWI-ST1363:135:C1J87ACXX:3:1301:7096:87899	40	101	7917	110	3774	Spodo_Contig_13	1	39	3736
	Spodo10	187	inter-reads	NA	Spodo10_Read2HWI-ST1363:135:C1J87ACXX:3:1302:12191:2281	NA	NA	NA	NA	910	Spodo_Contig_10	1	101	810
	Spodo10	63.9	intra-read	20481	Spodo10_Read2HWI-ST1363:135:C1J87ACXX:3:1302:12712:51719	1	65	20545	121	3741	Spodo_Contig_13	68	101	3774
	Spodo10	128	intra-read	25860	Spodo10_Read2HWI-ST1363:135:C1J87ACXX:3:1302:8998:21041	1	33	25829	54.7	72	Spodo_Contig_15	33	101	4
	Spodo10	187	inter-reads	NA	Spodo10_Read1HWI-ST1363:135:C1J87ACXX:3:1302:9755:29664	NA	NA	NA	NA	3719	Spodo_Contig_13	1	101	3619
	Spodo10	89.8	intra-read	20682	Spodo10_Read2HWI-ST1363:135:C1J87ACXX:3:1303:21157:90813	49	101	20734	99	1	Spodo_Contig_10	1	48	48
	Spodo10	97.1	intra-read	11599	Spodo10_Read2HWI-ST1363:135:C1J87ACXX:3:1303:4430:22677	1	49	11551	91.6	52	Spodo_Contig_13	50	101	1
	Spodo10	87.9	intra-read	39497	Spodo10_Read1HWI-ST1363:135:C1J87ACXX:3:1303:9269:18171	1	53	39549	99	50	Spodo_Contig_15	55	101	4
	Spodo10	172	inter-reads	NA	Spodo10_Read2HWI-ST1363:135:C1J87ACXX:3:1304:12840:87186	NA	NA	NA	NA	11	Spodo_Contig_21	1	101	111
	Spodo10	99	intra-read	35194	Spodo10_Read1HWI-ST1363:135:C1J87ACXX:3:1304:15256:100538	1	40	35155	75	672	Spodo_Contig_21	41	101	732
	Spodo10	69.4	intra-read	132211	Spodo10_Read2HWI-ST1363:135:C1J87ACXX:3:1304:19640:75440	39	101	132149	117	4569	Spodo_Contig_24	1	37	4533
	Spodo10	84.2	intra-read	10722	Spodo10_Read1HWI-ST1363:135:C1J87ACXX:3:1304:7034:3239	33	101	10792	108	2749	Spodo_Contig_5	1	45	2705
	Spodo10	117	intra-read	20697	Spodo10_Read1HWI-ST1363:135:C1J87ACXX:3:1306:17385:15413	64	101	20734	71.3	1	Spodo_Contig_10	1	63	63
	Spodo10	75	intra-read	29110	Spodo10_Read2HWI-ST1363:135:C1J87ACXX:3:1306:20826:62514	1	59	29168	110	3735	Spodo_Contig_13	62	101	3774
	Spodo10	128	intra-read	10543	Spodo10_Read1HWI-ST1363:135:C1J87ACXX:3:1306:6128:58310	1	36	10577	60.2	69	Spodo_Contig_5	33	101	1
	Spodo10	58.4	intra-read	44201	Spodo10_Read2HWI-ST1363:135:C1J87ACXX:3:1306:7460:35498	1	70	44270	130	6845	Spodo_Contig_18	71	101	6875
	Spodo10	78.7	intra-read	33128	Spodo10_Read1HWI-ST1363:135:C1J87ACXX:3:1308:8061:28792	1	57	33072	106	53	Spodo_Contig_21	58	101	10
	Spodo10	122	intra-read	116032	Spodo10_Read1HWI-ST1363:135:C1J87ACXX:3:1310:2287:68484	67	101	115998	65.8	1	Spodo_Contig_10	1	66	66
	Spodo10	183	inter-reads	NA	Spodo10_Read1HWI-ST1363:135:C1J87ACXX:3:1311:4034:29964	NA	NA	NA	NA	1	Spodo_Contig_10	1	99	99
	Spodo10	187	inter-reads	NA	Spodo10_Read1HWI-ST1363:135:C1J87ACXX:3:1312:1313:26383	NA	NA	NA	NA	709	Spodo_Contig_18	1	101	609
	Spodo10	187	inter-reads	NA	Spodo10_Read2HWI-ST1363:135:C1J87ACXX:3:1312:3543:50800	NA	NA	NA	NA	48	Spodo_Contig_13	1	101	148
	Spodo10	69.4	intra-read	8137	Spodo10_Read2HWI-ST1363:135:C1J87ACXX:3:1312:4915:57477	1	66	8202	122	40	Spodo_Contig_1	65	101	4
	Spodo10	187	inter-reads	NA	Spodo10_Read2HWI-ST1363:135:C1J87ACXX:3:1313:12399:93573	NA	NA	NA	NA	4440	Spodo_Contig_18	1	101	4540
	Spodo10	113	intra-read	20695	Spodo10_Read2HWI-ST1363:135:C1J87ACXX:3:1313:9083:35561	62	101	20734	75	1	Spodo_Contig_10	1	61	61
	Spodo10	89.8	intra-read	116050	Spodo10_Read1HWI-ST1363:135:C1J87ACXX:3:1314:12307:25241	49	101	115998	99	1	Spodo_Contig_10	1	48	48
	Spodo10	185	inter-reads	NA	Spodo10_Read1HWI-ST1363:135:C1J87ACXX:3:1314:14424:31884	NA	NA	NA	NA	2749	Spodo_Contig_5	1	100	2650
	Spodo10	187	inter-reads	NA	Spodo10_Read2HWI-ST1363:135:C1J87ACXX:3:1314:16210:78184	NA	NA	NA	NA	4229	Spodo_Contig_18	1	101	4129
	Spodo10	187	inter-reads	NA	Spodo10_Read2HWI-ST1363:135:C1J87ACXX:3:1314:18059:8385	NA	NA	NA	NA	17	Spodo_Contig_13	1	101	117
	Spodo10	187	inter-reads	NA	Spodo10_Read2HWI-ST1363:135:C1J87ACXX:3:1315:10076:71299	NA	NA	NA	NA	3722	Spodo_Contig_13	1	101	3622
	Spodo10	86.1	intra-read	7971	Spodo10_Read2HWI-ST1363:135:C1J87ACXX:3:1315:11457:68287	47	101	7917	97.1	3774	Spodo_Contig_13	1	46	3729
	Spodo10	128	intra-read	20703	Spodo10_Read2HWI-ST1363:135:C1J87ACXX:3:1315:7844:54126	70	101	20734	60.2	1	Spodo_Contig_10	1	69	69
	Spodo10	60.2	intra-read	128381	Spodo10_Read2HWI-ST1363:135:C1J87ACXX:3:1316:15895:23604	33	101	128449	128	1	Spodo_Contig_10	1	32	32
	Spodo10	111	intra-read	91012	Spodo10_Read1HWI-ST1363:135:C1J87ACXX:3:1316:7097:50011	62	101	90973	75	1292	Spodo_Contig_12	1	60	1233
	Spodo10	171	inter-reads	NA	Spodo10_Read1HWI-ST1363:135:C1J87ACXX:3:2101:16841:73346	NA	NA	NA	NA	921	SEUC26615_TC01	1	101	821
	Spodo10	187	inter-reads	NA	Spodo10_Read1HWI-ST1363:135:C1J87ACXX:3:2101:8340:26759	NA	NA	NA	NA	5914	Spodo_Contig_18	1	101	5814
	Spodo10	84.2	intra-read	115341	Spodo10_Read1HWI-ST1363:135:C1J87ACXX:3:2102:14611:99931	1	55	115287	102	56	Spodo_Contig_21	55	101	10
	Spodo10	75	intra-read	101271	Spodo10_Read1HWI-ST1363:135:C1J87ACXX:3:2102:15858:17842	1	59	101213	110	51	Spodo_Contig_21	60	101	10
	Spodo10	73.1	intra-read	129949	Spodo10_Read2HWI-ST1363:135:C1J87ACXX:3:2102:1756:3684	39	101	129887	117	71	Spodo_Contig_18	1	39	33
	Spodo10	102	intra-read	116485	Spodo10_Read1HWI-ST1363:135:C1J87ACXX:3:2103:7097:67710	56	101	116530	86.1	2773	Spodo_Contig_10	1	55	2719
	Spodo10	113	intra-read	125266	Spodo10_Read2HWI-ST1363:135:C1J87ACXX:3:2104:12568:2149	61	101	125306	76.8	71	Spodo_Contig_18	1	61	11
	Spodo10	187	inter-reads	NA	Spodo10_Read1HWI-ST1363:135:C1J87ACXX:3:2104:15164:82596	NA	NA	NA	NA	949	Spodo_Contig_10	1	101	849
	Spodo10	56.5	intra-read	57779	Spodo10_Read2HWI-ST1363:135:C1J87ACXX:3:2104:16392:51057	33	101	57711	128	3774	Spodo_Contig_13	1	30	3745
	Spodo10	122	intra-read	100751	Spodo10_Read1HWI-ST1363:135:C1J87ACXX:3:2104:18008:45372	67	101	100785	65.8	1	Spodo_Contig_10	1	66	66
	Spodo10	124	intra-read	20701	Spodo10_Read1HWI-ST1363:135:C1J87ACXX:3:2104:19126:78377	68	101	20734	63.9	1	Spodo_Contig_10	1	67	67
	Spodo10	69.4	intra-read	35891	Spodo10_Read2HWI-ST1363:135:C1J87ACXX:3:2104:1933:9509	38	101	35954	119	6617	Spodo_Contig_18	1	37	6653
	Spodo10	78.7	intra-read	101271	Spodo10_Read2HWI-ST1363:135:C1J87ACXX:3:2104:20162:10753	1	57	101215	100	53	Spodo_Contig_21	58	101	10
	Spodo10	100	intra-read	35694	Spodo10_Read2HWI-ST1363:135:C1J87ACXX:3:2106:12868:65396	54	101	35647	89.8	2773	Spodo_Contig_10	1	54	2720
	Spodo10	58.4	intra-read	61363	Spodo10_Read1HWI-ST1363:135:C1J87ACXX:3:2106:1501:36109	32	101	61432	130	6617	Spodo_Contig_18	1	31	6647
	Spodo10	63.9	intra-read	20668	Spodo10_Read2HWI-ST1363:135:C1J87ACXX:3:2106:15423:8670	35	101	20734	124	1	Spodo_Contig_10	1	34	34
	Spodo10	128	intra-read	40140	Spodo10_Read2HWI-ST1363:135:C1J87ACXX:3:2106:8102:18589	1	35	40106	65.8	3128	Spodo_Contig_7	33	101	3196
	Spodo10	91.6	intra-read	10241	Spodo10_Read1HWI-ST1363:135:C1J87ACXX:3:2107:18559:25589	1	53	10293	99	54	Spodo_Contig_3	53	101	6
	Spodo10	95.3	intra-read	7917	Spodo10_Read2HWI-ST1363:135:C1J87ACXX:3:2108:11512:2304	1	50	7966	87.9	3724	Spodo_Contig_13	51	101	3774
	Spodo10	99	intra-read	20483	Spodo10_Read2HWI-ST1363:135:C1J87ACXX:3:2108:11858:68643	1	45	20439	78.7	56	Spodo_Contig_13	46	101	1
	Spodo10	58.4	intra-read	26023	Spodo10_Read2HWI-ST1363:135:C1J87ACXX:3:2108:1386:8423	31	101	25953	132	71	Spodo_Contig_18	1	31	41
	Spodo10	84.2	intra-read	50163	Spodo10_Read2HWI-ST1363:135:C1J87ACXX:3:2108:17013:31637	46	101	50218	104	1	Spodo_Contig_10	1	45	45
	Spodo10	93.5	intra-read	33080	Spodo10_Read1HWI-ST1363:135:C1J87ACXX:3:2109:14068:35336	53	101	33128	91.6	10	Spodo_Contig_21	1	52	61
	Spodo10	128	intra-read	117906	Spodo10_Read2HWI-ST1363:135:C1J87ACXX:3:2109:3910:10611	1	34	117939	63.9	69	Spodo_Contig_15	33	101	1
	Spodo10	97.1	intra-read	20686	Spodo10_Read2HWI-ST1363:135:C1J87ACXX:3:2110:10499:8080	53	101	20734	91.6	1	Spodo_Contig_10	1	52	52
	Spodo10	102	intra-read	81078	Spodo10_Read1HWI-ST1363:135:C1J87ACXX:3:2110:16164:9328	56	101	81123	86.1	2773	Spodo_Contig_10	1	55	2719
	Spodo10	84.2	intra-read	10349	Spodo10_Read2HWI-ST1363:135:C1J87ACXX:3:2110:20583:98368	37	101	10414	104	1	Spodo_Contig_10	1	45	45
	Spodo10	99	intra-read	11599	Spodo10_Read2HWI-ST1363:135:C1J87ACXX:3:2111:9687:93180	1	48	11552	84.2	53	Spodo_Contig_13	49	101	1
	Spodo10	99	intra-read	35840	Spodo10_Read1HWI-ST1363:135:C1J87ACXX:3:2113:13911:70560	1	50	35791	93.5	53	Spodo_Contig_15	49	101	1
	Spodo10	187	inter-reads	NA	Spodo10_Read2HWI-ST1363:135:C1J87ACXX:3:2114:13543:92695	NA	NA	NA	NA	2356	Spodo_Contig_18	1	101	2456
	Spodo10	60.2	intra-read	20666	Spodo10_Read2HWI-ST1363:135:C1J87ACXX:3:2114:16093:36522	33	101	20734	128	1	Spodo_Contig_10	1	32	32
	Spodo10	97.1	intra-read	49110	Spodo10_Read1HWI-ST1363:135:C1J87ACXX:3:2114:16483:83388	53	101	49062	91.6	1	Spodo_Contig_10	1	52	52
	Spodo10	187	inter-reads	NA	Spodo10_Read1HWI-ST1363:135:C1J87ACXX:3:2114:18225:74721	NA	NA	NA	NA	1737	Spodo_Contig_10	1	101	1637
	Spodo10	135	intra-read	6197	Spodo10_Read2HWI-ST1363:135:C1J87ACXX:3:2116:12272:3777	1	29	6169	54.7	73	Spodo_Contig_5	29	101	1
	Spodo10	187	inter-reads	NA	Spodo10_Read1HWI-ST1363:135:C1J87ACXX:3:2116:5507:26501	NA	NA	NA	NA	274	Spodo_Contig_14	1	101	174
	Spodo10	100	intra-read	130970	Spodo10_Read2HWI-ST1363:135:C1J87ACXX:3:2116:9905:29542	1	48	130923	89.8	59	Spodo_Contig_3	48	101	6
	Spodo10	82.4	intra-read	7973	Spodo10_Read2HWI-ST1363:135:C1J87ACXX:3:2201:18058:43719	45	101	7917	100	3774	Spodo_Contig_13	1	44	3731
	Spodo10	65.8	intra-read	68229	Spodo10_Read1HWI-ST1363:135:C1J87ACXX:3:2201:5196:33129	36	101	68294	122	2773	Spodo_Contig_10	1	35	2739
	Spodo10	91.6	intra-read	83338	Spodo10_Read1HWI-ST1363:135:C1J87ACXX:3:2202:14598:74290	52	101	83289	93.5	1	Spodo_Contig_6	1	49	49
	Spodo10	187	inter-reads	NA	Spodo10_Read1HWI-ST1363:135:C1J87ACXX:3:2202:15456:16766	NA	NA	NA	NA	6865	Spodo_Contig_18	1	101	6765
	Spodo10	111	intra-read	68006	Spodo10_Read2HWI-ST1363:135:C1J87ACXX:3:2202:2866:70212	1	40	67967	75	63	Spodo_Contig_1	40	99	4
	Spodo10	54.7	intra-read	7988	Spodo10_Read1HWI-ST1363:135:C1J87ACXX:3:2203:11109:82438	30	101	7917	128	3774	Spodo_Contig_13	1	29	3746
	Spodo10	67.6	intra-read	106344	Spodo10_Read1HWI-ST1363:135:C1J87ACXX:3:2203:19277:56330	1	65	106280	121	2738	Spodo_Contig_10	66	101	2773
	Spodo10	100	intra-read	7921	Spodo10_Read1HWI-ST1363:135:C1J87ACXX:3:2203:20720:83283	1	47	7875	82.4	54	Spodo_Contig_13	48	101	1
	Spodo10	91.6	intra-read	11672	Spodo10_Read2HWI-ST1363:135:C1J87ACXX:3:2204:11327:3648	48	101	11725	100	451	Spodo_Contig_22	1	49	403
	Spodo10	99	intra-read	109222	Spodo10_Read1HWI-ST1363:135:C1J87ACXX:3:2204:9335:28528	54	101	109269	89.8	1	Spodo_Contig_10	1	53	53
	Spodo10	87.9	intra-read	39436	Spodo10_Read1HWI-ST1363:135:C1J87ACXX:3:2204:9868:95715	1	53	39488	99	3678	Spodo_Contig_18	55	101	3724
	Spodo10	89.8	intra-read	20682	Spodo10_Read2HWI-ST1363:135:C1J87ACXX:3:2205:13779:64980	49	101	20734	99	1	Spodo_Contig_10	1	48	48
	Spodo10	82.4	intra-read	132203	Spodo10_Read1HWI-ST1363:135:C1J87ACXX:3:2205:19237:43160	44	101	132146	108	1384	Spodo_Contig_14	1	44	1427
	Spodo10	110	intra-read	33126	Spodo10_Read1HWI-ST1363:135:C1J87ACXX:3:2206:17281:41171	1	29	33154	54.7	661	Spodo_Contig_21	30	101	732
	Spodo10	187	inter-reads	NA	Spodo10_Read2HWI-ST1363:135:C1J87ACXX:3:2206:9328:28127	NA	NA	NA	NA	180	Spodo_Contig_18	1	101	80
	Spodo10	132	intra-read	79645	Spodo10_Read1HWI-ST1363:135:C1J87ACXX:3:2208:18720:81637	1	29	79617	54.7	71	Spodo_Contig_15	31	101	1
	Spodo10	76.8	intra-read	4450	Spodo10_Read1HWI-ST1363:135:C1J87ACXX:3:2208:4855:16210	42	101	4509	111	4	Spodo_Contig_15	1	41	44
	Spodo10	87.9	intra-read	116042	Spodo10_Read1HWI-ST1363:135:C1J87ACXX:3:2209:11053:31596	1	45	115998	84.2	680	Spodo_Contig_21	46	98	732
	Spodo10	84.2	intra-read	132423	Spodo10_Read2HWI-ST1363:135:C1J87ACXX:3:2209:3717:22927	1	58	132480	108	45	Spodo_Contig_15	57	101	1
	Spodo10	187	inter-reads	NA	Spodo10_Read1HWI-ST1363:135:C1J87ACXX:3:2209:9222:72309	NA	NA	NA	NA	2650	Spodo_Contig_24	1	101	2750
	Spodo10	124	intra-read	124894	Spodo10_Read2HWI-ST1363:135:C1J87ACXX:3:2211:14863:75956	70	101	124925	60.2	3774	Spodo_Contig_13	1	67	3708
	Spodo10	132	intra-read	97136	Spodo10_Read1HWI-ST1363:135:C1J87ACXX:3:2211:19795:50267	1	30	97165	56.5	71	Spodo_Contig_13	31	101	1
	Spodo10	87.9	intra-read	20461	Spodo10_Read1HWI-ST1363:135:C1J87ACXX:3:2211:20666:83610	50	101	20410	97.1	1	Spodo_Contig_6	1	47	47
	Spodo10	58.4	intra-read	46517	Spodo10_Read2HWI-ST1363:135:C1J87ACXX:3:2211:3563:90750	32	101	46586	130	2773	Spodo_Contig_10	1	31	2743
	Spodo10	75	intra-read	111716	Spodo10_Read1HWI-ST1363:135:C1J87ACXX:3:2212:1980:53118	37	101	111780	121	11	Spodo_Contig_16	1	46	57
	Spodo10	86.1	intra-read	20481	Spodo10_Read1HWI-ST1363:135:C1J87ACXX:3:2214:13359:29744	1	53	20533	99	3729	Spodo_Contig_13	56	101	3774
	Spodo10	62.1	intra-read	20546	Spodo10_Read2HWI-ST1363:135:C1J87ACXX:3:2214:17890:43401	36	101	20481	122	3774	Spodo_Contig_13	1	33	3742
	Spodo10	182	inter-reads	NA	Spodo10_Read1HWI-ST1363:135:C1J87ACXX:3:2214:18910:94497	NA	NA	NA	NA	24	Spodo_Contig_15	1	101	124
	Spodo10	93.5	intra-read	101223	Spodo10_Read2HWI-ST1363:135:C1J87ACXX:3:2215:13420:41651	53	101	101271	91.6	10	Spodo_Contig_21	1	52	61
	Spodo10	76.8	intra-read	64841	Spodo10_Read2HWI-ST1363:135:C1J87ACXX:3:2216:12254:66396	39	101	64778	111	1	Spodo_Contig_10	1	41	41
	Spodo10	63.9	intra-read	90283	Spodo10_Read2HWI-ST1363:135:C1J87ACXX:3:2301:15155:35835	1	67	90217	124	34	Spodo_Contig_13	68	101	1
	Spodo10	108	intra-read	20692	Spodo10_Read2HWI-ST1363:135:C1J87ACXX:3:2302:2881:98175	59	101	20734	80.5	1	Spodo_Contig_10	1	58	58
	Spodo10	174	inter-reads	NA	Spodo10_Read2HWI-ST1363:135:C1J87ACXX:3:2303:9657:10897	NA	NA	NA	NA	699	Spodo_Contig_21	1	101	599
	Spodo10	89.8	intra-read	22624	Spodo10_Read2HWI-ST1363:135:C1J87ACXX:3:2304:20405:61647	43	101	22566	110	16	Spodo_Contig_16	1	48	63
	Spodo10	58.4	intra-read	9446	Spodo10_Read2HWI-ST1363:135:C1J87ACXX:3:2306:12367:77644	1	72	9517	134	31	Spodo_Contig_5	71	101	1
	Spodo10	73.1	intra-read	20673	Spodo10_Read2HWI-ST1363:135:C1J87ACXX:3:2307:12375:88030	40	101	20734	115	1	Spodo_Contig_10	1	39	39
	Spodo10	187	inter-reads	NA	Spodo10_Read1HWI-ST1363:135:C1J87ACXX:3:2307:14029:87793	NA	NA	NA	NA	933	Spodo_Contig_10	1	101	833
	Spodo10	67.6	intra-read	39803	Spodo10_Read2HWI-ST1363:135:C1J87ACXX:3:2307:15736:64848	1	64	39866	119	39	Spodo_Contig_15	66	101	4
	Spodo10	84.2	intra-read	20786	Spodo10_Read1HWI-ST1363:135:C1J87ACXX:3:2307:4977:77761	46	101	20731	104	2773	Spodo_Contig_10	1	45	2729
	Spodo10	111	intra-read	19510	Spodo10_Read1HWI-ST1363:135:C1J87ACXX:3:2309:6448:91656	1	43	19552	80.5	1751	Spodo_Contig_14	42	101	1810
	Spodo10	187	inter-reads	NA	Spodo10_Read1HWI-ST1363:135:C1J87ACXX:3:2313:13370:36138	NA	NA	NA	NA	708	Spodo_Contig_18	1	101	608
	Spodo10	75	intra-read	104384	Spodo10_Read1HWI-ST1363:135:C1J87ACXX:3:2313:2578:32637	37	101	104448	121	1384	Spodo_Contig_14	1	40	1423
	Spodo10	104	intra-read	90551	Spodo10_Read1HWI-ST1363:135:C1J87ACXX:3:2314:3656:44033	57	101	90595	84.2	2773	Spodo_Contig_10	1	56	2718
	Spodo10	111	intra-read	2598	Spodo10_Read1HWI-ST1363:135:C1J87ACXX:3:2314:6579:64596	1	35	2564	65.8	75	Spodo_Contig_21	36	101	10
	Spodo10	185	inter-reads	NA	Spodo10_Read1HWI-ST1363:135:C1J87ACXX:3:2315:10320:65820	NA	NA	NA	NA	1	Spodo_Contig_13	1	100	100
	Spodo10	135	intra-read	44413	Spodo10_Read1HWI-ST1363:135:C1J87ACXX:3:2315:4938:99507	74	101	44440	52.8	2749	Spodo_Contig_5	1	73	2677
	Spodo10	63.9	intra-read	122948	Spodo10_Read1HWI-ST1363:135:C1J87ACXX:3:2315:8103:39002	37	101	122884	121	3774	Spodo_Contig_13	1	34	3741
	Spodo10	113	intra-read	85844	Spodo10_Read1HWI-ST1363:135:C1J87ACXX:3:1102:1353:17658	62	101	85805	75	961	SEUC40340_TC09	1	61	901
	Spodo10	56.5	intra-read	106941	Spodo10_Read2HWI-ST1363:135:C1J87ACXX:3:1104:14764:58759	29	101	107013	135	1773	SEUC40340_TC07	1	43	1732
	Spodo10	122	intra-read	113616	Spodo10_Read1HWI-ST1363:135:C1J87ACXX:3:1105:17129:11315	1	32	113647	60.2	1692	SEUC40340_TC08	30	101	1763
	Spodo10	117	intra-read	57050	Spodo10_Read1HWI-ST1363:135:C1J87ACXX:3:1114:17938:30518	1	42	57009	78.7	902	SEUC40340_TC09	39	101	964
	Spodo10	62.1	intra-read	114241	Spodo10_Read1HWI-ST1363:135:C1J87ACXX:3:1116:12081:46828	1	71	114171	132	1731	SEUC40340_TC07	69	101	1763
	Spodo10	132	intra-read	79751	Spodo10_Read2HWI-ST1363:135:C1J87ACXX:3:1203:1612:41351	1	30	79780	56.5	346	SEUC40004_TC05	31	101	416
	Spodo10	97.1	intra-read	125706	Spodo10_Read2HWI-ST1363:135:C1J87ACXX:3:1205:9360:8470	37	101	125769	97.1	2473	SEUC40004_TC01	1	55	2419
	Spodo10	113	intra-read	82803	Spodo10_Read2HWI-ST1363:135:C1J87ACXX:3:1207:2499:81817	1	44	82846	82.4	360	SEUC40004_TC05	41	101	420
	Spodo10	97.1	intra-read	131282	Spodo10_Read1HWI-ST1363:135:C1J87ACXX:3:1207:9140:33629	1	53	131230	99	369	SEUC40004_TC05	50	101	420
	Spodo10	104	intra-read	113621	Spodo10_Read1HWI-ST1363:135:C1J87ACXX:3:1209:11331:70553	57	101	113577	84.2	1760	SEUC40340_TC08	1	56	1705
	Spodo10	102	intra-read	13728	Spodo10_Read2HWI-ST1363:135:C1J87ACXX:3:1209:2276:68716	1	48	13775	89.8	1000	SEUC38208_TC09	47	101	1054
	Spodo10	65.8	intra-read	74413	Spodo10_Read2HWI-ST1363:135:C1J87ACXX:3:1210:10764:15074	1	67	74479	113	383	SEUC40004_TC05	67	101	417
	Spodo10	86.1	intra-read	23765	Spodo10_Read1HWI-ST1363:135:C1J87ACXX:3:1210:12265:78650	44	101	23708	108	964	SEUC40340_TC09	1	46	919
	Spodo10	97.1	intra-read	129833	Spodo10_Read1HWI-ST1363:135:C1J87ACXX:3:1211:13887:70331	1	53	129885	99	369	SEUC40004_TC05	50	101	420
	Spodo10	78.7	intra-read	104502	Spodo10_Read1HWI-ST1363:135:C1J87ACXX:3:1216:14437:19185	39	101	104440	117	420	SEUC40004_TC05	1	42	379
	Spodo10	100	intra-read	118394	Spodo10_Read2HWI-ST1363:135:C1J87ACXX:3:1216:1554:18697	53	101	118442	86.1	2471	SEUC40004_TC01	1	57	2415
	Spodo10	95.3	intra-read	37470	Spodo10_Read2HWI-ST1363:135:C1J87ACXX:3:1304:4584:51427	1	45	37514	84.2	364	SEUC40004_TC05	45	98	417
	Spodo10	75	intra-read	115331	Spodo10_Read1HWI-ST1363:135:C1J87ACXX:3:1305:19062:21314	38	101	115268	119	1763	SEUC40340_TC07	1	40	1724
	Spodo10	106	intra-read	37819	Spodo10_Read2HWI-ST1363:135:C1J87ACXX:3:1308:18003:88189	1	47	37865	87.9	1706	SEUC40340_TC08	45	101	1762
	Spodo10	73.1	intra-read	124767	Spodo10_Read2HWI-ST1363:135:C1J87ACXX:3:1311:5546:85564	36	101	124702	122	1763	SEUC40340_TC07	1	39	1725
	Spodo10	84.2	intra-read	90082	Spodo10_Read1HWI-ST1363:135:C1J87ACXX:3:1313:13567:96752	46	101	90027	104	419	SEUC40004_TC05	1	48	372
	Spodo10	54.7	intra-read	9492	Spodo10_Read1HWI-ST1363:135:C1J87ACXX:3:1313:16045:86605	1	72	9563	134	52	SEUC37551_TC02	73	101	24
	Spodo10	104	intra-read	72613	Spodo10_Read2HWI-ST1363:135:C1J87ACXX:3:1315:19516:86476	58	101	72570	82.4	2245	SEUC40004_TC03	1	56	2300
	Spodo10	82.4	intra-read	115836	Spodo10_Read2HWI-ST1363:135:C1J87ACXX:3:2103:18669:43672	45	101	115780	106	701	SEUC27063_TC12	1	44	744
	Spodo10	137	intra-read	98202	Spodo10_Read1HWI-ST1363:135:C1J87ACXX:3:2106:21092:33348	1	28	98229	52.8	2395	SEUC40004_TC03	28	101	2468
	Spodo10	135	intra-read	63837	Spodo10_Read2HWI-ST1363:135:C1J87ACXX:3:2108:18849:67410	72	101	63808	56.5	2469	SEUC40004_TC03	1	73	2397
	Spodo10	82.4	intra-read	106780	Spodo10_Read1HWI-ST1363:135:C1J87ACXX:3:2113:16259:73182	43	101	106838	104	418	SEUC40004_TC05	1	44	375
	Spodo10	132	intra-read	3615	Spodo10_Read1HWI-ST1363:135:C1J87ACXX:3:2116:21022:91588	70	101	3584	60.2	1762	SEUC40340_TC07	3	73	1692
	Spodo10	86.1	intra-read	115638	Spodo10_Read2HWI-ST1363:135:C1J87ACXX:3:2202:20052:17672	34	101	115707	111	1763	SEUC40340_TC07	1	46	1718
	Spodo10	137	intra-read	9482	Spodo10_Read1HWI-ST1363:135:C1J87ACXX:3:2214:12671:44261	73	101	9510	54.7	1054	SEUC38208_TC09	1	74	981
	Spodo10	117	intra-read	118688	Spodo10_Read1HWI-ST1363:135:C1J87ACXX:3:2303:13227:98493	1	39	118650	73.1	355	SEUC40004_TC05	39	101	417
	Spodo10	87.9	intra-read	38823	Spodo10_Read2HWI-ST1363:135:C1J87ACXX:3:2303:17079:74114	1	55	38877	102	1714	SEUC40340_TC08	55	101	1760
	Spodo10	93.5	intra-read	16290	Spodo10_Read2HWI-ST1363:135:C1J87ACXX:3:2304:16955:63387	41	101	16231	106	427	SEUC40004_TC05	1	57	372
	Spodo10	113	intra-read	115874	Spodo10_Read1HWI-ST1363:135:C1J87ACXX:3:2309:3787:27279	1	41	115834	76.8	901	SEUC40340_TC09	41	101	961
	Spodo10	62.1	intra-read	100413	Spodo10_Read2HWI-ST1363:135:C1J87ACXX:3:2312:15970:22261	33	101	100481	128	2468	SEUC40004_TC03	1	33	2436
	Spodo10	100	intra-read	100247	Spodo10_Read1HWI-ST1363:135:C1J87ACXX:3:2312:9861:50150	1	51	100197	95.3	1710	SEUC40340_TC08	48	101	1763
	Spodo10	187	inter-reads	NA	Spodo10_Read2HWI-ST1363:135:C1J87ACXX:3:1102:11883:46386	NA	NA	NA	NA	2384	SEUC40004_TC03	1	101	2284
	Spodo10	187	inter-reads	NA	Spodo10_Read1HWI-ST1363:135:C1J87ACXX:3:1210:5799:37955	NA	NA	NA	NA	44	SEUC37551_TC02	1	101	144
	Spodo10	187	inter-reads	NA	Spodo10_Read2HWI-ST1363:135:C1J87ACXX:3:1215:13892:78703	NA	NA	NA	NA	1713	SEUC40340_TC08	1	101	1613
	Spodo10	187	inter-reads	NA	Spodo10_Read1HWI-ST1363:135:C1J87ACXX:3:1314:2595:100176	NA	NA	NA	NA	1705	SEUC40340_TC08	1	101	1605
	Spodo10	182	inter-reads	NA	Spodo10_Read2HWI-ST1363:135:C1J87ACXX:3:1316:7649:31049	NA	NA	NA	NA	251	SEUC38208_TC09	1	101	351
	Spodo10	187	inter-reads	NA	Spodo10_Read1HWI-ST1363:135:C1J87ACXX:3:2110:5008:74699	NA	NA	NA	NA	88	SEUC37551_TC02	1	101	188
	Spodo10	187	inter-reads	NA	Spodo10_Read1HWI-ST1363:135:C1J87ACXX:3:2215:15762:53372	NA	NA	NA	NA	1138	SEUC40340_TC08	1	101	1238
	Spodo10	178	inter-reads	NA	Spodo10_Read2HWI-ST1363:135:C1J87ACXX:3:2308:16590:41780	NA	NA	NA	NA	231	SEUC38208_TC09	1	99	329
	Spodo10	187	inter-reads	NA	Spodo10_Read2HWI-ST1363:135:C1J87ACXX:3:2314:3232:58999	NA	NA	NA	NA	417	SEUC40004_TC05	1	101	317
	Spodo2	132	intra-read	55417	Spodo2_Read1HWI-ST225:595:C1R3DACXX:1:1101:10297:20140	1	30	55446	56.5	74	Spodo_Contig_15	31	101	4
	Spodo2	121	intra-read	32048	Spodo2_Read1HWI-ST225:595:C1R3DACXX:1:1101:13514:87139	60	101	32007	73.1	2749	Spodo_Contig_5	1	65	2685
	Spodo2	60.2	intra-read	8254	Spodo2_Read2HWI-ST225:595:C1R3DACXX:1:1101:13517:47101	33	101	8186	128	2773	Spodo_Contig_10	1	32	2742
	Spodo2	78.7	intra-read	4915	Spodo2_Read1HWI-ST225:595:C1R3DACXX:1:1101:14817:39603	43	101	4973	110	1	Spodo_Contig_10	1	42	42
	Spodo2	137	intra-read	8163	Spodo2_Read1HWI-ST225:595:C1R3DACXX:1:1101:15358:81633	74	101	8190	52.8	1	Spodo_Contig_10	1	74	74
	Spodo2	113	intra-read	7919	Spodo2_Read1HWI-ST225:595:C1R3DACXX:1:1101:16108:75961	62	101	7958	75	1	Spodo_Contig_10	1	61	61
	Spodo2	171	inter-reads	NA	Spodo2_Read2HWI-ST225:595:C1R3DACXX:1:1101:16259:35307	NA	NA	NA	NA	41	SEUC26615_TC01	4	101	138
	Spodo2	176	inter-reads	NA	Spodo2_Read2HWI-ST225:595:C1R3DACXX:1:1101:17333:20354	NA	NA	NA	NA	548	Spodo_Contig_21	1	101	448
	Spodo2	102	intra-read	8190	Spodo2_Read1HWI-ST225:595:C1R3DACXX:1:1101:17735:65831	1	38	8153	71.3	64	Spodo_Contig_10	38	101	1
	Spodo2	56.5	intra-read	8119	Spodo2_Read2HWI-ST225:595:C1R3DACXX:1:1101:17878:29199	30	101	8190	134	1	Spodo_Contig_10	1	30	30
	Spodo2	130	intra-read	8159	Spodo2_Read2HWI-ST225:595:C1R3DACXX:1:1101:20366:75769	70	101	8190	60.2	1	Spodo_Contig_10	1	70	70
	Spodo2	97.1	intra-read	8190	Spodo2_Read1HWI-ST225:595:C1R3DACXX:1:1101:2320:23353	1	50	8141	93.5	52	Spodo_Contig_10	50	101	1
	Spodo2	95.3	intra-read	8186	Spodo2_Read2HWI-ST225:595:C1R3DACXX:1:1101:2374:52096	1	50	8235	93.5	2723	Spodo_Contig_10	51	101	2773
	Spodo2	110	intra-read	28273	Spodo2_Read1HWI-ST225:595:C1R3DACXX:1:1101:3543:75825	65	101	28237	69.4	1	Spodo_Contig_6	1	62	62
	Spodo2	62.1	intra-read	8253	Spodo2_Read2HWI-ST225:595:C1R3DACXX:1:1101:4700:78151	34	101	8186	126	2773	Spodo_Contig_10	1	33	2741
	Spodo2	82.4	intra-read	100493	Spodo2_Read2HWI-ST225:595:C1R3DACXX:1:1101:5779:21834	45	101	100549	106	2749	Spodo_Contig_5	1	44	2706
	Spodo2	97.1	intra-read	8186	Spodo2_Read2HWI-ST225:595:C1R3DACXX:1:1101:9297:35276	1	49	8234	91.6	2722	Spodo_Contig_10	50	101	2773
	Spodo2	76.8	intra-read	8245	Spodo2_Read1HWI-ST225:595:C1R3DACXX:1:1101:9504:58926	42	101	8186	111	2773	Spodo_Contig_10	1	41	2733
	Spodo2	110	intra-read	8148	Spodo2_Read1HWI-ST225:595:C1R3DACXX:1:1102:11358:12009	59	101	8190	80.5	1	Spodo_Contig_10	1	59	59
	Spodo2	52.8	intra-read	16596	Spodo2_Read1HWI-ST225:595:C1R3DACXX:1:1102:11790:28926	1	74	16669	137	37	Spodo_Contig_21	74	101	10
	Spodo2	89.8	intra-read	8238	Spodo2_Read2HWI-ST225:595:C1R3DACXX:1:1102:13028:40314	49	101	8186	99	2773	Spodo_Contig_10	1	48	2726
	Spodo2	60.2	intra-read	8190	Spodo2_Read1HWI-ST225:595:C1R3DACXX:1:1102:13784:5262	1	70	8121	130	32	Spodo_Contig_10	70	101	1
	Spodo2	102	intra-read	8186	Spodo2_Read2HWI-ST225:595:C1R3DACXX:1:1102:14107:73245	1	46	8231	86.1	2719	Spodo_Contig_10	47	101	2773
	Spodo2	67.6	intra-read	8125	Spodo2_Read2HWI-ST225:595:C1R3DACXX:1:1102:14148:19754	36	101	8190	122	1	Spodo_Contig_10	1	36	36
	Spodo2	134	intra-read	8214	Spodo2_Read2HWI-ST225:595:C1R3DACXX:1:1102:16155:75826	73	101	8186	54.7	2773	Spodo_Contig_10	1	72	2702
	Spodo2	102	intra-read	8190	Spodo2_Read1HWI-ST225:595:C1R3DACXX:1:1102:16272:85455	1	47	8144	87.9	55	Spodo_Contig_10	47	101	1
	Spodo2	187	inter-reads	NA	Spodo2_Read1HWI-ST225:595:C1R3DACXX:1:1102:17458:37375	NA	NA	NA	NA	86	Spodo_Contig_16	1	101	186
	Spodo2	187	inter-reads	NA	Spodo2_Read2HWI-ST225:595:C1R3DACXX:1:1102:18292:89368	NA	NA	NA	NA	106	Spodo_Contig_10	1	101	206
	Spodo2	67.6	intra-read	8190	Spodo2_Read2HWI-ST225:595:C1R3DACXX:1:1102:18411:18720	1	66	8125	122	36	Spodo_Contig_10	66	101	1
	Spodo2	82.4	intra-read	56633	Spodo2_Read2HWI-ST225:595:C1R3DACXX:1:1102:19987:96815	1	57	56689	106	2730	Spodo_Contig_10	58	101	2773
	Spodo2	76.8	intra-read	8245	Spodo2_Read1HWI-ST225:595:C1R3DACXX:1:1102:20310:60031	42	101	8186	95.3	2773	Spodo_Contig_10	1	41	2733
	Spodo2	84.2	intra-read	8190	Spodo2_Read1HWI-ST225:595:C1R3DACXX:1:1102:20811:21898	1	57	8134	106	45	Spodo_Contig_10	57	101	1
	Spodo2	84.2	intra-read	133221	Spodo2_Read2HWI-ST225:595:C1R3DACXX:1:1102:4067:31032	1	56	133276	104	2729	Spodo_Contig_10	57	101	2773
	Spodo2	97.1	intra-read	8141	Spodo2_Read2HWI-ST225:595:C1R3DACXX:1:1102:4287:91235	52	101	8190	93.5	1	Spodo_Contig_10	1	52	52
	Spodo2	187	inter-reads	NA	Spodo2_Read1HWI-ST225:595:C1R3DACXX:1:1102:4642:15957	NA	NA	NA	NA	1529	Spodo_Contig_10	1	101	1429
	Spodo2	187	inter-reads	NA	Spodo2_Read1HWI-ST225:595:C1R3DACXX:1:1102:5141:18691	NA	NA	NA	NA	2770	Spodo_Contig_10	1	101	2670
	Spodo2	187	inter-reads	NA	Spodo2_Read1HWI-ST225:595:C1R3DACXX:1:1102:5806:72345	NA	NA	NA	NA	382	Spodo_Contig_20	1	101	282
	Spodo2	56.5	intra-read	8190	Spodo2_Read2HWI-ST225:595:C1R3DACXX:1:1102:6210:41499	1	72	8119	134	30	Spodo_Contig_10	72	101	1
	Spodo2	60.2	intra-read	8121	Spodo2_Read2HWI-ST225:595:C1R3DACXX:1:1102:6350:39178	32	101	8190	130	1	Spodo_Contig_10	1	32	32
	Spodo2	69.4	intra-read	116056	Spodo2_Read2HWI-ST225:595:C1R3DACXX:1:1102:6872:49455	44	101	115999	108	732	Spodo_Contig_21	1	43	690
	Spodo2	187	inter-reads	NA	Spodo2_Read1HWI-ST225:595:C1R3DACXX:1:1103:11113:27695	NA	NA	NA	NA	46	Spodo_Contig_10	1	101	146
	Spodo2	71.3	intra-read	4551	Spodo2_Read1HWI-ST225:595:C1R3DACXX:1:1103:12288:15280	40	101	4490	115	4569	Spodo_Contig_24	1	38	4532
	Spodo2	62.1	intra-read	8122	Spodo2_Read2HWI-ST225:595:C1R3DACXX:1:1103:13334:31549	33	101	8190	128	1	Spodo_Contig_10	1	33	33
	Spodo2	108	intra-read	8190	Spodo2_Read1HWI-ST225:595:C1R3DACXX:1:1103:14361:66724	1	44	8147	82.4	58	Spodo_Contig_10	44	101	1
	Spodo2	76.8	intra-read	8245	Spodo2_Read2HWI-ST225:595:C1R3DACXX:1:1103:15439:33033	42	101	8186	111	2773	Spodo_Contig_10	1	41	2733
	Spodo2	63.9	intra-read	8123	Spodo2_Read2HWI-ST225:595:C1R3DACXX:1:1103:1624:80885	34	101	8190	126	1	Spodo_Contig_10	1	34	34
	Spodo2	117	intra-read	47438	Spodo2_Read2HWI-ST225:595:C1R3DACXX:1:1103:16503:75494	1	40	47400	67.6	63	Spodo_Contig_6	39	101	1
	Spodo2	137	intra-read	127212	Spodo2_Read1HWI-ST225:595:C1R3DACXX:1:1103:17352:92328	65	101	127247	56.5	1788	Spodo_Contig_10	1	80	1868
	Spodo2	187	inter-reads	NA	Spodo2_Read2HWI-ST225:595:C1R3DACXX:1:1103:18477:69351	NA	NA	NA	NA	13	Spodo_Contig_10	1	101	113
	Spodo2	108	intra-read	8190	Spodo2_Read1HWI-ST225:595:C1R3DACXX:1:1103:18523:77301	1	44	8147	82.4	58	Spodo_Contig_10	44	101	1
	Spodo2	187	inter-reads	NA	Spodo2_Read1HWI-ST225:595:C1R3DACXX:1:1103:19352:61170	NA	NA	NA	NA	2685	Spodo_Contig_5	1	101	2585
	Spodo2	187	inter-reads	NA	Spodo2_Read1HWI-ST225:595:C1R3DACXX:1:1103:2609:95729	NA	NA	NA	NA	36	Spodo_Contig_10	1	101	136
	Spodo2	187	inter-reads	NA	Spodo2_Read1HWI-ST225:595:C1R3DACXX:1:1103:4957:26469	NA	NA	NA	NA	40	Spodo_Contig_10	1	101	140
	Spodo2	187	inter-reads	NA	Spodo2_Read2HWI-ST225:595:C1R3DACXX:1:1103:5286:60087	NA	NA	NA	NA	40	Spodo_Contig_10	1	101	140
	Spodo2	187	inter-reads	NA	Spodo2_Read1HWI-ST225:595:C1R3DACXX:1:1103:5921:53816	NA	NA	NA	NA	1792	Spodo_Contig_10	1	101	1692
	Spodo2	67.6	intra-read	32016	Spodo2_Read2HWI-ST225:595:C1R3DACXX:1:1103:5988:65715	1	60	31957	106	39	Spodo_Contig_5	61	99	1
	Spodo2	187	inter-reads	NA	Spodo2_Read1HWI-ST225:595:C1R3DACXX:1:1104:11991:33718	NA	NA	NA	NA	386	Spodo_Contig_19	1	101	286
	Spodo2	187	inter-reads	NA	Spodo2_Read2HWI-ST225:595:C1R3DACXX:1:1104:12520:56946	NA	NA	NA	NA	2	Spodo_Contig_10	1	101	102
	Spodo2	84.2	intra-read	8186	Spodo2_Read1HWI-ST225:595:C1R3DACXX:1:1104:13424:86603	1	56	8241	104	2729	Spodo_Contig_10	57	101	2773
	Spodo2	102	intra-read	8144	Spodo2_Read2HWI-ST225:595:C1R3DACXX:1:1104:16157:82589	55	101	8190	87.9	1	Spodo_Contig_10	1	55	55
	Spodo2	78.7	intra-read	8190	Spodo2_Read1HWI-ST225:595:C1R3DACXX:1:1104:18879:97882	1	60	8131	106	42	Spodo_Contig_10	60	101	1
	Spodo2	80.5	intra-read	8186	Spodo2_Read1HWI-ST225:595:C1R3DACXX:1:1104:18912:42186	1	58	8243	108	2731	Spodo_Contig_10	59	101	2773
	Spodo2	187	inter-reads	NA	Spodo2_Read1HWI-ST225:595:C1R3DACXX:1:1104:2028:82783	NA	NA	NA	NA	239	Spodo_Contig_4	1	101	339
	Spodo2	119	intra-read	8186	Spodo2_Read2HWI-ST225:595:C1R3DACXX:1:1104:7055:24472	1	37	8222	69.4	2710	Spodo_Contig_10	38	101	2773
	Spodo2	56.5	intra-read	8190	Spodo2_Read2HWI-ST225:595:C1R3DACXX:1:1104:8930:2364	1	72	8119	134	30	Spodo_Contig_10	72	101	1
	Spodo2	86.1	intra-read	8186	Spodo2_Read2HWI-ST225:595:C1R3DACXX:1:1105:10126:40107	1	55	8240	102	2728	Spodo_Contig_10	56	101	2773
	Spodo2	99	intra-read	102601	Spodo2_Read2HWI-ST225:595:C1R3DACXX:1:1105:10163:98533	57	101	102645	84.2	1	Spodo_Contig_5	1	56	56
	Spodo2	126	intra-read	120612	Spodo2_Read1HWI-ST225:595:C1R3DACXX:1:1105:10937:62216	1	33	120644	62.1	68	Spodo_Contig_10	34	101	1
	Spodo2	187	inter-reads	NA	Spodo2_Read1HWI-ST225:595:C1R3DACXX:1:1105:11135:76040	NA	NA	NA	NA	9	Spodo_Contig_10	1	101	109
	Spodo2	76.8	intra-read	113456	Spodo2_Read2HWI-ST225:595:C1R3DACXX:1:1105:12209:77035	42	96	113510	102	1	Spodo_Contig_13	1	41	41
	Spodo2	187	inter-reads	NA	Spodo2_Read1HWI-ST225:595:C1R3DACXX:1:1105:12995:98602	NA	NA	NA	NA	520	Spodo_Contig_10	1	101	620
	Spodo2	122	intra-read	8186	Spodo2_Read2HWI-ST225:595:C1R3DACXX:1:1105:13399:6018	1	35	8220	65.8	2708	Spodo_Contig_10	36	101	2773
	Spodo2	76.8	intra-read	75854	Spodo2_Read2HWI-ST225:595:C1R3DACXX:1:1105:13555:32935	44	101	75797	102	3774	Spodo_Contig_13	1	41	3734
	Spodo2	182	inter-reads	NA	Spodo2_Read1HWI-ST225:595:C1R3DACXX:1:1105:15282:13813	NA	NA	NA	NA	2773	Spodo_Contig_10	1	98	2676
	Spodo2	187	inter-reads	NA	Spodo2_Read1HWI-ST225:595:C1R3DACXX:1:1105:15291:96009	NA	NA	NA	NA	2585	Spodo_Contig_10	1	101	2485
	Spodo2	78.7	intra-read	8244	Spodo2_Read1HWI-ST225:595:C1R3DACXX:1:1105:16081:67908	43	101	8186	110	2773	Spodo_Contig_10	1	42	2732
	Spodo2	84.2	intra-read	8186	Spodo2_Read1HWI-ST225:595:C1R3DACXX:1:1105:16710:81277	1	56	8241	104	2729	Spodo_Contig_10	57	101	2773
	Spodo2	78.7	intra-read	8186	Spodo2_Read2HWI-ST225:595:C1R3DACXX:1:1105:19387:82808	1	59	8244	110	2732	Spodo_Contig_10	60	101	2773
	Spodo2	75	intra-read	8190	Spodo2_Read2HWI-ST225:595:C1R3DACXX:1:1105:19687:22354	1	62	8129	115	40	Spodo_Contig_10	62	101	1
	Spodo2	187	inter-reads	NA	Spodo2_Read1HWI-ST225:595:C1R3DACXX:1:1105:2034:59996	NA	NA	NA	NA	23	Spodo_Contig_10	1	101	123
	Spodo2	65.8	intra-read	8124	Spodo2_Read1HWI-ST225:595:C1R3DACXX:1:1105:2746:92908	35	101	8190	124	1	Spodo_Contig_10	1	35	35
	Spodo2	122	intra-read	8155	Spodo2_Read1HWI-ST225:595:C1R3DACXX:1:1105:3336:72520	66	101	8190	67.6	1	Spodo_Contig_10	1	66	66
	Spodo2	187	inter-reads	NA	Spodo2_Read2HWI-ST225:595:C1R3DACXX:1:1105:3668:26331	NA	NA	NA	NA	19	Spodo_Contig_10	1	101	119
	Spodo2	108	intra-read	8190	Spodo2_Read1HWI-ST225:595:C1R3DACXX:1:1105:5484:64099	1	44	8147	82.4	58	Spodo_Contig_10	44	101	1
	Spodo2	187	inter-reads	NA	Spodo2_Read2HWI-ST225:595:C1R3DACXX:1:1105:5496:44862	NA	NA	NA	NA	67	Spodo_Contig_16	1	101	167
	Spodo2	187	inter-reads	NA	Spodo2_Read2HWI-ST225:595:C1R3DACXX:1:1105:6015:28041	NA	NA	NA	NA	59	Spodo_Contig_10	1	101	159
	Spodo2	110	intra-read	8190	Spodo2_Read1HWI-ST225:595:C1R3DACXX:1:1105:6734:98995	1	43	8148	80.5	59	Spodo_Contig_10	43	101	1
	Spodo2	187	inter-reads	NA	Spodo2_Read2HWI-ST225:595:C1R3DACXX:1:1105:8159:13529	NA	NA	NA	NA	1140	Spodo_Contig_10	1	101	1240
	Spodo2	187	inter-reads	NA	Spodo2_Read1HWI-ST225:595:C1R3DACXX:1:1105:9318:46480	NA	NA	NA	NA	974	Spodo_Contig_10	1	101	874
	Spodo2	187	inter-reads	NA	Spodo2_Read1HWI-ST225:595:C1R3DACXX:1:1105:9486:54249	NA	NA	NA	NA	873	Spodo_Contig_10	1	101	973
	Spodo2	97.1	intra-read	8234	Spodo2_Read1HWI-ST225:595:C1R3DACXX:1:1106:11507:87410	53	101	8186	91.6	2773	Spodo_Contig_10	1	52	2722
	Spodo2	58.4	intra-read	37879	Spodo2_Read2HWI-ST225:595:C1R3DACXX:1:1106:11862:22149	30	101	37950	134	20	Spodo_Contig_16	1	31	50
	Spodo2	100	intra-read	109915	Spodo2_Read2HWI-ST225:595:C1R3DACXX:1:1106:12272:80187	1	47	109869	87.9	2720	Spodo_Contig_10	48	101	2773
	Spodo2	108	intra-read	8190	Spodo2_Read1HWI-ST225:595:C1R3DACXX:1:1106:12646:48207	1	44	8147	82.4	58	Spodo_Contig_10	44	101	1
	Spodo2	187	inter-reads	NA	Spodo2_Read1HWI-ST225:595:C1R3DACXX:1:1106:1368:51961	NA	NA	NA	NA	3305	Spodo_Contig_11	1	101	3405
	Spodo2	89.8	intra-read	40034	Spodo2_Read2HWI-ST225:595:C1R3DACXX:1:1106:15096:64544	48	101	39981	100	1	Spodo_Contig_5	1	48	48
	Spodo2	54.7	intra-read	126361	Spodo2_Read2HWI-ST225:595:C1R3DACXX:1:1106:15320:75814	30	101	126432	134	3074	Spodo_Contig_20	1	29	3046
	Spodo2	115	intra-read	32165	Spodo2_Read2HWI-ST225:595:C1R3DACXX:1:1106:15764:73115	1	39	32127	73.1	2688	Spodo_Contig_5	40	101	2749
	Spodo2	124	intra-read	8219	Spodo2_Read2HWI-ST225:595:C1R3DACXX:1:1106:16150:13378	68	101	8186	63.9	2773	Spodo_Contig_10	1	67	2707
	Spodo2	75	intra-read	66070	Spodo2_Read1HWI-ST225:595:C1R3DACXX:1:1106:18936:36736	1	60	66129	111	40	Spodo_Contig_6	62	101	1
	Spodo2	99	intra-read	8190	Spodo2_Read1HWI-ST225:595:C1R3DACXX:1:1106:20641:49976	1	49	8142	91.6	53	Spodo_Contig_10	49	101	1
	Spodo2	132	intra-read	8215	Spodo2_Read2HWI-ST225:595:C1R3DACXX:1:1106:2096:6444	72	101	8186	56.5	2773	Spodo_Contig_10	1	71	2703
	Spodo2	73.1	intra-read	25075	Spodo2_Read1HWI-ST225:595:C1R3DACXX:1:1106:2837:55240	36	101	25011	115	2749	Spodo_Contig_5	1	39	2711
	Spodo2	152	inter-reads	NA	Spodo2_Read2HWI-ST225:595:C1R3DACXX:1:1106:5378:68645	NA	NA	NA	NA	56	SEUC19736_TC01	1	98	151
	Spodo2	99	intra-read	16699	Spodo2_Read1HWI-ST225:595:C1R3DACXX:1:1106:6831:3176	1	48	16652	89.8	53	Spodo_Contig_10	49	101	1
	Spodo2	87.9	intra-read	8186	Spodo2_Read1HWI-ST225:595:C1R3DACXX:1:1106:8417:7657	1	54	8239	100	2727	Spodo_Contig_10	55	101	2773
	Spodo2	134	intra-read	44245	Spodo2_Read2HWI-ST225:595:C1R3DACXX:1:1106:9781:93328	73	101	44217	54.7	2749	Spodo_Contig_5	1	72	2678
	Spodo2	99	intra-read	100590	Spodo2_Read1HWI-ST225:595:C1R3DACXX:1:1107:10153:90406	57	101	100546	84.2	1	Spodo_Contig_5	1	56	56
	Spodo2	87.9	intra-read	8190	Spodo2_Read1HWI-ST225:595:C1R3DACXX:1:1107:10833:75125	1	55	8136	102	47	Spodo_Contig_10	55	101	1
	Spodo2	187	inter-reads	NA	Spodo2_Read2HWI-ST225:595:C1R3DACXX:1:1107:11171:52747	NA	NA	NA	NA	1841	Spodo_Contig_10	1	101	1941
	Spodo2	187	inter-reads	NA	Spodo2_Read2HWI-ST225:595:C1R3DACXX:1:1107:11619:38171	NA	NA	NA	NA	2751	Spodo_Contig_10	1	101	2651
	Spodo2	187	inter-reads	NA	Spodo2_Read1HWI-ST225:595:C1R3DACXX:1:1107:17501:17148	NA	NA	NA	NA	5	Spodo_Contig_10	1	101	105
	Spodo2	76.8	intra-read	10299	Spodo2_Read2HWI-ST225:595:C1R3DACXX:1:1107:18038:99729	42	101	10240	111	2773	Spodo_Contig_10	1	41	2733
	Spodo2	63.9	intra-read	20522	Spodo2_Read2HWI-ST225:595:C1R3DACXX:1:1107:18166:52663	36	101	20587	122	1292	Spodo_Contig_12	1	34	1259
	Spodo2	108	intra-read	8186	Spodo2_Read1HWI-ST225:595:C1R3DACXX:1:1107:18738:2999	1	43	8228	80.5	2716	Spodo_Contig_10	44	101	2773
	Spodo2	69.4	intra-read	24707	Spodo2_Read1HWI-ST225:595:C1R3DACXX:1:1107:19844:35133	1	64	24644	119	1420	Spodo_Contig_14	65	101	1384
	Spodo2	182	inter-reads	NA	Spodo2_Read2HWI-ST225:595:C1R3DACXX:1:1107:2062:40020	NA	NA	NA	NA	85	Spodo_Contig_7	1	101	185
	Spodo2	58.4	intra-read	8255	Spodo2_Read2HWI-ST225:595:C1R3DACXX:1:1107:20658:4306	32	101	8186	130	2773	Spodo_Contig_10	1	31	2743
	Spodo2	185	inter-reads	NA	Spodo2_Read2HWI-ST225:595:C1R3DACXX:1:1107:3016:2902	NA	NA	NA	NA	2749	Spodo_Contig_5	1	100	2650
	Spodo2	187	inter-reads	NA	Spodo2_Read2HWI-ST225:595:C1R3DACXX:1:1107:3437:70824	NA	NA	NA	NA	1505	Spodo_Contig_10	1	101	1605
	Spodo2	62.1	intra-read	8253	Spodo2_Read2HWI-ST225:595:C1R3DACXX:1:1107:5900:78969	35	101	8187	124	2773	Spodo_Contig_10	1	33	2741
	Spodo2	110	intra-read	126168	Spodo2_Read2HWI-ST225:595:C1R3DACXX:1:1107:5981:48504	60	101	126127	78.7	2773	Spodo_Contig_10	1	59	2715
	Spodo2	134	intra-read	55275	Spodo2_Read1HWI-ST225:595:C1R3DACXX:1:1107:6581:46858	1	31	55305	58.4	1	Spodo_Contig_18	29	100	72
	Spodo2	104	intra-read	79671	Spodo2_Read2HWI-ST225:595:C1R3DACXX:1:1107:6775:6452	1	45	79627	84.2	56	Spodo_Contig_10	46	101	1
	Spodo2	73.1	intra-read	8186	Spodo2_Read2HWI-ST225:595:C1R3DACXX:1:1107:7394:97664	1	62	8247	115	2735	Spodo_Contig_10	63	101	2773
	Spodo2	58.4	intra-read	8186	Spodo2_Read2HWI-ST225:595:C1R3DACXX:1:1107:8213:6301	1	70	8255	130	2743	Spodo_Contig_10	71	101	2773
	Spodo2	102	intra-read	8186	Spodo2_Read1HWI-ST225:595:C1R3DACXX:1:1107:8827:92207	1	41	8226	76.8	2719	Spodo_Contig_10	42	96	2773
	Spodo2	187	inter-reads	NA	Spodo2_Read2HWI-ST225:595:C1R3DACXX:1:1107:9340:79327	NA	NA	NA	NA	541	Spodo_Contig_10	1	101	441
	Spodo2	99	intra-read	8142	Spodo2_Read2HWI-ST225:595:C1R3DACXX:1:1108:10267:33038	53	101	8190	91.6	1	Spodo_Contig_10	1	53	53
	Spodo2	187	inter-reads	NA	Spodo2_Read2HWI-ST225:595:C1R3DACXX:1:1108:10718:16221	NA	NA	NA	NA	8	Spodo_Contig_10	1	101	108
	Spodo2	187	inter-reads	NA	Spodo2_Read2HWI-ST225:595:C1R3DACXX:1:1108:12117:24411	NA	NA	NA	NA	2407	Spodo_Contig_10	1	101	2307
	Spodo2	132	intra-read	8190	Spodo2_Read2HWI-ST225:595:C1R3DACXX:1:1108:13257:41012	1	31	8160	58.4	71	Spodo_Contig_10	31	101	1
	Spodo2	111	intra-read	13335	Spodo2_Read2HWI-ST225:595:C1R3DACXX:1:1108:14061:24873	1	41	13375	76.8	4510	Spodo_Contig_24	42	101	4569
	Spodo2	117	intra-read	8190	Spodo2_Read2HWI-ST225:595:C1R3DACXX:1:1108:17624:71403	1	39	8152	67.6	63	Spodo_Contig_10	39	101	1
	Spodo2	130	intra-read	8159	Spodo2_Read1HWI-ST225:595:C1R3DACXX:1:1108:17761:81626	70	101	8190	60.2	1	Spodo_Contig_10	1	70	70
	Spodo2	185	inter-reads	NA	Spodo2_Read2HWI-ST225:595:C1R3DACXX:1:1108:17840:98718	NA	NA	NA	NA	2526	Spodo_Contig_10	1	100	2625
	Spodo2	122	intra-read	32632	Spodo2_Read1HWI-ST225:595:C1R3DACXX:1:1108:6835:18692	66	101	32667	67.6	2773	Spodo_Contig_10	1	66	2708
	Spodo2	121	intra-read	8154	Spodo2_Read2HWI-ST225:595:C1R3DACXX:1:1108:7193:93087	65	101	8190	69.4	1	Spodo_Contig_10	1	65	65
	Spodo2	185	inter-reads	NA	Spodo2_Read2HWI-ST225:595:C1R3DACXX:1:1108:8860:22318	NA	NA	NA	NA	2773	Spodo_Contig_10	1	100	2674
	Spodo2	187	inter-reads	NA	Spodo2_Read2HWI-ST225:595:C1R3DACXX:1:1108:9410:47209	NA	NA	NA	NA	543	Spodo_Contig_10	1	101	643
	Spodo2	187	inter-reads	NA	Spodo2_Read1HWI-ST225:595:C1R3DACXX:1:1109:11130:62795	NA	NA	NA	NA	33	Spodo_Contig_10	1	101	133
	Spodo2	176	inter-reads	NA	Spodo2_Read2HWI-ST225:595:C1R3DACXX:1:1109:11206:100804	NA	NA	NA	NA	148	Spodo_Contig_13	1	101	48
	Spodo2	111	intra-read	10637	Spodo2_Read2HWI-ST225:595:C1R3DACXX:1:1109:12478:76608	1	41	10677	76.8	60	Spodo_Contig_15	42	101	1
	Spodo2	187	inter-reads	NA	Spodo2_Read2HWI-ST225:595:C1R3DACXX:1:1109:12793:85231	NA	NA	NA	NA	99	Spodo_Contig_10	1	101	199
	Spodo2	84.2	intra-read	8186	Spodo2_Read2HWI-ST225:595:C1R3DACXX:1:1109:14051:52996	1	56	8241	104	2729	Spodo_Contig_10	57	101	2773
	Spodo2	117	intra-read	8223	Spodo2_Read1HWI-ST225:595:C1R3DACXX:1:1109:2829:80281	64	101	8186	71.3	2773	Spodo_Contig_10	1	63	2711
	Spodo2	87.9	intra-read	8136	Spodo2_Read1HWI-ST225:595:C1R3DACXX:1:1109:4919:65137	47	101	8190	102	1	Spodo_Contig_10	1	47	47
	Spodo2	187	inter-reads	NA	Spodo2_Read1HWI-ST225:595:C1R3DACXX:1:1109:5799:94118	NA	NA	NA	NA	492	Spodo_Contig_10	1	101	592
	Spodo2	78.7	intra-read	8131	Spodo2_Read2HWI-ST225:595:C1R3DACXX:1:1109:6435:99070	42	101	8190	111	1	Spodo_Contig_10	1	42	42
	Spodo2	56.5	intra-read	13405	Spodo2_Read2HWI-ST225:595:C1R3DACXX:1:1109:7300:92712	31	101	13335	132	4569	Spodo_Contig_24	1	30	4540
	Spodo2	75	intra-read	8246	Spodo2_Read2HWI-ST225:595:C1R3DACXX:1:1109:7324:33585	41	101	8186	113	2773	Spodo_Contig_10	1	40	2734
	Spodo2	78.7	intra-read	8244	Spodo2_Read2HWI-ST225:595:C1R3DACXX:1:1109:8371:34300	43	101	8186	110	2773	Spodo_Contig_10	1	42	2732
	Spodo2	187	inter-reads	NA	Spodo2_Read1HWI-ST225:595:C1R3DACXX:1:1110:10504:27509	NA	NA	NA	NA	2772	Spodo_Contig_10	1	101	2672
	Spodo2	75	intra-read	9355	Spodo2_Read1HWI-ST225:595:C1R3DACXX:1:1110:10652:31687	41	101	9415	113	2857	Spodo_Contig_4	1	40	2818
	Spodo2	121	intra-read	8154	Spodo2_Read2HWI-ST225:595:C1R3DACXX:1:1110:11798:21509	65	101	8190	69.4	1	Spodo_Contig_10	1	65	65
	Spodo2	58.4	intra-read	8190	Spodo2_Read2HWI-ST225:595:C1R3DACXX:1:1110:12079:99479	1	71	8120	132	31	Spodo_Contig_10	71	101	1
	Spodo2	154	inter-reads	NA	Spodo2_Read2HWI-ST225:595:C1R3DACXX:1:1110:13830:60716	NA	NA	NA	NA	56	Spodo_Contig_10	1	101	156
	Spodo2	102	intra-read	8144	Spodo2_Read2HWI-ST225:595:C1R3DACXX:1:1110:14251:24991	55	101	8190	87.9	1	Spodo_Contig_10	1	55	55
	Spodo2	91.6	intra-read	8237	Spodo2_Read1HWI-ST225:595:C1R3DACXX:1:1110:16193:55667	51	101	8187	95.3	2773	Spodo_Contig_10	1	49	2725
	Spodo2	60.2	intra-read	62688	Spodo2_Read1HWI-ST225:595:C1R3DACXX:1:1110:17899:79088	32	101	62619	130	1	Spodo_Contig_2	1	32	32
	Spodo2	187	inter-reads	NA	Spodo2_Read1HWI-ST225:595:C1R3DACXX:1:1110:18340:88607	NA	NA	NA	NA	2528	Spodo_Contig_10	1	101	2428
	Spodo2	187	inter-reads	NA	Spodo2_Read1HWI-ST225:595:C1R3DACXX:1:1110:19340:75766	NA	NA	NA	NA	849	Spodo_Contig_10	1	101	749
	Spodo2	99	intra-read	131240	Spodo2_Read1HWI-ST225:595:C1R3DACXX:1:1110:20137:94384	47	101	131294	91.6	2749	Spodo_Contig_5	1	53	2697
	Spodo2	132	intra-read	8215	Spodo2_Read2HWI-ST225:595:C1R3DACXX:1:1110:2878:90291	72	101	8186	56.5	2773	Spodo_Contig_10	1	71	2703
	Spodo2	113	intra-read	73461	Spodo2_Read2HWI-ST225:595:C1R3DACXX:1:1110:3765:32210	64	101	73498	71.3	3074	Spodo_Contig_20	1	61	3014
	Spodo2	102	intra-read	112250	Spodo2_Read1HWI-ST225:595:C1R3DACXX:1:1110:4241:23214	56	101	112205	86.1	1292	Spodo_Contig_12	1	55	1238
	Spodo2	134	intra-read	8190	Spodo2_Read2HWI-ST225:595:C1R3DACXX:1:1110:4446:63084	1	30	8161	56.5	72	Spodo_Contig_10	30	101	1
	Spodo2	82.4	intra-read	8190	Spodo2_Read1HWI-ST225:595:C1R3DACXX:1:1110:5889:53152	1	58	8133	108	44	Spodo_Contig_10	58	101	1
	Spodo2	187	inter-reads	NA	Spodo2_Read1HWI-ST225:595:C1R3DACXX:1:1110:6912:55260	NA	NA	NA	NA	2771	Spodo_Contig_10	1	101	2671
	Spodo2	89.8	intra-read	16613	Spodo2_Read1HWI-ST225:595:C1R3DACXX:1:1110:7084:72784	1	53	16561	99	48	Spodo_Contig_10	54	101	1
	Spodo2	124	intra-read	8190	Spodo2_Read2HWI-ST225:595:C1R3DACXX:1:1110:7229:6825	1	35	8156	65.8	67	Spodo_Contig_10	35	101	1
	Spodo2	69.4	intra-read	8249	Spodo2_Read1HWI-ST225:595:C1R3DACXX:1:1110:7470:23212	38	101	8186	119	2773	Spodo_Contig_10	1	37	2737
	Spodo2	65.8	intra-read	100546	Spodo2_Read1HWI-ST225:595:C1R3DACXX:1:1110:8693:81515	1	63	100608	117	38	Spodo_Contig_5	64	101	1
	Spodo2	93.5	intra-read	8139	Spodo2_Read2HWI-ST225:595:C1R3DACXX:1:1111:10152:75952	50	101	8190	97.1	1	Spodo_Contig_10	1	50	50
	Spodo2	110	intra-read	31978	Spodo2_Read1HWI-ST225:595:C1R3DACXX:1:1111:11000:91324	63	101	32016	73.1	1	Spodo_Contig_5	1	62	62
	Spodo2	106	intra-read	8190	Spodo2_Read2HWI-ST225:595:C1R3DACXX:1:1111:15535:87108	1	45	8146	84.2	57	Spodo_Contig_10	45	101	1
	Spodo2	187	inter-reads	NA	Spodo2_Read1HWI-ST225:595:C1R3DACXX:1:1111:17436:84975	NA	NA	NA	NA	6750	Spodo_Contig_18	1	101	6650
	Spodo2	76.8	intra-read	8133	Spodo2_Read2HWI-ST225:595:C1R3DACXX:1:1111:17961:13868	44	101	8190	108	1	Spodo_Contig_10	4	44	41
	Spodo2	86.1	intra-read	8135	Spodo2_Read2HWI-ST225:595:C1R3DACXX:1:1111:1846:98752	46	101	8190	104	1	Spodo_Contig_10	1	46	46
	Spodo2	130	intra-read	8159	Spodo2_Read1HWI-ST225:595:C1R3DACXX:1:1111:20823:73222	70	101	8190	60.2	1	Spodo_Contig_10	1	70	70
	Spodo2	111	intra-read	100583	Spodo2_Read1HWI-ST225:595:C1R3DACXX:1:1111:2522:43732	64	101	100546	71.3	1	Spodo_Contig_5	1	63	63
	Spodo2	60.2	intra-read	8121	Spodo2_Read2HWI-ST225:595:C1R3DACXX:1:1111:3493:91774	32	101	8190	130	1	Spodo_Contig_10	1	32	32
	Spodo2	106	intra-read	15689	Spodo2_Read2HWI-ST225:595:C1R3DACXX:1:1111:4522:42922	53	101	15641	91.6	856	Spodo_Contig_10	1	72	927
	Spodo2	60.2	intra-read	60491	Spodo2_Read1HWI-ST225:595:C1R3DACXX:1:1111:7161:71268	33	101	60423	128	2773	Spodo_Contig_10	1	32	2742
	Spodo2	54.7	intra-read	8190	Spodo2_Read2HWI-ST225:595:C1R3DACXX:1:1111:8761:25173	1	73	8118	135	29	Spodo_Contig_10	73	101	1
	Spodo2	100	intra-read	72369	Spodo2_Read1HWI-ST225:595:C1R3DACXX:1:1112:11587:66374	1	45	72413	84.2	3721	Spodo_Contig_13	48	101	3774
	Spodo2	187	inter-reads	NA	Spodo2_Read1HWI-ST225:595:C1R3DACXX:1:1112:12207:70325	NA	NA	NA	NA	75	Spodo_Contig_5	1	101	175
	Spodo2	89.8	intra-read	8190	Spodo2_Read1HWI-ST225:595:C1R3DACXX:1:1112:13611:6063	1	54	8137	100	48	Spodo_Contig_10	54	101	1
	Spodo2	58.4	intra-read	44217	Spodo2_Read2HWI-ST225:595:C1R3DACXX:1:1112:15495:74144	1	70	44286	130	2719	Spodo_Contig_5	71	101	2749
	Spodo2	187	inter-reads	NA	Spodo2_Read1HWI-ST225:595:C1R3DACXX:1:1112:15705:14408	NA	NA	NA	NA	34	Spodo_Contig_10	1	101	134
	Spodo2	56.5	intra-read	32162	Spodo2_Read2HWI-ST225:595:C1R3DACXX:1:1112:15991:38612	1	71	32232	126	30	Spodo_Contig_5	72	101	1
	Spodo2	178	inter-reads	NA	Spodo2_Read2HWI-ST225:595:C1R3DACXX:1:1112:16040:66331	NA	NA	NA	NA	2639	Spodo_Contig_10	1	96	2544
	Spodo2	78.7	intra-read	8190	Spodo2_Read1HWI-ST225:595:C1R3DACXX:1:1112:2581:59634	1	60	8131	111	42	Spodo_Contig_10	60	101	1
	Spodo2	84.2	intra-read	8136	Spodo2_Read1HWI-ST225:595:C1R3DACXX:1:1112:2983:67263	45	99	8190	102	1	Spodo_Contig_10	1	45	45
	Spodo2	87.9	intra-read	101271	Spodo2_Read1HWI-ST225:595:C1R3DACXX:1:1112:5158:35081	1	54	101218	100	2727	Spodo_Contig_10	55	101	2773
	Spodo2	113	intra-read	8151	Spodo2_Read2HWI-ST225:595:C1R3DACXX:1:1112:5656:9040	61	100	8190	69.4	1	Spodo_Contig_10	1	61	61
	Spodo2	117	intra-read	8186	Spodo2_Read2HWI-ST225:595:C1R3DACXX:1:1112:6067:19648	1	38	8223	71.3	2711	Spodo_Contig_10	39	101	2773
	Spodo2	187	inter-reads	NA	Spodo2_Read2HWI-ST225:595:C1R3DACXX:1:1112:6067:26130	NA	NA	NA	NA	63	Spodo_Contig_10	1	101	163
	Spodo2	187	inter-reads	NA	Spodo2_Read2HWI-ST225:595:C1R3DACXX:1:1112:6498:37793	NA	NA	NA	NA	25	Spodo_Contig_10	1	101	125
	Spodo2	187	inter-reads	NA	Spodo2_Read1HWI-ST225:595:C1R3DACXX:1:1112:6538:32087	NA	NA	NA	NA	2623	Spodo_Contig_10	1	101	2523
	Spodo2	187	inter-reads	NA	Spodo2_Read2HWI-ST225:595:C1R3DACXX:1:1112:8416:35116	NA	NA	NA	NA	120	Spodo_Contig_13	1	101	220
	Spodo2	187	inter-reads	NA	Spodo2_Read1HWI-ST225:595:C1R3DACXX:1:1112:9202:43683	NA	NA	NA	NA	16	Spodo_Contig_10	1	101	116
	Spodo2	187	inter-reads	NA	Spodo2_Read1HWI-ST225:595:C1R3DACXX:1:1112:9422:92408	NA	NA	NA	NA	2760	Spodo_Contig_10	1	101	2660
	Spodo2	130	intra-read	8190	Spodo2_Read2HWI-ST225:595:C1R3DACXX:1:1112:9613:85549	1	32	8159	60.2	70	Spodo_Contig_10	32	101	1
	Spodo2	67.6	intra-read	57275	Spodo2_Read1HWI-ST225:595:C1R3DACXX:1:1112:9936:59299	1	65	57339	121	36	Spodo_Contig_10	66	101	1
	Spodo2	97.1	intra-read	32162	Spodo2_Read1HWI-ST225:595:C1R3DACXX:1:1113:10885:66070	1	49	32210	86.1	52	Spodo_Contig_5	50	101	1
	Spodo2	58.4	intra-read	8120	Spodo2_Read1HWI-ST225:595:C1R3DACXX:1:1113:12200:68878	31	101	8190	132	1	Spodo_Contig_10	1	31	31
	Spodo2	187	inter-reads	NA	Spodo2_Read2HWI-ST225:595:C1R3DACXX:1:1113:12408:87592	NA	NA	NA	NA	2733	Spodo_Contig_10	1	101	2633
	Spodo2	82.4	intra-read	8190	Spodo2_Read1HWI-ST225:595:C1R3DACXX:1:1113:16536:51794	1	58	8133	108	44	Spodo_Contig_10	58	101	1
	Spodo2	111	intra-read	8186	Spodo2_Read2HWI-ST225:595:C1R3DACXX:1:1113:16912:67192	1	41	8226	76.8	2714	Spodo_Contig_10	42	101	2773
	Spodo2	97.1	intra-read	8234	Spodo2_Read1HWI-ST225:595:C1R3DACXX:1:1113:17110:46441	53	101	8186	91.6	2773	Spodo_Contig_10	1	52	2722
	Spodo2	91.6	intra-read	116135	Spodo2_Read1HWI-ST225:595:C1R3DACXX:1:1113:18951:42816	1	44	116092	82.4	58	Spodo_Contig_20	44	101	1
	Spodo2	135	intra-read	99236	Spodo2_Read1HWI-ST225:595:C1R3DACXX:1:1113:19604:9520	1	28	99263	52.8	73	Spodo_Contig_10	29	101	1
	Spodo2	187	inter-reads	NA	Spodo2_Read2HWI-ST225:595:C1R3DACXX:1:1113:2284:82853	NA	NA	NA	NA	3752	Spodo_Contig_13	1	101	3652
	Spodo2	124	intra-read	8156	Spodo2_Read1HWI-ST225:595:C1R3DACXX:1:1113:2743:99974	67	101	8190	65.8	1	Spodo_Contig_10	1	67	67
	Spodo2	182	inter-reads	NA	Spodo2_Read1HWI-ST225:595:C1R3DACXX:1:1113:2880:82659	NA	NA	NA	NA	2767	Spodo_Contig_10	1	101	2667
	Spodo2	102	intra-read	39940	Spodo2_Read2HWI-ST225:595:C1R3DACXX:1:1113:3121:9419	56	101	39985	86.1	2749	Spodo_Contig_5	1	55	2695
	Spodo2	130	intra-read	8160	Spodo2_Read1HWI-ST225:595:C1R3DACXX:1:1113:3182:24173	70	100	8190	58.4	1	Spodo_Contig_10	1	70	70
	Spodo2	84.2	intra-read	108298	Spodo2_Read2HWI-ST225:595:C1R3DACXX:1:1113:3911:32866	48	101	108351	100	3774	Spodo_Contig_13	1	45	3730
	Spodo2	176	inter-reads	NA	Spodo2_Read2HWI-ST225:595:C1R3DACXX:1:1113:4227:3181	NA	NA	NA	NA	5	Spodo_Contig_10	1	101	105
	Spodo2	76.8	intra-read	8190	Spodo2_Read2HWI-ST225:595:C1R3DACXX:1:1113:6561:5706	1	61	8130	113	41	Spodo_Contig_10	61	101	1
	Spodo2	135	intra-read	8186	Spodo2_Read2HWI-ST225:595:C1R3DACXX:1:1114:11430:89077	1	28	8213	52.8	2701	Spodo_Contig_10	29	101	2773
	Spodo2	62.1	intra-read	34152	Spodo2_Read2HWI-ST225:595:C1R3DACXX:1:1114:14997:95713	33	101	34084	128	2773	Spodo_Contig_10	1	33	2741
	Spodo2	71.3	intra-read	31957	Spodo2_Read2HWI-ST225:595:C1R3DACXX:1:1114:16898:6099	42	101	32016	111	1	Spodo_Contig_5	1	41	41
	Spodo2	106	intra-read	8186	Spodo2_Read2HWI-ST225:595:C1R3DACXX:1:1114:17170:52642	1	44	8229	82.4	2717	Spodo_Contig_10	45	101	2773
	Spodo2	113	intra-read	8150	Spodo2_Read1HWI-ST225:595:C1R3DACXX:1:1114:17410:89845	61	101	8190	76.8	1	Spodo_Contig_10	1	61	61
	Spodo2	187	inter-reads	NA	Spodo2_Read2HWI-ST225:595:C1R3DACXX:1:1114:18079:15990	NA	NA	NA	NA	26	Spodo_Contig_10	1	101	126
	Spodo2	187	inter-reads	NA	Spodo2_Read2HWI-ST225:595:C1R3DACXX:1:1114:18126:49187	NA	NA	NA	NA	723	Spodo_Contig_19	1	101	823
	Spodo2	187	inter-reads	NA	Spodo2_Read2HWI-ST225:595:C1R3DACXX:1:1114:18966:40037	NA	NA	NA	NA	16	Spodo_Contig_5	1	101	116
	Spodo2	132	intra-read	81521	Spodo2_Read2HWI-ST225:595:C1R3DACXX:1:1114:19017:13029	72	101	81492	56.5	2773	Spodo_Contig_10	1	71	2703
	Spodo2	132	intra-read	8161	Spodo2_Read1HWI-ST225:595:C1R3DACXX:1:1114:19231:49707	71	100	8190	56.5	1	Spodo_Contig_10	1	71	71
	Spodo2	121	intra-read	90560	Spodo2_Read1HWI-ST225:595:C1R3DACXX:1:1114:19515:48343	66	101	90595	67.6	1	Spodo_Contig_5	1	65	65
	Spodo2	176	inter-reads	NA	Spodo2_Read2HWI-ST225:595:C1R3DACXX:1:1114:2330:39238	NA	NA	NA	NA	231	Spodo_Contig_5	1	101	331
	Spodo2	185	inter-reads	NA	Spodo2_Read1HWI-ST225:595:C1R3DACXX:1:1114:5002:43774	NA	NA	NA	NA	2008	Spodo_Contig_5	1	100	1909
	Spodo2	176	inter-reads	NA	Spodo2_Read1HWI-ST225:595:C1R3DACXX:1:1114:7881:76339	NA	NA	NA	NA	30	Spodo_Contig_10	1	101	130
	Spodo2	78.7	intra-read	8131	Spodo2_Read1HWI-ST225:595:C1R3DACXX:1:1115:13154:69169	42	101	8190	111	1	Spodo_Contig_10	1	42	42
	Spodo2	111	intra-read	8190	Spodo2_Read1HWI-ST225:595:C1R3DACXX:1:1115:14646:94476	1	42	8149	78.7	60	Spodo_Contig_10	42	101	1
	Spodo2	91.6	intra-read	8190	Spodo2_Read2HWI-ST225:595:C1R3DACXX:1:1115:15274:63232	1	53	8138	99	49	Spodo_Contig_10	53	101	1
	Spodo2	187	inter-reads	NA	Spodo2_Read2HWI-ST225:595:C1R3DACXX:1:1115:15644:63729	NA	NA	NA	NA	76	Spodo_Contig_20	1	101	176
	Spodo2	65.8	intra-read	116274	Spodo2_Read1HWI-ST225:595:C1R3DACXX:1:1115:15850:80732	36	101	116339	122	1	Spodo_Contig_13	1	35	35
	Spodo2	182	inter-reads	NA	Spodo2_Read2HWI-ST225:595:C1R3DACXX:1:1115:18225:50554	NA	NA	NA	NA	2332	Spodo_Contig_5	1	101	2432
	Spodo2	122	intra-read	50993	Spodo2_Read1HWI-ST225:595:C1R3DACXX:1:1115:18310:62199	62	101	51032	75	2570	Spodo_Contig_10	1	69	2502
	Spodo2	187	inter-reads	NA	Spodo2_Read1HWI-ST225:595:C1R3DACXX:1:1115:19545:25093	NA	NA	NA	NA	1945	Spodo_Contig_10	1	101	1845
	Spodo2	54.7	intra-read	8118	Spodo2_Read2HWI-ST225:595:C1R3DACXX:1:1115:20039:9198	29	101	8190	135	1	Spodo_Contig_10	1	29	29
	Spodo2	182	inter-reads	NA	Spodo2_Read2HWI-ST225:595:C1R3DACXX:1:1115:21250:26826	NA	NA	NA	NA	1381	Spodo_Contig_5	1	98	1284
	Spodo2	93.5	intra-read	63826	Spodo2_Read1HWI-ST225:595:C1R3DACXX:1:1115:3183:57115	1	51	63776	95.3	1913	Spodo_Contig_10	52	101	1962
	Spodo2	76.8	intra-read	116102	Spodo2_Read1HWI-ST225:595:C1R3DACXX:1:1115:3537:9750	4	61	116159	108	41	Spodo_Contig_10	61	101	1
	Spodo2	60.2	intra-read	8127	Spodo2_Read2HWI-ST225:595:C1R3DACXX:1:1115:4671:62086	32	95	8190	119	1	Spodo_Contig_10	1	32	32
	Spodo2	60.2	intra-read	8121	Spodo2_Read1HWI-ST225:595:C1R3DACXX:1:1115:5453:46068	32	101	8190	130	1	Spodo_Contig_10	1	32	32
	Spodo2	187	inter-reads	NA	Spodo2_Read2HWI-ST225:595:C1R3DACXX:1:1115:5738:49234	NA	NA	NA	NA	1400	Spodo_Contig_10	1	101	1500
	Spodo2	117	intra-read	25018	Spodo2_Read1HWI-ST225:595:C1R3DACXX:1:1115:6085:100844	1	39	24980	73.1	63	Spodo_Contig_10	39	101	1
	Spodo2	137	intra-read	8163	Spodo2_Read1HWI-ST225:595:C1R3DACXX:1:1115:7573:90149	74	101	8190	52.8	1	Spodo_Contig_10	1	74	74
	Spodo2	67.6	intra-read	8190	Spodo2_Read2HWI-ST225:595:C1R3DACXX:1:1115:9019:53996	1	66	8125	122	36	Spodo_Contig_10	66	101	1
	Spodo2	97.1	intra-read	8190	Spodo2_Read1HWI-ST225:595:C1R3DACXX:1:1115:9073:89191	1	50	8141	93.5	52	Spodo_Contig_10	50	101	1
	Spodo2	122	intra-read	122546	Spodo2_Read2HWI-ST225:595:C1R3DACXX:1:1116:11001:91613	1	32	122515	60.2	69	Spodo_Contig_13	33	101	1
	Spodo2	180	inter-reads	NA	Spodo2_Read1HWI-ST225:595:C1R3DACXX:1:1116:12509:11882	NA	NA	NA	NA	838	Spodo_Contig_10	1	100	937
	Spodo2	93.5	intra-read	8139	Spodo2_Read2HWI-ST225:595:C1R3DACXX:1:1116:12818:83841	50	101	8190	97.1	1	Spodo_Contig_10	1	50	50
	Spodo2	137	intra-read	8190	Spodo2_Read1HWI-ST225:595:C1R3DACXX:1:1116:13200:84210	1	28	8163	52.8	74	Spodo_Contig_10	28	101	1
	Spodo2	132	intra-read	131227	Spodo2_Read2HWI-ST225:595:C1R3DACXX:1:1116:14311:21928	1	28	131254	52.8	71	Spodo_Contig_6	28	98	1
	Spodo2	93.5	intra-read	33949	Spodo2_Read1HWI-ST225:595:C1R3DACXX:1:1116:15386:45603	42	101	34007	104	6	Spodo_Contig_11	1	50	55
	Spodo2	163	inter-reads	NA	Spodo2_Read2HWI-ST225:595:C1R3DACXX:1:1116:15704:29087	NA	NA	NA	NA	720	Spodo_Contig_21	1	99	622
	Spodo2	95.3	intra-read	8186	Spodo2_Read1HWI-ST225:595:C1R3DACXX:1:1116:18842:65081	1	50	8235	93.5	2723	Spodo_Contig_10	51	101	2773
	Spodo2	145	intra-read	97707	Spodo2_Read2HWI-ST225:595:C1R3DACXX:1:1116:2537:88657	72	101	97678	56.5	1738	Spodo_Contig_10	1	78	1815
	Spodo2	84.2	intra-read	8134	Spodo2_Read1HWI-ST225:595:C1R3DACXX:1:1116:3496:30225	45	101	8190	106	1	Spodo_Contig_10	1	45	45
	Spodo2	71.3	intra-read	8248	Spodo2_Read2HWI-ST225:595:C1R3DACXX:1:1116:4179:85260	39	101	8186	117	2773	Spodo_Contig_10	1	38	2736
	Spodo2	122	intra-read	8186	Spodo2_Read2HWI-ST225:595:C1R3DACXX:1:1116:8160:35956	1	35	8220	65.8	2708	Spodo_Contig_10	36	101	2773
	Spodo2	52.8	intra-read	8258	Spodo2_Read2HWI-ST225:595:C1R3DACXX:1:1116:8766:86084	29	101	8186	135	2773	Spodo_Contig_10	1	28	2746
	Spodo2	106	intra-read	8146	Spodo2_Read1HWI-ST225:595:C1R3DACXX:1:1116:9277:84460	57	101	8190	84.2	1	Spodo_Contig_10	1	57	57
	Spodo2	52.8	intra-read	8117	Spodo2_Read2HWI-ST225:595:C1R3DACXX:1:1116:9333:29915	28	101	8190	137	1	Spodo_Contig_10	1	28	28
	Spodo2	187	inter-reads	NA	Spodo2_Read1HWI-ST225:595:C1R3DACXX:1:1201:10375:79355	NA	NA	NA	NA	15	Spodo_Contig_10	1	101	115
	Spodo2	187	inter-reads	NA	Spodo2_Read1HWI-ST225:595:C1R3DACXX:1:1201:11396:98585	NA	NA	NA	NA	1013	Spodo_Contig_10	1	101	1113
	Spodo2	178	inter-reads	NA	Spodo2_Read2HWI-ST225:595:C1R3DACXX:1:1201:13629:79088	NA	NA	NA	NA	1	Spodo_Contig_10	1	96	96
	Spodo2	117	intra-read	8223	Spodo2_Read1HWI-ST225:595:C1R3DACXX:1:1201:15808:65282	64	101	8186	71.3	2773	Spodo_Contig_10	1	63	2711
	Spodo2	93.5	intra-read	8139	Spodo2_Read2HWI-ST225:595:C1R3DACXX:1:1201:17212:62528	50	101	8190	97.1	1	Spodo_Contig_10	1	50	50
	Spodo2	126	intra-read	8218	Spodo2_Read1HWI-ST225:595:C1R3DACXX:1:1201:1786:55961	69	101	8186	62.1	2773	Spodo_Contig_10	1	68	2706
	Spodo2	121	intra-read	8154	Spodo2_Read2HWI-ST225:595:C1R3DACXX:1:1201:1802:71338	65	101	8190	69.4	1	Spodo_Contig_10	1	65	65
	Spodo2	69.4	intra-read	8190	Spodo2_Read2HWI-ST225:595:C1R3DACXX:1:1201:3147:59083	1	65	8126	121	37	Spodo_Contig_10	65	101	1
	Spodo2	100	intra-read	8190	Spodo2_Read2HWI-ST225:595:C1R3DACXX:1:1201:3520:26127	1	48	8143	89.8	54	Spodo_Contig_10	48	101	1
	Spodo2	187	inter-reads	NA	Spodo2_Read1HWI-ST225:595:C1R3DACXX:1:1201:5703:27247	NA	NA	NA	NA	544	Spodo_Contig_10	1	101	444
	Spodo2	58.4	intra-read	8255	Spodo2_Read1HWI-ST225:595:C1R3DACXX:1:1202:10799:4196	32	101	8186	130	2773	Spodo_Contig_10	1	31	2743
	Spodo2	187	inter-reads	NA	Spodo2_Read2HWI-ST225:595:C1R3DACXX:1:1202:10882:19562	NA	NA	NA	NA	1478	Spodo_Contig_10	1	101	1578
	Spodo2	80.5	intra-read	124683	Spodo2_Read1HWI-ST225:595:C1R3DACXX:1:1202:12252:71378	1	56	124628	104	3732	Spodo_Contig_13	59	101	3774
	Spodo2	187	inter-reads	NA	Spodo2_Read2HWI-ST225:595:C1R3DACXX:1:1202:13372:92771	NA	NA	NA	NA	1401	Spodo_Contig_10	1	101	1301
	Spodo2	75	intra-read	56633	Spodo2_Read2HWI-ST225:595:C1R3DACXX:1:1202:14086:21770	1	61	56693	113	40	Spodo_Contig_10	62	101	1
	Spodo2	187	inter-reads	NA	Spodo2_Read2HWI-ST225:595:C1R3DACXX:1:1202:17660:99813	NA	NA	NA	NA	1283	Spodo_Contig_12	1	101	1183
	Spodo2	75	intra-read	8246	Spodo2_Read2HWI-ST225:595:C1R3DACXX:1:1202:17701:23083	41	101	8186	113	2773	Spodo_Contig_10	1	40	2734
	Spodo2	95.3	intra-read	44266	Spodo2_Read2HWI-ST225:595:C1R3DACXX:1:1202:18845:84164	52	101	44217	93.5	2749	Spodo_Contig_5	1	51	2699
	Spodo2	187	inter-reads	NA	Spodo2_Read2HWI-ST225:595:C1R3DACXX:1:1202:20025:33027	NA	NA	NA	NA	1999	Spodo_Contig_10	1	101	2099
	Spodo2	117	intra-read	8190	Spodo2_Read2HWI-ST225:595:C1R3DACXX:1:1202:2411:62090	1	39	8152	73.1	63	Spodo_Contig_10	39	101	1
	Spodo2	187	inter-reads	NA	Spodo2_Read1HWI-ST225:595:C1R3DACXX:1:1202:5377:34140	NA	NA	NA	NA	6	Spodo_Contig_10	1	101	106
	Spodo2	154	inter-reads	NA	Spodo2_Read2HWI-ST225:595:C1R3DACXX:1:1202:9652:62051	NA	NA	NA	NA	4459	Spodo_Contig_24	1	101	4359
	Spodo2	187	inter-reads	NA	Spodo2_Read1HWI-ST225:595:C1R3DACXX:1:1203:10160:76947	NA	NA	NA	NA	2491	Spodo_Contig_10	1	101	2391
	Spodo2	128	intra-read	8190	Spodo2_Read2HWI-ST225:595:C1R3DACXX:1:1203:12994:59633	1	33	8158	62.1	69	Spodo_Contig_10	33	101	1
	Spodo2	78.7	intra-read	8138	Spodo2_Read1HWI-ST225:595:C1R3DACXX:1:1203:14677:100853	51	101	8188	95.3	2	Spodo_Contig_10	1	48	49
	Spodo2	187	inter-reads	NA	Spodo2_Read1HWI-ST225:595:C1R3DACXX:1:1203:15920:32223	NA	NA	NA	NA	1576	Spodo_Contig_10	1	101	1676
	Spodo2	182	inter-reads	NA	Spodo2_Read1HWI-ST225:595:C1R3DACXX:1:1203:17756:23924	NA	NA	NA	NA	928	SEUC26615_TC01	1	101	828
	Spodo2	187	inter-reads	NA	Spodo2_Read2HWI-ST225:595:C1R3DACXX:1:1203:1851:16595	NA	NA	NA	NA	24	Spodo_Contig_5	1	101	124
	Spodo2	73.1	intra-read	90853	Spodo2_Read2HWI-ST225:595:C1R3DACXX:1:1203:18570:52374	1	62	90792	115	39	Spodo_Contig_13	63	101	1
	Spodo2	56.5	intra-read	18481	Spodo2_Read1HWI-ST225:595:C1R3DACXX:1:1203:20242:93945	30	101	18410	134	1292	Spodo_Contig_12	1	30	1263
	Spodo2	176	inter-reads	NA	Spodo2_Read2HWI-ST225:595:C1R3DACXX:1:1203:21289:16300	NA	NA	NA	NA	575	Spodo_Contig_10	1	101	475
	Spodo2	187	inter-reads	NA	Spodo2_Read1HWI-ST225:595:C1R3DACXX:1:1203:5533:45017	NA	NA	NA	NA	80	Spodo_Contig_10	1	101	180
	Spodo2	187	inter-reads	NA	Spodo2_Read1HWI-ST225:595:C1R3DACXX:1:1203:8290:28582	NA	NA	NA	NA	2757	Spodo_Contig_10	1	101	2657
	Spodo2	84.2	intra-read	8134	Spodo2_Read2HWI-ST225:595:C1R3DACXX:1:1203:8609:75409	45	101	8190	106	1	Spodo_Contig_10	1	45	45
	Spodo2	132	intra-read	8190	Spodo2_Read1HWI-ST225:595:C1R3DACXX:1:1203:8884:73697	1	31	8160	58.4	71	Spodo_Contig_10	31	101	1
	Spodo2	76.8	intra-read	8190	Spodo2_Read2HWI-ST225:595:C1R3DACXX:1:1203:9306:36317	1	61	8130	113	41	Spodo_Contig_10	61	101	1
	Spodo2	97.1	intra-read	8186	Spodo2_Read1HWI-ST225:595:C1R3DACXX:1:1203:9943:97431	1	49	8234	91.6	2722	Spodo_Contig_10	50	101	2773
	Spodo2	117	intra-read	13372	Spodo2_Read2HWI-ST225:595:C1R3DACXX:1:1204:11543:29229	64	101	13335	71.3	4569	Spodo_Contig_24	1	63	4507
	Spodo2	89.8	intra-read	8137	Spodo2_Read2HWI-ST225:595:C1R3DACXX:1:1204:14196:93564	48	101	8190	100	1	Spodo_Contig_10	1	48	48
	Spodo2	134	intra-read	8190	Spodo2_Read2HWI-ST225:595:C1R3DACXX:1:1204:14508:18864	1	30	8161	56.5	72	Spodo_Contig_10	30	101	1
	Spodo2	80.5	intra-read	120559	Spodo2_Read1HWI-ST225:595:C1R3DACXX:1:1204:14618:87503	45	101	120615	106	4569	Spodo_Contig_24	1	43	4527
	Spodo2	102	intra-read	8231	Spodo2_Read1HWI-ST225:595:C1R3DACXX:1:1204:17231:27383	56	101	8186	86.1	2773	Spodo_Contig_10	1	55	2719
	Spodo2	187	inter-reads	NA	Spodo2_Read1HWI-ST225:595:C1R3DACXX:1:1204:17404:19251	NA	NA	NA	NA	33	Spodo_Contig_16	1	101	133
	Spodo2	108	intra-read	8147	Spodo2_Read2HWI-ST225:595:C1R3DACXX:1:1204:17651:99305	58	101	8190	82.4	1	Spodo_Contig_10	1	58	58
	Spodo2	128	intra-read	82447	Spodo2_Read2HWI-ST225:595:C1R3DACXX:1:1204:18427:7637	1	42	82406	73.1	73	Spodo_Contig_11	33	101	5
	Spodo2	187	inter-reads	NA	Spodo2_Read2HWI-ST225:595:C1R3DACXX:1:1204:19389:14090	NA	NA	NA	NA	753	Spodo_Contig_10	1	101	653
	Spodo2	113	intra-read	42208	Spodo2_Read2HWI-ST225:595:C1R3DACXX:1:1204:20102:39187	1	41	42168	76.8	62	Spodo_Contig_15	41	101	2
	Spodo2	187	inter-reads	NA	Spodo2_Read2HWI-ST225:595:C1R3DACXX:1:1204:3560:38463	NA	NA	NA	NA	8	Spodo_Contig_10	1	101	108
	Spodo2	187	inter-reads	NA	Spodo2_Read2HWI-ST225:595:C1R3DACXX:1:1204:3772:62122	NA	NA	NA	NA	1459	Spodo_Contig_10	1	101	1359
	Spodo2	134	intra-read	75208	Spodo2_Read2HWI-ST225:595:C1R3DACXX:1:1204:5563:6501	73	101	75180	54.7	2773	Spodo_Contig_10	1	72	2702
	Spodo2	111	intra-read	106459	Spodo2_Read2HWI-ST225:595:C1R3DACXX:1:1204:5903:8033	1	41	106499	76.8	2714	Spodo_Contig_10	42	101	2773
	Spodo2	106	intra-read	11320	Spodo2_Read1HWI-ST225:595:C1R3DACXX:1:1204:6389:95434	58	101	11363	82.4	2749	Spodo_Contig_5	1	57	2693
	Spodo2	187	inter-reads	NA	Spodo2_Read1HWI-ST225:595:C1R3DACXX:1:1205:10550:95825	NA	NA	NA	NA	137	Spodo_Contig_10	1	101	237
	Spodo2	187	inter-reads	NA	Spodo2_Read1HWI-ST225:595:C1R3DACXX:1:1205:11013:31464	NA	NA	NA	NA	1904	Spodo_Contig_10	1	101	1804
	Spodo2	104	intra-read	129036	Spodo2_Read2HWI-ST225:595:C1R3DACXX:1:1205:1200:36439	53	101	128988	91.6	18	Spodo_Contig_16	1	56	73
	Spodo2	187	inter-reads	NA	Spodo2_Read1HWI-ST225:595:C1R3DACXX:1:1205:13511:86600	NA	NA	NA	NA	78	Spodo_Contig_10	1	101	178
	Spodo2	86.1	intra-read	83765	Spodo2_Read1HWI-ST225:595:C1R3DACXX:1:1205:14930:69753	1	55	83711	102	1247	Spodo_Contig_12	56	101	1292
	Spodo2	187	inter-reads	NA	Spodo2_Read2HWI-ST225:595:C1R3DACXX:1:1205:15355:14432	NA	NA	NA	NA	2695	Spodo_Contig_10	1	101	2595
	Spodo2	100	intra-read	21697	Spodo2_Read2HWI-ST225:595:C1R3DACXX:1:1205:16735:96275	1	47	21743	87.9	4516	Spodo_Contig_24	48	101	4569
	Spodo2	187	inter-reads	NA	Spodo2_Read2HWI-ST225:595:C1R3DACXX:1:1205:16741:31056	NA	NA	NA	NA	56	Spodo_Contig_10	1	101	156
	Spodo2	126	intra-read	8157	Spodo2_Read2HWI-ST225:595:C1R3DACXX:1:1205:17325:30713	68	101	8190	63.9	1	Spodo_Contig_10	1	68	68
	Spodo2	187	inter-reads	NA	Spodo2_Read1HWI-ST225:595:C1R3DACXX:1:1205:1811:24116	NA	NA	NA	NA	1891	Spodo_Contig_10	1	101	1791
	Spodo2	56.5	intra-read	8190	Spodo2_Read2HWI-ST225:595:C1R3DACXX:1:1205:18976:19793	1	72	8119	134	30	Spodo_Contig_10	72	101	1
	Spodo2	187	inter-reads	NA	Spodo2_Read2HWI-ST225:595:C1R3DACXX:1:1205:19373:83847	NA	NA	NA	NA	147	Spodo_Contig_10	1	101	247
	Spodo2	54.7	intra-read	8118	Spodo2_Read1HWI-ST225:595:C1R3DACXX:1:1205:3637:66856	29	101	8190	135	1	Spodo_Contig_10	1	29	29
	Spodo2	126	intra-read	54609	Spodo2_Read2HWI-ST225:595:C1R3DACXX:1:1205:5270:90997	1	32	54578	60.2	71	Spodo_Contig_15	34	101	4
	Spodo2	187	inter-reads	NA	Spodo2_Read2HWI-ST225:595:C1R3DACXX:1:1205:5471:89743	NA	NA	NA	NA	13	Spodo_Contig_10	1	101	113
	Spodo2	187	inter-reads	NA	Spodo2_Read1HWI-ST225:595:C1R3DACXX:1:1205:6145:74733	NA	NA	NA	NA	2416	Spodo_Contig_10	1	101	2516
	Spodo2	93.5	intra-read	8139	Spodo2_Read2HWI-ST225:595:C1R3DACXX:1:1205:7496:3431	50	101	8190	97.1	1	Spodo_Contig_10	1	50	50
	Spodo2	187	inter-reads	NA	Spodo2_Read1HWI-ST225:595:C1R3DACXX:1:1206:10133:38434	NA	NA	NA	NA	32	Spodo_Contig_10	1	101	132
	Spodo2	91.6	intra-read	76892	Spodo2_Read2HWI-ST225:595:C1R3DACXX:1:1206:10762:74498	1	52	76943	97.1	49	Spodo_Contig_13	53	101	1
	Spodo2	56.5	intra-read	8119	Spodo2_Read2HWI-ST225:595:C1R3DACXX:1:1206:10978:15662	32	101	8188	130	1	Spodo_Contig_10	1	30	30
	Spodo2	67.6	intra-read	8186	Spodo2_Read2HWI-ST225:595:C1R3DACXX:1:1206:12379:50293	1	65	8250	121	2738	Spodo_Contig_10	66	101	2773
	Spodo2	165	inter-reads	NA	Spodo2_Read2HWI-ST225:595:C1R3DACXX:1:1206:12587:83432	NA	NA	NA	NA	209	Spodo_Contig_10	1	101	310
	Spodo2	111	intra-read	8190	Spodo2_Read2HWI-ST225:595:C1R3DACXX:1:1206:12736:94607	1	42	8149	78.7	60	Spodo_Contig_10	42	101	1
	Spodo2	93.5	intra-read	124571	Spodo2_Read1HWI-ST225:595:C1R3DACXX:1:1206:16415:36347	51	101	124521	95.3	2864	Spodo_Contig_4	1	56	2808
	Spodo2	80.5	intra-read	118804	Spodo2_Read2HWI-ST225:595:C1R3DACXX:1:1206:17175:34959	1	58	118747	108	6659	Spodo_Contig_18	59	101	6617
	Spodo2	80.5	intra-read	44274	Spodo2_Read1HWI-ST225:595:C1R3DACXX:1:1206:17588:30768	44	101	44217	108	2749	Spodo_Contig_5	1	43	2707
	Spodo2	87.9	intra-read	8136	Spodo2_Read2HWI-ST225:595:C1R3DACXX:1:1206:18977:84736	47	101	8190	102	1	Spodo_Contig_10	1	47	47
	Spodo2	78.7	intra-read	8186	Spodo2_Read2HWI-ST225:595:C1R3DACXX:1:1206:19222:44618	1	59	8244	110	2732	Spodo_Contig_10	60	101	2773
	Spodo2	187	inter-reads	NA	Spodo2_Read1HWI-ST225:595:C1R3DACXX:1:1206:1988:52790	NA	NA	NA	NA	36	Spodo_Contig_10	1	101	136
	Spodo2	187	inter-reads	NA	Spodo2_Read2HWI-ST225:595:C1R3DACXX:1:1206:20518:76344	NA	NA	NA	NA	1283	Spodo_Contig_10	1	101	1183
	Spodo2	97.1	intra-read	8141	Spodo2_Read2HWI-ST225:595:C1R3DACXX:1:1206:2993:56281	52	101	8190	93.5	1	Spodo_Contig_10	1	52	52
	Spodo2	56.5	intra-read	16613	Spodo2_Read1HWI-ST225:595:C1R3DACXX:1:1206:3655:80469	1	71	16543	132	30	Spodo_Contig_10	72	101	1
	Spodo2	67.6	intra-read	8190	Spodo2_Read2HWI-ST225:595:C1R3DACXX:1:1206:4179:63309	1	66	8125	122	36	Spodo_Contig_10	66	101	1
	Spodo2	187	inter-reads	NA	Spodo2_Read1HWI-ST225:595:C1R3DACXX:1:1206:4562:58172	NA	NA	NA	NA	67	Spodo_Contig_10	1	101	167
	Spodo2	119	intra-read	8153	Spodo2_Read2HWI-ST225:595:C1R3DACXX:1:1206:5793:78755	64	101	8190	71.3	1	Spodo_Contig_10	1	64	64
	Spodo2	104	intra-read	8190	Spodo2_Read2HWI-ST225:595:C1R3DACXX:1:1206:6319:3155	1	46	8145	86.1	56	Spodo_Contig_10	46	101	1
	Spodo2	84.2	intra-read	8190	Spodo2_Read2HWI-ST225:595:C1R3DACXX:1:1206:6626:42735	1	57	8134	106	45	Spodo_Contig_10	57	101	1
	Spodo2	76.8	intra-read	8130	Spodo2_Read2HWI-ST225:595:C1R3DACXX:1:1206:6627:50347	41	101	8190	113	1	Spodo_Contig_10	1	41	41
	Spodo2	56.5	intra-read	8190	Spodo2_Read1HWI-ST225:595:C1R3DACXX:1:1206:7327:98700	1	72	8119	134	30	Spodo_Contig_10	72	101	1
	Spodo2	137	intra-read	8163	Spodo2_Read1HWI-ST225:595:C1R3DACXX:1:1206:8628:35946	74	101	8190	52.8	1	Spodo_Contig_10	1	74	74
	Spodo2	106	intra-read	30157	Spodo2_Read1HWI-ST225:595:C1R3DACXX:1:1206:8732:77173	58	101	30114	82.4	2749	Spodo_Contig_5	1	57	2693
	Spodo2	169	inter-reads	NA	Spodo2_Read2HWI-ST225:595:C1R3DACXX:1:1206:9727:92967	NA	NA	NA	NA	2749	Spodo_Contig_5	1	97	2653
	Spodo2	67.6	intra-read	8186	Spodo2_Read2HWI-ST225:595:C1R3DACXX:1:1207:10605:94635	1	65	8250	121	2738	Spodo_Contig_10	66	101	2773
	Spodo2	54.7	intra-read	8257	Spodo2_Read1HWI-ST225:595:C1R3DACXX:1:1207:14766:63595	30	101	8186	134	2773	Spodo_Contig_10	1	29	2745
	Spodo2	126	intra-read	100549	Spodo2_Read1HWI-ST225:595:C1R3DACXX:1:1207:14908:34487	1	33	100517	62.1	2682	Spodo_Contig_5	34	101	2749
	Spodo2	128	intra-read	63124	Spodo2_Read2HWI-ST225:595:C1R3DACXX:1:1207:15754:13275	70	101	63155	60.2	2	Spodo_Contig_23	1	69	70
	Spodo2	134	intra-read	8161	Spodo2_Read1HWI-ST225:595:C1R3DACXX:1:1207:15783:97543	72	101	8190	56.5	1	Spodo_Contig_10	1	72	72
	Spodo2	52.8	intra-read	8846	Spodo2_Read1HWI-ST225:595:C1R3DACXX:1:1207:15801:44439	1	69	8914	128	1513	Spodo_Contig_20	71	98	1540
	Spodo2	86.1	intra-read	8240	Spodo2_Read1HWI-ST225:595:C1R3DACXX:1:1207:17336:64527	48	101	8187	100	2773	Spodo_Contig_10	1	46	2728
	Spodo2	93.5	intra-read	8236	Spodo2_Read2HWI-ST225:595:C1R3DACXX:1:1207:17755:30811	51	101	8186	95.3	2773	Spodo_Contig_10	1	50	2724
	Spodo2	126	intra-read	47278	Spodo2_Read2HWI-ST225:595:C1R3DACXX:1:1207:18967:72597	69	101	47246	62.1	1	Spodo_Contig_10	1	68	68
	Spodo2	62.1	intra-read	69697	Spodo2_Read1HWI-ST225:595:C1R3DACXX:1:1207:19335:12705	34	101	69630	111	6617	Spodo_Contig_18	1	33	6649
	Spodo2	128	intra-read	8190	Spodo2_Read1HWI-ST225:595:C1R3DACXX:1:1207:20693:23835	1	33	8158	62.1	69	Spodo_Contig_10	33	101	1
	Spodo2	187	inter-reads	NA	Spodo2_Read1HWI-ST225:595:C1R3DACXX:1:1207:20697:48757	NA	NA	NA	NA	24	Spodo_Contig_10	1	101	124
	Spodo2	91.6	intra-read	8138	Spodo2_Read2HWI-ST225:595:C1R3DACXX:1:1207:3804:10240	49	101	8190	99	1	Spodo_Contig_10	1	49	49
	Spodo2	187	inter-reads	NA	Spodo2_Read2HWI-ST225:595:C1R3DACXX:1:1207:3883:17411	NA	NA	NA	NA	172	Spodo_Contig_10	1	101	272
	Spodo2	187	inter-reads	NA	Spodo2_Read2HWI-ST225:595:C1R3DACXX:1:1207:4968:25082	NA	NA	NA	NA	111	Spodo_Contig_10	1	101	211
	Spodo2	84.2	intra-read	8134	Spodo2_Read1HWI-ST225:595:C1R3DACXX:1:1207:9906:86578	45	101	8190	106	1	Spodo_Contig_10	1	45	45
	Spodo2	130	intra-read	8216	Spodo2_Read2HWI-ST225:595:C1R3DACXX:1:1208:11002:78230	71	101	8186	58.4	2773	Spodo_Contig_10	1	70	2704
	Spodo2	108	intra-read	11696	Spodo2_Read1HWI-ST225:595:C1R3DACXX:1:1208:1343:43659	1	43	11738	80.5	58	Spodo_Contig_19	44	101	1
	Spodo2	62.1	intra-read	8122	Spodo2_Read2HWI-ST225:595:C1R3DACXX:1:1208:15032:5221	33	101	8190	128	1	Spodo_Contig_10	1	33	33
	Spodo2	63.9	intra-read	8186	Spodo2_Read2HWI-ST225:595:C1R3DACXX:1:1208:15588:6074	1	67	8252	124	2740	Spodo_Contig_10	68	101	2773
	Spodo2	75	intra-read	36912	Spodo2_Read1HWI-ST225:595:C1R3DACXX:1:1208:15714:18875	1	61	36852	113	2734	Spodo_Contig_10	62	101	2773
	Spodo2	134	intra-read	132829	Spodo2_Read2HWI-ST225:595:C1R3DACXX:1:1208:15906:31148	57	101	132786	71.3	2688	Spodo_Contig_10	1	72	2759
	Spodo2	130	intra-read	8159	Spodo2_Read2HWI-ST225:595:C1R3DACXX:1:1208:16356:5258	70	101	8190	60.2	1	Spodo_Contig_10	1	70	70
	Spodo2	187	inter-reads	NA	Spodo2_Read2HWI-ST225:595:C1R3DACXX:1:1208:17101:62836	NA	NA	NA	NA	820	Spodo_Contig_10	1	101	720
	Spodo2	100	intra-read	8186	Spodo2_Read2HWI-ST225:595:C1R3DACXX:1:1208:17148:26122	1	47	8232	87.9	2720	Spodo_Contig_10	48	101	2773
	Spodo2	84.2	intra-read	8134	Spodo2_Read2HWI-ST225:595:C1R3DACXX:1:1208:17556:19397	47	101	8188	102	1	Spodo_Contig_10	1	45	45
	Spodo2	187	inter-reads	NA	Spodo2_Read1HWI-ST225:595:C1R3DACXX:1:1208:17903:23499	NA	NA	NA	NA	2764	Spodo_Contig_10	1	101	2664
	Spodo2	187	inter-reads	NA	Spodo2_Read1HWI-ST225:595:C1R3DACXX:1:1208:18865:98365	NA	NA	NA	NA	2733	Spodo_Contig_10	1	101	2633
	Spodo2	76.8	intra-read	8190	Spodo2_Read1HWI-ST225:595:C1R3DACXX:1:1208:20001:57044	1	61	8130	113	41	Spodo_Contig_10	61	101	1
	Spodo2	76.8	intra-read	8190	Spodo2_Read1HWI-ST225:595:C1R3DACXX:1:1208:2006:28563	1	61	8130	113	41	Spodo_Contig_10	61	101	1
	Spodo2	111	intra-read	95622	Spodo2_Read1HWI-ST225:595:C1R3DACXX:1:1208:5113:62840	57	101	95578	84.2	1395	Spodo_Contig_10	1	66	1329
	Spodo2	63.9	intra-read	8123	Spodo2_Read2HWI-ST225:595:C1R3DACXX:1:1208:5327:50583	34	101	8190	126	1	Spodo_Contig_10	1	34	34
	Spodo2	91.6	intra-read	8234	Spodo2_Read1HWI-ST225:595:C1R3DACXX:1:1208:8131:77167	53	101	8186	91.6	2773	Spodo_Contig_10	1	52	2722
	Spodo2	187	inter-reads	NA	Spodo2_Read1HWI-ST225:595:C1R3DACXX:1:1209:10189:99661	NA	NA	NA	NA	139	Spodo_Contig_10	1	101	239
	Spodo2	71.3	intra-read	8190	Spodo2_Read2HWI-ST225:595:C1R3DACXX:1:1209:10569:42622	1	64	8127	119	38	Spodo_Contig_10	64	101	1
	Spodo2	56.5	intra-read	8256	Spodo2_Read1HWI-ST225:595:C1R3DACXX:1:1209:12065:61541	31	101	8186	132	2773	Spodo_Contig_10	1	30	2744
	Spodo2	106	intra-read	8146	Spodo2_Read2HWI-ST225:595:C1R3DACXX:1:1209:12696:24498	57	101	8190	84.2	1	Spodo_Contig_10	1	57	57
	Spodo2	93.5	intra-read	8190	Spodo2_Read2HWI-ST225:595:C1R3DACXX:1:1209:13401:62657	1	52	8139	97.1	50	Spodo_Contig_10	52	101	1
	Spodo2	54.7	intra-read	8190	Spodo2_Read2HWI-ST225:595:C1R3DACXX:1:1209:15063:11427	1	73	8118	135	29	Spodo_Contig_10	73	101	1
	Spodo2	187	inter-reads	NA	Spodo2_Read1HWI-ST225:595:C1R3DACXX:1:1209:15520:60521	NA	NA	NA	NA	2101	Spodo_Contig_11	1	101	2201
	Spodo2	86.1	intra-read	8186	Spodo2_Read1HWI-ST225:595:C1R3DACXX:1:1209:16075:32447	1	55	8240	102	2728	Spodo_Contig_10	56	101	2773
	Spodo2	187	inter-reads	NA	Spodo2_Read2HWI-ST225:595:C1R3DACXX:1:1209:16205:35274	NA	NA	NA	NA	10	Spodo_Contig_10	1	101	110
	Spodo2	135	intra-read	8162	Spodo2_Read2HWI-ST225:595:C1R3DACXX:1:1209:16800:34427	73	101	8190	54.7	1	Spodo_Contig_10	1	73	73
	Spodo2	95.3	intra-read	63951	Spodo2_Read2HWI-ST225:595:C1R3DACXX:1:1209:18610:63348	1	48	63998	89.8	3724	Spodo_Contig_13	51	101	3774
	Spodo2	95.3	intra-read	8190	Spodo2_Read1HWI-ST225:595:C1R3DACXX:1:1209:21319:38732	1	51	8140	95.3	51	Spodo_Contig_10	51	101	1
	Spodo2	100	intra-read	13178	Spodo2_Read2HWI-ST225:595:C1R3DACXX:1:1209:3336:52794	55	101	13224	87.9	1	Spodo_Contig_10	1	54	54
	Spodo2	75	intra-read	128985	Spodo2_Read1HWI-ST225:595:C1R3DACXX:1:1209:6501:54242	1	62	129046	110	1771	Spodo_Contig_14	62	101	1810
	Spodo2	84.2	intra-read	8134	Spodo2_Read1HWI-ST225:595:C1R3DACXX:1:1209:6810:6698	45	101	8190	106	1	Spodo_Contig_10	1	45	45
	Spodo2	54.7	intra-read	8257	Spodo2_Read1HWI-ST225:595:C1R3DACXX:1:1209:9590:18595	30	101	8186	134	2773	Spodo_Contig_10	1	29	2745
	Spodo2	187	inter-reads	NA	Spodo2_Read1HWI-ST225:595:C1R3DACXX:1:1210:10009:47982	NA	NA	NA	NA	2	Spodo_Contig_10	1	101	102
	Spodo2	80.5	intra-read	35837	Spodo2_Read1HWI-ST225:595:C1R3DACXX:1:1210:1271:56356	1	56	35892	104	3732	Spodo_Contig_13	59	101	3774
	Spodo2	110	intra-read	8227	Spodo2_Read2HWI-ST225:595:C1R3DACXX:1:1210:12908:75995	60	101	8186	78.7	2773	Spodo_Contig_10	1	59	2715
	Spodo2	108	intra-read	32016	Spodo2_Read1HWI-ST225:595:C1R3DACXX:1:1210:12925:29864	1	40	31977	75	61	Spodo_Contig_5	41	101	1
	Spodo2	128	intra-read	100518	Spodo2_Read2HWI-ST225:595:C1R3DACXX:1:1210:13403:43864	70	101	100549	60.2	2749	Spodo_Contig_5	1	69	2681
	Spodo2	84.2	intra-read	8190	Spodo2_Read2HWI-ST225:595:C1R3DACXX:1:1210:13667:51162	1	57	8134	106	45	Spodo_Contig_10	57	101	1
	Spodo2	130	intra-read	110472	Spodo2_Read1HWI-ST225:595:C1R3DACXX:1:1210:13789:74666	70	101	110441	60.2	1	Spodo_Contig_10	1	70	70
	Spodo2	69.4	intra-read	8126	Spodo2_Read2HWI-ST225:595:C1R3DACXX:1:1210:14506:74503	37	101	8190	121	1	Spodo_Contig_10	1	37	37
	Spodo2	121	intra-read	8154	Spodo2_Read2HWI-ST225:595:C1R3DACXX:1:1210:14652:11258	65	101	8190	69.4	1	Spodo_Contig_10	1	65	65
	Spodo2	86.1	intra-read	51122	Spodo2_Read1HWI-ST225:595:C1R3DACXX:1:1210:15874:58286	1	65	51185	113	763	Spodo_Contig_10	56	101	718
	Spodo2	84.2	intra-read	109214	Spodo2_Read2HWI-ST225:595:C1R3DACXX:1:1210:17467:2414	42	101	109272	104	1	Spodo_Contig_5	1	45	45
	Spodo2	187	inter-reads	NA	Spodo2_Read1HWI-ST225:595:C1R3DACXX:1:1210:1780:37215	NA	NA	NA	NA	1978	Spodo_Contig_10	1	101	2078
	Spodo2	122	intra-read	8190	Spodo2_Read2HWI-ST225:595:C1R3DACXX:1:1210:19751:71412	1	36	8155	67.6	66	Spodo_Contig_10	36	101	1
	Spodo2	104	intra-read	125532	Spodo2_Read1HWI-ST225:595:C1R3DACXX:1:1210:20303:45028	1	46	125577	75	56	Spodo_Contig_10	46	101	1
	Spodo2	86.1	intra-read	8186	Spodo2_Read2HWI-ST225:595:C1R3DACXX:1:1210:20422:64037	1	55	8240	102	2728	Spodo_Contig_10	56	101	2773
	Spodo2	187	inter-reads	NA	Spodo2_Read2HWI-ST225:595:C1R3DACXX:1:1210:2307:89117	NA	NA	NA	NA	1945	Spodo_Contig_10	1	101	2045
	Spodo2	187	inter-reads	NA	Spodo2_Read2HWI-ST225:595:C1R3DACXX:1:1210:2816:4472	NA	NA	NA	NA	18	Spodo_Contig_10	1	101	118
	Spodo2	62.1	intra-read	125622	Spodo2_Read2HWI-ST225:595:C1R3DACXX:1:1210:3018:45329	1	68	125555	126	2741	Spodo_Contig_10	69	101	2773
	Spodo2	91.6	intra-read	32165	Spodo2_Read2HWI-ST225:595:C1R3DACXX:1:1210:5802:76608	1	52	32114	97.1	2701	Spodo_Contig_5	53	101	2749
	Spodo2	119	intra-read	37642	Spodo2_Read1HWI-ST225:595:C1R3DACXX:1:1210:6112:71200	61	101	37682	76.8	2749	Spodo_Contig_5	1	64	2686
	Spodo2	134	intra-read	9615	Spodo2_Read1HWI-ST225:595:C1R3DACXX:1:1210:6346:17098	1	29	9643	54.7	72	Spodo_Contig_13	30	101	1
	Spodo2	187	inter-reads	NA	Spodo2_Read1HWI-ST225:595:C1R3DACXX:1:1210:6759:89213	NA	NA	NA	NA	22	Spodo_Contig_10	1	101	122
	Spodo2	187	inter-reads	NA	Spodo2_Read2HWI-ST225:595:C1R3DACXX:1:1210:6868:96196	NA	NA	NA	NA	17	Spodo_Contig_10	1	101	117
	Spodo2	187	inter-reads	NA	Spodo2_Read1HWI-ST225:595:C1R3DACXX:1:1210:9720:43860	NA	NA	NA	NA	54	Spodo_Contig_10	1	101	154
	Spodo2	84.2	intra-read	8134	Spodo2_Read1HWI-ST225:595:C1R3DACXX:1:1211:10860:46696	45	101	8190	100	1	Spodo_Contig_10	1	45	45
	Spodo2	67.6	intra-read	40311	Spodo2_Read2HWI-ST225:595:C1R3DACXX:1:1211:11408:53275	37	101	40247	121	2773	Spodo_Contig_10	1	36	2738
	Spodo2	187	inter-reads	NA	Spodo2_Read2HWI-ST225:595:C1R3DACXX:1:1211:11946:58675	NA	NA	NA	NA	2771	Spodo_Contig_10	1	101	2671
	Spodo2	56.5	intra-read	8186	Spodo2_Read2HWI-ST225:595:C1R3DACXX:1:1211:17976:92372	1	71	8256	132	2744	Spodo_Contig_10	72	101	2773
	Spodo2	121	intra-read	8154	Spodo2_Read1HWI-ST225:595:C1R3DACXX:1:1211:18216:65525	65	101	8190	69.4	1	Spodo_Contig_10	1	65	65
	Spodo2	54.7	intra-read	8190	Spodo2_Read2HWI-ST225:595:C1R3DACXX:1:1211:18262:10467	1	73	8118	135	29	Spodo_Contig_10	73	101	1
	Spodo2	121	intra-read	8186	Spodo2_Read2HWI-ST225:595:C1R3DACXX:1:1211:2597:20419	1	34	8219	63.9	2707	Spodo_Contig_10	37	101	2771
	Spodo2	97.1	intra-read	8141	Spodo2_Read1HWI-ST225:595:C1R3DACXX:1:1211:3192:28231	52	101	8190	93.5	1	Spodo_Contig_10	1	52	52
	Spodo2	130	intra-read	8216	Spodo2_Read2HWI-ST225:595:C1R3DACXX:1:1211:7933:18346	71	101	8186	58.4	2773	Spodo_Contig_10	1	70	2704
	Spodo2	73.1	intra-read	8128	Spodo2_Read1HWI-ST225:595:C1R3DACXX:1:1212:11602:18847	39	101	8190	117	1	Spodo_Contig_10	1	39	39
	Spodo2	91.6	intra-read	8237	Spodo2_Read2HWI-ST225:595:C1R3DACXX:1:1212:11727:89986	50	101	8186	97.1	2773	Spodo_Contig_10	1	49	2725
	Spodo2	187	inter-reads	NA	Spodo2_Read1HWI-ST225:595:C1R3DACXX:1:1212:12268:17777	NA	NA	NA	NA	71	Spodo_Contig_10	1	101	171
	Spodo2	80.5	intra-read	61297	Spodo2_Read1HWI-ST225:595:C1R3DACXX:1:1212:12490:34793	1	53	61349	99	57	Spodo_Contig_21	54	101	10
	Spodo2	93.5	intra-read	59251	Spodo2_Read1HWI-ST225:595:C1R3DACXX:1:1212:12563:17727	44	101	59194	108	2478	Spodo_Contig_13	1	50	2527
	Spodo2	119	intra-read	8153	Spodo2_Read1HWI-ST225:595:C1R3DACXX:1:1212:12767:76090	64	101	8190	71.3	1	Spodo_Contig_10	1	64	64
	Spodo2	82.4	intra-read	8186	Spodo2_Read2HWI-ST225:595:C1R3DACXX:1:1212:13093:100546	1	57	8242	106	2730	Spodo_Contig_10	58	101	2773
	Spodo2	187	inter-reads	NA	Spodo2_Read1HWI-ST225:595:C1R3DACXX:1:1212:13334:77717	NA	NA	NA	NA	15	Spodo_Contig_10	1	101	115
	Spodo2	130	intra-read	67828	Spodo2_Read1HWI-ST225:595:C1R3DACXX:1:1212:13460:33352	71	98	67801	52.8	2773	Spodo_Contig_10	1	70	2704
	Spodo2	100	intra-read	8143	Spodo2_Read2HWI-ST225:595:C1R3DACXX:1:1212:15360:93150	54	101	8190	89.8	1	Spodo_Contig_10	1	54	54
	Spodo2	63.9	intra-read	8190	Spodo2_Read1HWI-ST225:595:C1R3DACXX:1:1212:17164:31775	1	68	8123	126	34	Spodo_Contig_10	68	101	1
	Spodo2	122	intra-read	6177	Spodo2_Read2HWI-ST225:595:C1R3DACXX:1:1212:18018:64163	1	39	6140	65.8	66	Spodo_Contig_13	36	101	1
	Spodo2	97.1	intra-read	8141	Spodo2_Read2HWI-ST225:595:C1R3DACXX:1:1212:1993:38674	52	101	8190	93.5	1	Spodo_Contig_10	1	52	52
	Spodo2	124	intra-read	8186	Spodo2_Read1HWI-ST225:595:C1R3DACXX:1:1212:2122:86461	1	34	8219	63.9	2707	Spodo_Contig_10	35	101	2773
	Spodo2	54.7	intra-read	8190	Spodo2_Read2HWI-ST225:595:C1R3DACXX:1:1212:2879:19180	1	73	8118	135	29	Spodo_Contig_10	73	101	1
	Spodo2	187	inter-reads	NA	Spodo2_Read2HWI-ST225:595:C1R3DACXX:1:1212:3612:25656	NA	NA	NA	NA	9	Spodo_Contig_13	1	101	109
	Spodo2	130	intra-read	1266	Spodo2_Read1HWI-ST225:595:C1R3DACXX:1:1212:3632:27619	74	101	1293	52.8	6617	Spodo_Contig_18	1	74	6689
	Spodo2	187	inter-reads	NA	Spodo2_Read1HWI-ST225:595:C1R3DACXX:1:1212:6289:39142	NA	NA	NA	NA	2285	Spodo_Contig_10	1	101	2385
	Spodo2	102	intra-read	8231	Spodo2_Read1HWI-ST225:595:C1R3DACXX:1:1212:6510:48041	56	101	8186	86.1	2773	Spodo_Contig_10	1	55	2719
	Spodo2	135	intra-read	8186	Spodo2_Read2HWI-ST225:595:C1R3DACXX:1:1212:9154:18890	1	28	8213	52.8	2701	Spodo_Contig_10	29	101	2773
	Spodo2	71.3	intra-read	13335	Spodo2_Read2HWI-ST225:595:C1R3DACXX:1:1212:9436:5036	1	63	13397	117	4532	Spodo_Contig_24	64	101	4569
	Spodo2	67.6	intra-read	8125	Spodo2_Read2HWI-ST225:595:C1R3DACXX:1:1213:11627:40283	36	101	8190	122	1	Spodo_Contig_10	1	36	36
	Spodo2	78.7	intra-read	46586	Spodo2_Read2HWI-ST225:595:C1R3DACXX:1:1213:14259:100489	1	56	46531	104	2732	Spodo_Contig_10	57	98	2773
	Spodo2	187	inter-reads	NA	Spodo2_Read2HWI-ST225:595:C1R3DACXX:1:1213:14565:53462	NA	NA	NA	NA	1266	Spodo_Contig_12	1	101	1166
	Spodo2	76.8	intra-read	8245	Spodo2_Read1HWI-ST225:595:C1R3DACXX:1:1213:15743:23050	42	101	8186	111	2773	Spodo_Contig_10	1	41	2733
	Spodo2	187	inter-reads	NA	Spodo2_Read1HWI-ST225:595:C1R3DACXX:1:1213:16824:83346	NA	NA	NA	NA	78	Spodo_Contig_10	1	101	178
	Spodo2	97.1	intra-read	8141	Spodo2_Read2HWI-ST225:595:C1R3DACXX:1:1213:17377:10439	52	101	8190	93.5	1	Spodo_Contig_10	1	52	52
	Spodo2	132	intra-read	8190	Spodo2_Read1HWI-ST225:595:C1R3DACXX:1:1213:17698:62637	1	31	8160	58.4	71	Spodo_Contig_10	31	101	1
	Spodo2	63.9	intra-read	32079	Spodo2_Read1HWI-ST225:595:C1R3DACXX:1:1213:19380:25136	29	101	32007	130	2749	Spodo_Contig_5	1	34	2716
	Spodo2	110	intra-read	8190	Spodo2_Read1HWI-ST225:595:C1R3DACXX:1:1213:1991:96162	1	43	8148	80.5	59	Spodo_Contig_10	43	101	1
	Spodo2	58.4	intra-read	8255	Spodo2_Read2HWI-ST225:595:C1R3DACXX:1:1213:19979:63806	32	101	8186	130	2773	Spodo_Contig_10	1	31	2743
	Spodo2	84.2	intra-read	8190	Spodo2_Read1HWI-ST225:595:C1R3DACXX:1:1213:20895:74994	1	57	8134	106	45	Spodo_Contig_10	57	101	1
	Spodo2	99	intra-read	8190	Spodo2_Read2HWI-ST225:595:C1R3DACXX:1:1213:21143:6882	1	49	8142	91.6	53	Spodo_Contig_10	49	101	1
	Spodo2	87.9	intra-read	1728	Spodo2_Read2HWI-ST225:595:C1R3DACXX:1:1213:2259:31040	1	53	1780	99	50	Spodo_Contig_15	55	101	4
	Spodo2	187	inter-reads	NA	Spodo2_Read2HWI-ST225:595:C1R3DACXX:1:1213:4993:51953	NA	NA	NA	NA	88	Spodo_Contig_10	1	101	188
	Spodo2	187	inter-reads	NA	Spodo2_Read1HWI-ST225:595:C1R3DACXX:1:1213:7878:54024	NA	NA	NA	NA	64	Spodo_Contig_10	1	101	164
	Spodo2	185	inter-reads	NA	Spodo2_Read2HWI-ST225:595:C1R3DACXX:1:1214:10195:96712	NA	NA	NA	NA	1	Spodo_Contig_10	1	100	100
	Spodo2	111	intra-read	8186	Spodo2_Read2HWI-ST225:595:C1R3DACXX:1:1214:11683:34066	1	41	8226	76.8	2714	Spodo_Contig_10	42	101	2773
	Spodo2	126	intra-read	8190	Spodo2_Read2HWI-ST225:595:C1R3DACXX:1:1214:12300:88301	1	34	8157	63.9	68	Spodo_Contig_10	34	101	1
	Spodo2	97.1	intra-read	8231	Spodo2_Read2HWI-ST225:595:C1R3DACXX:1:1214:13075:57720	56	101	8186	86.1	2773	Spodo_Contig_10	1	55	2719
	Spodo2	106	intra-read	8146	Spodo2_Read1HWI-ST225:595:C1R3DACXX:1:1214:14801:23476	57	101	8190	84.2	1	Spodo_Contig_10	1	57	57
	Spodo2	100	intra-read	75208	Spodo2_Read1HWI-ST225:595:C1R3DACXX:1:1214:15856:13386	55	101	75162	87.9	1	Spodo_Contig_10	1	54	54
	Spodo2	60.2	intra-read	132393	Spodo2_Read2HWI-ST225:595:C1R3DACXX:1:1214:16171:45762	1	70	132462	130	2742	Spodo_Contig_10	70	101	2773
	Spodo2	62.1	intra-read	8190	Spodo2_Read2HWI-ST225:595:C1R3DACXX:1:1214:16268:76095	1	69	8122	128	33	Spodo_Contig_10	69	101	1
	Spodo2	95.3	intra-read	8235	Spodo2_Read1HWI-ST225:595:C1R3DACXX:1:1214:16528:14712	52	101	8186	93.5	2773	Spodo_Contig_10	1	51	2723
	Spodo2	187	inter-reads	NA	Spodo2_Read1HWI-ST225:595:C1R3DACXX:1:1214:16571:41754	NA	NA	NA	NA	1883	Spodo_Contig_10	1	101	1983
	Spodo2	185	inter-reads	NA	Spodo2_Read2HWI-ST225:595:C1R3DACXX:1:1214:19797:90959	NA	NA	NA	NA	1	Spodo_Contig_10	1	100	100
	Spodo2	78.7	intra-read	133542	Spodo2_Read1HWI-ST225:595:C1R3DACXX:1:1214:21128:15323	1	60	133483	111	2816	Spodo_Contig_4	60	101	2857
	Spodo2	58.4	intra-read	8255	Spodo2_Read2HWI-ST225:595:C1R3DACXX:1:1214:3724:28785	32	101	8186	130	2773	Spodo_Contig_10	1	31	2743
	Spodo2	187	inter-reads	NA	Spodo2_Read2HWI-ST225:595:C1R3DACXX:1:1214:5637:85718	NA	NA	NA	NA	76	Spodo_Contig_10	1	101	176
	Spodo2	137	intra-read	8163	Spodo2_Read2HWI-ST225:595:C1R3DACXX:1:1214:8681:9465	74	101	8190	52.8	1	Spodo_Contig_10	1	74	74
	Spodo2	73.1	intra-read	29879	Spodo2_Read1HWI-ST225:595:C1R3DACXX:1:1215:10190:55089	39	101	29817	117	1	Spodo_Contig_13	1	39	39
	Spodo2	187	inter-reads	NA	Spodo2_Read2HWI-ST225:595:C1R3DACXX:1:1215:10551:74794	NA	NA	NA	NA	26	Spodo_Contig_5	1	101	126
	Spodo2	126	intra-read	88505	Spodo2_Read1HWI-ST225:595:C1R3DACXX:1:1215:12142:83132	69	101	88537	62.1	2	Spodo_Contig_23	1	68	69
	Spodo2	63.9	intra-read	8186	Spodo2_Read1HWI-ST225:595:C1R3DACXX:1:1215:12572:2822	1	67	8252	124	2740	Spodo_Contig_10	68	101	2773
	Spodo2	93.5	intra-read	8190	Spodo2_Read1HWI-ST225:595:C1R3DACXX:1:1215:14230:4666	1	52	8139	97.1	50	Spodo_Contig_10	52	101	1
	Spodo2	130	intra-read	8159	Spodo2_Read1HWI-ST225:595:C1R3DACXX:1:1215:17458:7075	70	101	8190	60.2	1	Spodo_Contig_10	1	70	70
	Spodo2	60.2	intra-read	100549	Spodo2_Read2HWI-ST225:595:C1R3DACXX:1:1215:1781:68410	1	69	100481	122	2718	Spodo_Contig_5	70	101	2749
	Spodo2	122	intra-read	100546	Spodo2_Read1HWI-ST225:595:C1R3DACXX:1:1215:19049:72497	1	32	100577	60.2	69	Spodo_Contig_5	33	101	1
	Spodo2	100	intra-read	77246	Spodo2_Read2HWI-ST225:595:C1R3DACXX:1:1215:19598:36660	56	101	77291	86.1	1261	Spodo_Contig_10	1	54	1314
	Spodo2	91.6	intra-read	53912	Spodo2_Read2HWI-ST225:595:C1R3DACXX:1:1215:20138:63198	38	101	53850	106	1680	Spodo_Contig_10	1	49	1728
	Spodo2	95.3	intra-read	8140	Spodo2_Read1HWI-ST225:595:C1R3DACXX:1:1215:20177:96747	51	101	8190	95.3	1	Spodo_Contig_10	1	51	51
	Spodo2	115	intra-read	97126	Spodo2_Read2HWI-ST225:595:C1R3DACXX:1:1215:20392:94147	63	101	97164	73.1	6617	Spodo_Contig_18	1	62	6678
	Spodo2	58.4	intra-read	8120	Spodo2_Read2HWI-ST225:595:C1R3DACXX:1:1215:20800:21130	31	101	8190	132	1	Spodo_Contig_10	1	31	31
	Spodo2	95.3	intra-read	8235	Spodo2_Read1HWI-ST225:595:C1R3DACXX:1:1215:21294:55129	52	101	8186	87.9	2773	Spodo_Contig_10	1	51	2723
	Spodo2	135	intra-read	78240	Spodo2_Read2HWI-ST225:595:C1R3DACXX:1:1215:2142:31319	74	101	78213	52.8	1	Spodo_Contig_13	1	73	73
	Spodo2	89.8	intra-read	8186	Spodo2_Read2HWI-ST225:595:C1R3DACXX:1:1215:5368:46322	1	53	8238	99	2726	Spodo_Contig_10	54	101	2773
	Spodo2	65.8	intra-read	44220	Spodo2_Read2HWI-ST225:595:C1R3DACXX:1:1215:6713:98903	1	66	44155	122	35	Spodo_Contig_5	67	101	1
	Spodo2	52.8	intra-read	90853	Spodo2_Read1HWI-ST225:595:C1R3DACXX:1:1215:9818:38661	1	73	90781	135	28	Spodo_Contig_10	74	101	1
	Spodo2	71.3	intra-read	8190	Spodo2_Read1HWI-ST225:595:C1R3DACXX:1:1216:11702:48683	1	64	8127	119	38	Spodo_Contig_10	64	101	1
	Spodo2	78.7	intra-read	8131	Spodo2_Read1HWI-ST225:595:C1R3DACXX:1:1216:12289:21750	42	101	8190	111	1	Spodo_Contig_10	1	42	42
	Spodo2	187	inter-reads	NA	Spodo2_Read2HWI-ST225:595:C1R3DACXX:1:1216:12362:35448	NA	NA	NA	NA	15	Spodo_Contig_10	1	101	115
	Spodo2	124	intra-read	8190	Spodo2_Read2HWI-ST225:595:C1R3DACXX:1:1216:14319:34132	1	35	8156	65.8	67	Spodo_Contig_10	35	101	1
	Spodo2	187	inter-reads	NA	Spodo2_Read1HWI-ST225:595:C1R3DACXX:1:1216:15643:71899	NA	NA	NA	NA	870	Spodo_Contig_10	1	101	770
	Spodo2	87.9	intra-read	8239	Spodo2_Read1HWI-ST225:595:C1R3DACXX:1:1216:1574:40980	48	101	8186	100	2773	Spodo_Contig_10	1	47	2727
	Spodo2	52.8	intra-read	8117	Spodo2_Read1HWI-ST225:595:C1R3DACXX:1:1216:16631:70436	28	101	8190	137	1	Spodo_Contig_10	1	28	28
	Spodo2	62.1	intra-read	8253	Spodo2_Read2HWI-ST225:595:C1R3DACXX:1:1216:19777:89189	35	101	8187	124	2773	Spodo_Contig_10	1	33	2741
	Spodo2	130	intra-read	8216	Spodo2_Read2HWI-ST225:595:C1R3DACXX:1:1216:21030:74065	71	101	8186	58.4	2773	Spodo_Contig_10	1	70	2704
	Spodo2	187	inter-reads	NA	Spodo2_Read1HWI-ST225:595:C1R3DACXX:1:1216:21216:68466	NA	NA	NA	NA	28	Spodo_Contig_5	1	101	128
	Spodo2	75	intra-read	35251	Spodo2_Read2HWI-ST225:595:C1R3DACXX:1:1216:2222:93471	43	101	35193	110	3774	Spodo_Contig_13	1	40	3735
	Spodo2	187	inter-reads	NA	Spodo2_Read1HWI-ST225:595:C1R3DACXX:1:1216:2947:3035	NA	NA	NA	NA	1542	Spodo_Contig_13	1	101	1442
	Spodo2	63.9	intra-read	50363	Spodo2_Read1HWI-ST225:595:C1R3DACXX:1:1216:3313:50712	1	66	50428	122	4536	Spodo_Contig_24	68	101	4569
	Spodo2	106	intra-read	8146	Spodo2_Read1HWI-ST225:595:C1R3DACXX:1:1216:4419:7089	57	101	8190	78.7	1	Spodo_Contig_10	1	57	57
	Spodo2	95.3	intra-read	8140	Spodo2_Read2HWI-ST225:595:C1R3DACXX:1:1216:5147:77454	51	101	8190	95.3	1	Spodo_Contig_10	1	51	51
	Spodo2	115	intra-read	8151	Spodo2_Read1HWI-ST225:595:C1R3DACXX:1:1216:5999:52357	62	101	8190	75	1	Spodo_Contig_10	1	62	62
	Spodo2	58.4	intra-read	8186	Spodo2_Read1HWI-ST225:595:C1R3DACXX:1:1216:6798:36920	1	70	8255	130	2743	Spodo_Contig_10	71	101	2773
	Spodo2	187	inter-reads	NA	Spodo2_Read1HWI-ST225:595:C1R3DACXX:1:1216:7202:68838	NA	NA	NA	NA	41	Spodo_Contig_23	1	101	141
	Spodo2	63.9	intra-read	8190	Spodo2_Read1HWI-ST225:595:C1R3DACXX:1:1216:9840:62715	1	68	8123	126	34	Spodo_Contig_10	68	101	1
	Spodo2	73.1	intra-read	32007	Spodo2_Read2HWI-ST225:595:C1R3DACXX:1:1301:10478:56968	1	68	32074	121	2711	Spodo_Contig_5	63	101	2749
	Spodo2	82.4	intra-read	8242	Spodo2_Read2HWI-ST225:595:C1R3DACXX:1:1301:15644:97455	45	101	8186	106	2773	Spodo_Contig_10	1	44	2730
	Spodo2	89.8	intra-read	131607	Spodo2_Read2HWI-ST225:595:C1R3DACXX:1:1301:16949:26728	47	101	131553	102	41	Spodo_Contig_7	1	48	88
	Spodo2	187	inter-reads	NA	Spodo2_Read1HWI-ST225:595:C1R3DACXX:1:1301:17826:7687	NA	NA	NA	NA	14	Spodo_Contig_10	1	101	114
	Spodo2	187	inter-reads	NA	Spodo2_Read1HWI-ST225:595:C1R3DACXX:1:1301:19953:3569	NA	NA	NA	NA	2405	Spodo_Contig_10	1	101	2305
	Spodo2	75	intra-read	8129	Spodo2_Read1HWI-ST225:595:C1R3DACXX:1:1301:3349:18690	40	101	8190	115	1	Spodo_Contig_10	1	40	40
	Spodo2	187	inter-reads	NA	Spodo2_Read1HWI-ST225:595:C1R3DACXX:1:1301:5268:9781	NA	NA	NA	NA	1375	Spodo_Contig_10	1	101	1275
	Spodo2	134	intra-read	8186	Spodo2_Read2HWI-ST225:595:C1R3DACXX:1:1302:14128:32937	1	29	8214	54.7	2702	Spodo_Contig_10	30	101	2773
	Spodo2	104	intra-read	8769	Spodo2_Read2HWI-ST225:595:C1R3DACXX:1:1302:14652:86327	1	47	8723	87.9	56	Spodo_Contig_15	46	101	1
	Spodo2	117	intra-read	8190	Spodo2_Read2HWI-ST225:595:C1R3DACXX:1:1302:14789:87530	1	39	8152	73.1	63	Spodo_Contig_10	39	101	1
	Spodo2	52.8	intra-read	8186	Spodo2_Read2HWI-ST225:595:C1R3DACXX:1:1302:15376:74228	1	73	8258	135	2746	Spodo_Contig_10	74	101	2773
	Spodo2	128	intra-read	75539	Spodo2_Read2HWI-ST225:595:C1R3DACXX:1:1302:16039:62375	68	101	75572	63.9	4318	Spodo_Contig_18	1	69	4250
	Spodo2	93.5	intra-read	8190	Spodo2_Read1HWI-ST225:595:C1R3DACXX:1:1302:1675:90629	1	52	8139	97.1	50	Spodo_Contig_10	52	101	1
	Spodo2	187	inter-reads	NA	Spodo2_Read2HWI-ST225:595:C1R3DACXX:1:1302:20211:93874	NA	NA	NA	NA	23	Spodo_Contig_10	1	101	123
	Spodo2	52.8	intra-read	8067	Spodo2_Read1HWI-ST225:595:C1R3DACXX:1:1302:20504:9712	28	101	8140	137	2	Spodo_Contig_15	1	28	29
	Spodo2	56.5	intra-read	93412	Spodo2_Read2HWI-ST225:595:C1R3DACXX:1:1302:21238:36482	1	72	93483	134	30	Spodo_Contig_10	72	101	1
	Spodo2	67.6	intra-read	8186	Spodo2_Read2HWI-ST225:595:C1R3DACXX:1:1302:2369:13556	1	64	8249	119	2738	Spodo_Contig_10	65	100	2773
	Spodo2	187	inter-reads	NA	Spodo2_Read2HWI-ST225:595:C1R3DACXX:1:1302:4707:82287	NA	NA	NA	NA	63	Spodo_Contig_16	1	101	163
	Spodo2	86.1	intra-read	8240	Spodo2_Read1HWI-ST225:595:C1R3DACXX:1:1302:8005:11071	47	101	8186	102	2773	Spodo_Contig_10	1	46	2728
	Spodo2	134	intra-read	15414	Spodo2_Read1HWI-ST225:595:C1R3DACXX:1:1302:8842:4739	1	29	15442	54.7	6688	Spodo_Contig_18	30	101	6617
	Spodo2	128	intra-read	116135	Spodo2_Read2HWI-ST225:595:C1R3DACXX:1:1303:12260:30269	1	33	116103	62.1	69	Spodo_Contig_20	33	101	1
	Spodo2	56.5	intra-read	8186	Spodo2_Read1HWI-ST225:595:C1R3DACXX:1:1303:12883:14255	1	71	8256	132	2744	Spodo_Contig_10	72	101	2773
	Spodo2	78.7	intra-read	8190	Spodo2_Read2HWI-ST225:595:C1R3DACXX:1:1303:13137:77002	1	60	8131	111	42	Spodo_Contig_10	60	101	1
	Spodo2	122	intra-read	96890	Spodo2_Read1HWI-ST225:595:C1R3DACXX:1:1303:13788:27574	66	101	96855	67.6	16	SEUC26615_TC01	1	72	88
	Spodo2	87.9	intra-read	8239	Spodo2_Read1HWI-ST225:595:C1R3DACXX:1:1303:13954:27642	48	101	8186	100	2773	Spodo_Contig_10	1	47	2727
	Spodo2	121	intra-read	11360	Spodo2_Read1HWI-ST225:595:C1R3DACXX:1:1303:14695:50664	1	36	11395	67.6	65	Spodo_Contig_5	37	101	1
	Spodo2	178	inter-reads	NA	Spodo2_Read1HWI-ST225:595:C1R3DACXX:1:1303:15629:2368	NA	NA	NA	NA	2056	Spodo_Contig_10	1	96	1961
	Spodo2	187	inter-reads	NA	Spodo2_Read1HWI-ST225:595:C1R3DACXX:1:1303:15790:77023	NA	NA	NA	NA	2561	Spodo_Contig_10	1	101	2461
	Spodo2	139	intra-read	26012	Spodo2_Read1HWI-ST225:595:C1R3DACXX:1:1303:16748:16963	1	31	26042	58.4	1947	Spodo_Contig_19	27	101	1873
	Spodo2	113	intra-read	8225	Spodo2_Read2HWI-ST225:595:C1R3DACXX:1:1303:20142:99732	62	101	8186	75	2773	Spodo_Contig_10	1	61	2713
	Spodo2	91.6	intra-read	9312	Spodo2_Read2HWI-ST225:595:C1R3DACXX:1:1303:20335:59156	1	48	9265	84.2	55	Spodo_Contig_15	47	101	1
	Spodo2	56.5	intra-read	9505	Spodo2_Read1HWI-ST225:595:C1R3DACXX:1:1303:21048:36697	26	101	9580	141	2397	Spodo_Contig_10	1	30	2426
	Spodo2	187	inter-reads	NA	Spodo2_Read1HWI-ST225:595:C1R3DACXX:1:1303:4707:9186	NA	NA	NA	NA	2673	Spodo_Contig_10	1	101	2573
	Spodo2	60.2	intra-read	8121	Spodo2_Read2HWI-ST225:595:C1R3DACXX:1:1303:6105:75362	32	101	8190	130	1	Spodo_Contig_10	1	32	32
	Spodo2	89.8	intra-read	8190	Spodo2_Read2HWI-ST225:595:C1R3DACXX:1:1303:6257:90436	1	54	8137	100	48	Spodo_Contig_10	54	101	1
	Spodo2	110	intra-read	39944	Spodo2_Read1HWI-ST225:595:C1R3DACXX:1:1303:6553:44322	60	101	39985	78.7	2749	Spodo_Contig_5	1	59	2691
	Spodo2	106	intra-read	29716	Spodo2_Read1HWI-ST225:595:C1R3DACXX:1:1303:6652:31627	58	101	29759	82.4	1	Spodo_Contig_5	1	57	57
	Spodo2	128	intra-read	8186	Spodo2_Read2HWI-ST225:595:C1R3DACXX:1:1303:6978:26335	1	32	8217	60.2	2705	Spodo_Contig_10	33	101	2773
	Spodo2	67.6	intra-read	8125	Spodo2_Read1HWI-ST225:595:C1R3DACXX:1:1304:13009:51986	36	101	8190	122	1	Spodo_Contig_10	1	36	36
	Spodo2	137	intra-read	8190	Spodo2_Read2HWI-ST225:595:C1R3DACXX:1:1304:13386:46808	1	28	8163	52.8	74	Spodo_Contig_10	28	101	1
	Spodo2	139	intra-read	62534	Spodo2_Read1HWI-ST225:595:C1R3DACXX:1:1304:17236:53736	1	36	62569	67.6	1199	Spodo_Contig_4	27	101	1125
	Spodo2	180	inter-reads	NA	Spodo2_Read1HWI-ST225:595:C1R3DACXX:1:1304:3934:54063	NA	NA	NA	NA	1	Spodo_Contig_10	1	97	97
	Spodo2	187	inter-reads	NA	Spodo2_Read1HWI-ST225:595:C1R3DACXX:1:1304:5705:27311	NA	NA	NA	NA	108	Spodo_Contig_10	1	101	208
	Spodo2	187	inter-reads	NA	Spodo2_Read1HWI-ST225:595:C1R3DACXX:1:1304:7672:49141	NA	NA	NA	NA	2085	Spodo_Contig_23	1	101	1985
	Spodo2	113	intra-read	8225	Spodo2_Read2HWI-ST225:595:C1R3DACXX:1:1304:8188:34882	62	101	8186	75	2773	Spodo_Contig_10	1	61	2713
	Spodo2	95.3	intra-read	100929	Spodo2_Read1HWI-ST225:595:C1R3DACXX:1:1304:8942:47088	50	101	100980	91.6	20	Spodo_Contig_16	1	51	70
	Spodo2	124	intra-read	8190	Spodo2_Read1HWI-ST225:595:C1R3DACXX:1:1304:9208:24023	1	35	8156	65.8	67	Spodo_Contig_10	35	101	1
	Spodo2	76.8	intra-read	133224	Spodo2_Read1HWI-ST225:595:C1R3DACXX:1:1305:10426:20080	1	60	133165	111	41	Spodo_Contig_10	61	101	1
	Spodo2	91.6	intra-read	8237	Spodo2_Read2HWI-ST225:595:C1R3DACXX:1:1305:10564:98684	50	101	8186	97.1	2773	Spodo_Contig_10	1	49	2725
	Spodo2	104	intra-read	8145	Spodo2_Read2HWI-ST225:595:C1R3DACXX:1:1305:10760:48684	56	101	8190	86.1	1	Spodo_Contig_10	1	56	56
	Spodo2	99	intra-read	8142	Spodo2_Read2HWI-ST225:595:C1R3DACXX:1:1305:13679:84592	53	101	8190	91.6	1	Spodo_Contig_10	1	53	53
	Spodo2	111	intra-read	8226	Spodo2_Read1HWI-ST225:595:C1R3DACXX:1:1305:14232:67268	61	101	8186	76.8	2773	Spodo_Contig_10	1	60	2714
	Spodo2	187	inter-reads	NA	Spodo2_Read2HWI-ST225:595:C1R3DACXX:1:1305:15454:49867	NA	NA	NA	NA	87	Spodo_Contig_10	1	101	187
	Spodo2	187	inter-reads	NA	Spodo2_Read1HWI-ST225:595:C1R3DACXX:1:1305:17116:37403	NA	NA	NA	NA	61	Spodo_Contig_10	1	101	161
	Spodo2	122	intra-read	45033	Spodo2_Read2HWI-ST225:595:C1R3DACXX:1:1305:1755:4250	67	101	44999	65.8	1	Spodo_Contig_13	1	66	66
	Spodo2	187	inter-reads	NA	Spodo2_Read2HWI-ST225:595:C1R3DACXX:1:1305:20192:25626	NA	NA	NA	NA	121	Spodo_Contig_13	1	101	221
	Spodo2	106	intra-read	109313	Spodo2_Read1HWI-ST225:595:C1R3DACXX:1:1305:7608:13314	1	46	109358	86.1	1754	Spodo_Contig_14	45	101	1810
	Spodo2	108	intra-read	57898	Spodo2_Read2HWI-ST225:595:C1R3DACXX:1:1305:9773:55446	60	101	57857	78.7	2773	Spodo_Contig_10	1	58	2716
	Spodo2	63.9	intra-read	8123	Spodo2_Read2HWI-ST225:595:C1R3DACXX:1:1306:12218:44785	34	101	8190	126	1	Spodo_Contig_10	1	34	34
	Spodo2	56.5	intra-read	8119	Spodo2_Read2HWI-ST225:595:C1R3DACXX:1:1306:13907:72352	30	101	8190	134	1	Spodo_Contig_10	1	30	30
	Spodo2	93.5	intra-read	8190	Spodo2_Read2HWI-ST225:595:C1R3DACXX:1:1306:14290:31687	1	52	8139	97.1	50	Spodo_Contig_10	52	101	1
	Spodo2	132	intra-read	8160	Spodo2_Read2HWI-ST225:595:C1R3DACXX:1:1306:14614:11635	71	101	8190	58.4	1	Spodo_Contig_10	1	71	71
	Spodo2	119	intra-read	8190	Spodo2_Read2HWI-ST225:595:C1R3DACXX:1:1306:14885:72236	1	38	8153	71.3	64	Spodo_Contig_10	38	101	1
	Spodo2	124	intra-read	23314	Spodo2_Read1HWI-ST225:595:C1R3DACXX:1:1306:15629:95171	1	34	23347	63.9	6809	Spodo_Contig_18	35	101	6875
	Spodo2	106	intra-read	911	Spodo2_Read1HWI-ST225:595:C1R3DACXX:1:1306:15667:81392	1	44	954	82.4	57	Spodo_Contig_5	45	101	1
	Spodo2	69.4	intra-read	8126	Spodo2_Read2HWI-ST225:595:C1R3DACXX:1:1306:16353:15193	37	101	8190	121	1	Spodo_Contig_10	1	37	37
	Spodo2	89.8	intra-read	8190	Spodo2_Read2HWI-ST225:595:C1R3DACXX:1:1306:16411:71128	1	54	8137	100	48	Spodo_Contig_10	54	101	1
	Spodo2	89.8	intra-read	8238	Spodo2_Read2HWI-ST225:595:C1R3DACXX:1:1306:16770:31689	49	101	8186	99	2773	Spodo_Contig_10	1	48	2726
	Spodo2	180	inter-reads	NA	Spodo2_Read1HWI-ST225:595:C1R3DACXX:1:1306:17826:29136	NA	NA	NA	NA	267	Spodo_Contig_16	1	101	167
	Spodo2	137	intra-read	76093	Spodo2_Read1HWI-ST225:595:C1R3DACXX:1:1306:2015:76946	1	39	76131	67.6	60	Spodo_Contig_10	28	101	133
	Spodo2	178	inter-reads	NA	Spodo2_Read1HWI-ST225:595:C1R3DACXX:1:1306:3593:39162	NA	NA	NA	NA	1	Spodo_Contig_10	1	96	96
	Spodo2	71.3	intra-read	77575	Spodo2_Read2HWI-ST225:595:C1R3DACXX:1:1306:5736:81841	40	101	77514	115	1	Spodo_Contig_6	1	38	38
	Spodo2	110	intra-read	110437	Spodo2_Read1HWI-ST225:595:C1R3DACXX:1:1306:6268:56304	1	48	110391	82.4	62	Spodo_Contig_1	43	101	4
	Spodo2	65.8	intra-read	8190	Spodo2_Read1HWI-ST225:595:C1R3DACXX:1:1306:8691:78054	1	67	8124	124	35	Spodo_Contig_10	67	101	1
	Spodo2	108	intra-read	8147	Spodo2_Read1HWI-ST225:595:C1R3DACXX:1:1306:9341:37826	58	101	8190	82.4	1	Spodo_Contig_10	1	58	58
	Spodo2	132	intra-read	112504	Spodo2_Read2HWI-ST225:595:C1R3DACXX:1:1306:9670:73068	71	101	112534	58.4	1	Spodo_Contig_10	1	71	71
	Spodo2	71.3	intra-read	8127	Spodo2_Read2HWI-ST225:595:C1R3DACXX:1:1307:11625:67910	38	101	8190	119	1	Spodo_Contig_10	1	38	38
	Spodo2	100	intra-read	8143	Spodo2_Read2HWI-ST225:595:C1R3DACXX:1:1307:12234:87801	54	101	8190	89.8	1	Spodo_Contig_10	1	54	54
	Spodo2	67.6	intra-read	8186	Spodo2_Read1HWI-ST225:595:C1R3DACXX:1:1307:12358:26630	1	65	8250	121	2738	Spodo_Contig_10	66	101	2773
	Spodo2	76.8	intra-read	8130	Spodo2_Read1HWI-ST225:595:C1R3DACXX:1:1307:16472:50143	41	101	8190	113	1	Spodo_Contig_10	1	41	41
	Spodo2	187	inter-reads	NA	Spodo2_Read2HWI-ST225:595:C1R3DACXX:1:1307:2466:60686	NA	NA	NA	NA	5123	Spodo_Contig_18	1	101	5223
	Spodo2	93.5	intra-read	10637	Spodo2_Read1HWI-ST225:595:C1R3DACXX:1:1307:2713:27028	1	51	10687	95.3	50	Spodo_Contig_15	52	101	1
	Spodo2	187	inter-reads	NA	Spodo2_Read2HWI-ST225:595:C1R3DACXX:1:1307:3301:22493	NA	NA	NA	NA	2131	Spodo_Contig_10	1	101	2031
	Spodo2	108	intra-read	61432	Spodo2_Read1HWI-ST225:595:C1R3DACXX:1:1307:4544:29568	1	44	61389	82.4	14	Spodo_Contig_18	44	101	71
	Spodo2	187	inter-reads	NA	Spodo2_Read1HWI-ST225:595:C1R3DACXX:1:1307:5156:45043	NA	NA	NA	NA	719	Spodo_Contig_10	1	101	819
	Spodo2	128	intra-read	8186	Spodo2_Read1HWI-ST225:595:C1R3DACXX:1:1307:7502:39278	1	32	8217	60.2	2705	Spodo_Contig_10	33	101	2773
	Spodo2	76.8	intra-read	131497	Spodo2_Read2HWI-ST225:595:C1R3DACXX:1:1307:8380:11998	42	101	131556	111	3196	Spodo_Contig_7	1	41	3156
	Spodo2	187	inter-reads	NA	Spodo2_Read2HWI-ST225:595:C1R3DACXX:1:1307:8590:58994	NA	NA	NA	NA	2085	Spodo_Contig_11	1	101	2185
	Spodo2	86.1	intra-read	73320	Spodo2_Read2HWI-ST225:595:C1R3DACXX:1:1307:8895:5145	1	56	73265	104	46	Spodo_Contig_10	56	101	1
	Spodo2	122	intra-read	101271	Spodo2_Read2HWI-ST225:595:C1R3DACXX:1:1307:9683:58934	1	43	101316	65.8	3709	Spodo_Contig_13	36	101	3774
	Spodo2	95.3	intra-read	10686	Spodo2_Read2HWI-ST225:595:C1R3DACXX:1:1307:9874:84474	52	101	10637	93.5	1	Spodo_Contig_15	1	51	51
	Spodo2	75	intra-read	8190	Spodo2_Read2HWI-ST225:595:C1R3DACXX:1:1308:12978:90839	1	62	8129	115	40	Spodo_Contig_10	62	101	1
	Spodo2	89.8	intra-read	8137	Spodo2_Read1HWI-ST225:595:C1R3DACXX:1:1308:14239:22112	48	101	8190	100	1	Spodo_Contig_10	1	48	48
	Spodo2	187	inter-reads	NA	Spodo2_Read1HWI-ST225:595:C1R3DACXX:1:1308:14445:60771	NA	NA	NA	NA	2581	Spodo_Contig_10	1	101	2481
	Spodo2	187	inter-reads	NA	Spodo2_Read2HWI-ST225:595:C1R3DACXX:1:1308:1469:44834	NA	NA	NA	NA	87	Spodo_Contig_10	1	101	187
	Spodo2	102	intra-read	68797	Spodo2_Read2HWI-ST225:595:C1R3DACXX:1:1308:17077:92135	1	46	68752	86.1	2719	Spodo_Contig_10	47	101	2773
	Spodo2	87.9	intra-read	116741	Spodo2_Read2HWI-ST225:595:C1R3DACXX:1:1308:17405:89820	1	55	116795	102	1430	Spodo_Contig_14	55	101	1384
	Spodo2	135	intra-read	8162	Spodo2_Read2HWI-ST225:595:C1R3DACXX:1:1308:18118:22716	73	101	8190	54.7	1	Spodo_Contig_10	1	73	73
	Spodo2	115	intra-read	8224	Spodo2_Read2HWI-ST225:595:C1R3DACXX:1:1308:18221:90519	63	101	8186	73.1	2773	Spodo_Contig_10	1	62	2712
	Spodo2	95.3	intra-read	8190	Spodo2_Read2HWI-ST225:595:C1R3DACXX:1:1308:18264:87877	1	51	8140	95.3	51	Spodo_Contig_10	51	101	1
	Spodo2	73.1	intra-read	8190	Spodo2_Read1HWI-ST225:595:C1R3DACXX:1:1308:18849:58294	1	63	8128	117	39	Spodo_Contig_10	63	101	1
	Spodo2	187	inter-reads	NA	Spodo2_Read2HWI-ST225:595:C1R3DACXX:1:1308:21317:80568	NA	NA	NA	NA	3	Spodo_Contig_10	1	101	103
	Spodo2	97.1	intra-read	8234	Spodo2_Read2HWI-ST225:595:C1R3DACXX:1:1308:2368:15452	53	101	8186	91.6	2773	Spodo_Contig_10	1	52	2722
	Spodo2	71.3	intra-read	131556	Spodo2_Read1HWI-ST225:595:C1R3DACXX:1:1308:2370:81283	1	60	131497	111	3156	Spodo_Contig_7	61	101	3196
	Spodo2	134	intra-read	32128	Spodo2_Read1HWI-ST225:595:C1R3DACXX:1:1308:4997:78172	73	101	32100	54.7	1	Spodo_Contig_13	1	72	72
	Spodo2	137	intra-read	8190	Spodo2_Read2HWI-ST225:595:C1R3DACXX:1:1308:7129:75033	1	28	8163	52.8	74	Spodo_Contig_10	28	101	1
	Spodo2	187	inter-reads	NA	Spodo2_Read1HWI-ST225:595:C1R3DACXX:1:1308:7393:76951	NA	NA	NA	NA	1127	Spodo_Contig_10	1	101	1227
	Spodo2	84.2	intra-read	8190	Spodo2_Read2HWI-ST225:595:C1R3DACXX:1:1308:8232:5816	1	57	8134	106	45	Spodo_Contig_10	57	101	1
	Spodo2	82.4	intra-read	8242	Spodo2_Read2HWI-ST225:595:C1R3DACXX:1:1309:10432:45404	45	101	8186	106	2773	Spodo_Contig_10	1	44	2730
	Spodo2	117	intra-read	31982	Spodo2_Read2HWI-ST225:595:C1R3DACXX:1:1309:11438:64556	67	101	32016	65.8	1	Spodo_Contig_5	1	66	66
	Spodo2	132	intra-read	8190	Spodo2_Read1HWI-ST225:595:C1R3DACXX:1:1309:13367:44127	1	31	8160	58.4	71	Spodo_Contig_10	31	101	1
	Spodo2	73.1	intra-read	8190	Spodo2_Read2HWI-ST225:595:C1R3DACXX:1:1309:13998:15749	1	63	8128	117	39	Spodo_Contig_10	63	101	1
	Spodo2	104	intra-read	8190	Spodo2_Read1HWI-ST225:595:C1R3DACXX:1:1309:14708:67832	1	46	8145	86.1	56	Spodo_Contig_10	46	101	1
	Spodo2	56.5	intra-read	8190	Spodo2_Read1HWI-ST225:595:C1R3DACXX:1:1309:15683:52714	1	72	8119	134	30	Spodo_Contig_10	72	101	1
	Spodo2	111	intra-read	100664	Spodo2_Read1HWI-ST225:595:C1R3DACXX:1:1309:1613:43240	1	36	100699	67.6	3712	Spodo_Contig_13	39	101	3774
	Spodo2	93.5	intra-read	8139	Spodo2_Read2HWI-ST225:595:C1R3DACXX:1:1309:18213:39529	50	101	8190	97.1	1	Spodo_Contig_10	1	50	50
	Spodo2	69.4	intra-read	8190	Spodo2_Read1HWI-ST225:595:C1R3DACXX:1:1309:19408:25272	1	62	8129	115	37	Spodo_Contig_10	62	98	1
	Spodo2	111	intra-read	8149	Spodo2_Read1HWI-ST225:595:C1R3DACXX:1:1309:19761:26326	60	101	8190	78.7	1	Spodo_Contig_10	1	60	60
	Spodo2	187	inter-reads	NA	Spodo2_Read1HWI-ST225:595:C1R3DACXX:1:1309:20101:84077	NA	NA	NA	NA	2768	Spodo_Contig_10	1	101	2668
	Spodo2	187	inter-reads	NA	Spodo2_Read1HWI-ST225:595:C1R3DACXX:1:1309:20314:72099	NA	NA	NA	NA	2733	Spodo_Contig_10	1	101	2633
	Spodo2	54.7	intra-read	8190	Spodo2_Read2HWI-ST225:595:C1R3DACXX:1:1309:21164:53035	1	73	8118	135	29	Spodo_Contig_10	73	101	1
	Spodo2	187	inter-reads	NA	Spodo2_Read1HWI-ST225:595:C1R3DACXX:1:1309:2829:97825	NA	NA	NA	NA	90	Spodo_Contig_9	1	101	190
	Spodo2	108	intra-read	8147	Spodo2_Read1HWI-ST225:595:C1R3DACXX:1:1309:3020:80081	58	101	8190	82.4	1	Spodo_Contig_10	1	58	58
	Spodo2	75	intra-read	8190	Spodo2_Read1HWI-ST225:595:C1R3DACXX:1:1309:4419:47191	1	62	8129	115	40	Spodo_Contig_10	62	101	1
[truncated: 25,505 more rows]
