# Supplementary material for: Continuous Influx of Genetic Material from Host to Virus Populations
Source: PLoS Genet. 2016 Feb 1;12(2):e1005838. doi: 10.1371/journal.pgen.1005838 (PMC4735498; doi:10.1371/journal.pgen.1005838)
Supplement: S2 Dataset — The “lineage” column indicates which population genomics dataset a given chimeric reads belongs to (TniG0: Trichoplusia ni G0; Tni1-10: Trichoplusia ni G10; Spodo1-10: Spodoptera exigua G10; see S1 Fig). The column “chimera_type” indicates whether the host-virus junction identified in a chimeric read pair lies within a read (intra-read) or between the two mates of a pair (inter-read). “Score” in column names refer to blast scores of reads against virus or host sequences. Sv, Srv, Erc, Ec, Ev, Src and Sc are positions of starts and ends of alignments returned by Blastn, as illustrated in S8 Fig. Asterisks in the “PCR” column indicate host-virus junctions that we were able to recover by PCR/Sanger sequencing. (FAS) [file pgen.1005838.s015.fas]

>Spodo_Contig_7
NNNNNNNNNNNNNNNNNNNNNNNNNNNNNNNNNNNNNNNNAGAGCCAGTCCACACGGCGC
GTTGCGTTGCGTTGCGTCGTCGCAACGCAAATATTTTGACGCATAGCCGGCCACACGGGC
GCTGCAGCGTTACTATGACGCAGTCCGTTCCGTCGGCGCAGCGGCGACGCACAGTTGCGG
CAAGTATTTTGAAAAAAATTCGCCAGTCTATAGCAAATCATGGATCGGAAAAGACGTCTA
GCATTGCTCCTATTACTACGTCACCGCCGAAATCGACGCAAGATCACAAGACGGTACTGG
ATCAGTCCTTTCATTTCATTAAGAAATCGTGATGGACAGTTTTTTTTTTTAGAATATCGG
GAGTTGCTATTAGACGAAAAGAAGTTTTATAATTTTTTTAGAATGAGTGTATCCAGCTTC
GAATGTTTATTGAAGTCCTTAGAACCACACATACGAAAAAACTATACTAATATGAGGAAT
CCAGTGGAACCAGTAGAAATGCTGGGAATCACTTTAAGGTAACTATATAAATATATTTAA
GTAATAAAAATATAACAGTTTTTTTGGTTTGTTTAATTAGTAATCAACTCACAAATAATC
AGCAATTGTCATAATTTTAAATTTAGACATTATTTAAGAGAGATATCATCCAGTAATTAC
AAATTAGAAAAATCGTATTCAGTTTCTTCACTTGCTTGAGATGTTTCTGGAGATGTAATT
GAATTATTATAACCAGAAATGTATGTACTTTGAAAATTTGCTGTTTGATACCCATATGGT
GGTTGGTGAGACGTTGATGGGCCACTCACATATGATGATGTTTGTCCATACCGCATTTCA
TCTATAATTTGTATAACTTTACTTTGGAAACGGAGAGTTTCTCGGTCGGAAAATTCTTGA
ATAGATGGCAATATAGCTCTGAAAAAGGACATATGGCGATTTTCCGGCTCCTTGAGAAGT
TTTAGTCCTTCTCTTTCAAACTCATCCATTTGCATTGCCCTTTTGCGCGCGACTGGAACA
TAGCGCGGAGTGTTGTCTGTGGTAATGTCATCATTTGTAGACGTAGATTCATTGTTGATT
TCTCTAGGCGAGTCTAAGCTAGATTCGGTGGCATTTTGTTCTACTTTTCTCAAAAAAAGG
AGTTGATTGTATAAATGATACTTCTTCAGTTTCGGAGCGCCCGAGCCCGATTTTGATGTT
TCTTTTAATTTTTTTGAATATCTGAAGTAATTATCTTTTACACTTCTCCATTTTTTTATT
AAATCATTACCTGCAAAACCAATAGTAAACATGATTTAATAATTTATACATAGTGAATTT
CTCGATAAAAATTTAATGACATATTCAGATATCGTTAACAAACACTATGTGATCGACTCT
GGAATCGTGAAAATATAACAGCTGTTACATACAAAAAGCAATACCTACTGAATCAAAATG
TATGCAACAGCTGCTATTTTTTTCCAGAATTAATTGGTTACATAGAGAAAGTTATTTGCT
ATCGATGTCTGAATATGTCAGTATTTTTTTCGGGTATCTATCTATCTCATAAATGCATAT
TATAATAATTATTTTCTTTTCAGATACCTAGGAAGTGGAAATTCAATAACTGATTTACAT
TTCAAATTCAAACGGGGAAAATCTACTATTGCATATATAATACAAAGAGTTTGTCGTGCT
ATATGGACCAATCTTCTTCGAGACAACATCCCTGAACTGACAACTGAAAGTTTCCAAACA
ATAGCGAGGGGTTTTGATGTAAAGGCAAATTTTCCTCAATGTGTTGGTGCCATCGACGGC
AAACATATCCGCGTGTGTAATCCTGCAAATAGTGGCTCACTTTTTTTTAATTATAAAGCC
TTTTTTTCGATTGTGTTGCTAGCTATTGTGGATTCAAATTACAAATTCGTATTTGTCGAC
ATCGGTGCATACGGAAAAGAATGCGATTCAACCATATTACAAAATTCTAAACTGTACGAG
CTAATGATTAACAACAACTTACCACTACCTCAACCCCAGCCACTCTCTGGTAACAATATA
CCAACCCCGTATGTATTTGTGGGTGACGAAGCTTTTGGACTGAGCAAACATATTATGCGT
CCATATGGCGGTCAAAATCTCGACTTACAACAAAAGGTTTTCAATTACCGTCTAAGCAGA
GCCAGAAGATATGTCGAATGCGCTTTTGGGATTATGGCTAACAAATGGCGCATTTTTCAC
AGACCGATAGACGTGTCCTATGACTTCGCTACTGACATTATAAAAGCATGTTGTGTATTA
CACAATTTTGTCGCTGATCGAGATGGTTTTAGACAAAGAGATAAATTTGCTATAAGTGTT
GATGAATTTCTCCCAATACAACCCGTACATGAAGAACAGACAGCACCGAATGTCATAAGA
CAGCAATATGCGACCTATTTTATGACTAGAGGAACTCTGCCTTGGCAGCTAAATAAGGTA
TAATTGTATTATGAGGGTTTTCAAGATTTTCTTGCACCGCCAATTCCGCGATCAGTAAAA
AAATAATATTTTATACCCACTCAGCGTAGTCTAGGTTAGTTTTGAGCTAAGTAATAAAAT
AGTACTCACGCTAATCTAGATTCCCAAAGTTTTAAAATTTTAGAGTGTCGAGATATTAAT
TTTGTACTGATCGCGGAATTGGCGGTGCAAGAAAATCTTGAAAGCCCTCTTAAATAAAAA
AAAAACATAAATATCTGTACTGTGAACTCACCAACTTTGTTTTTTCGTTCAGCTGTGAAA
TTCTCGTAATCAGGAAATAAAACTTTTGATATGTCTTCCCAGGCTTTTGTTTTTAAATTT
TTATTTTTAAAATCTACGTTTGACTTGTCCCATATAATTTCCCTTTCCTGTATCAATGTA
ATCAAGTAATCTATGTCAATTTCTTCAATGGTATTCATTTTACCCTGCAAATAAAACTAA
ATACAAAAACGTAAACGTAAAACGAAATGAGCTTCCGTGTATCCTCTCTGTCAACGCACA
AGCAACTGAGCGCTGGCGCTCCGACGTCGCACGAGTACACCCCCTCCCGCTTCGTCTCGG
GGGCTGCTGTCCGTCATGTGTGCGTTGCGACGACGCAGCGCGCCGTGTGAACACCTTGGT
TATTTGTATGTAAAACAACGCAGTGGTAGCGCTGCGTCGACGCAACGCTGACGCAACGCG
CCGTGTGGACAGTCTC
>Spodo_Contig_24
TATAAATAAGTTTATTTTAAATATATAAAAAAAATTCTTACACATTAAAATCCTGATCGC
TCTGGGTTGACCCAACTCCCGATTGAATGAAAAAAATGTTCTTTAAATTTTTAATGAGAA
GGTTCATATCAAACAACTTATTTAGATTACATAACAAATAGTTTTTCTTCATAGTAATAA
AATATTTTTAGTTATATTAACAATACTTTTGCCACAATTTGAATTTAAAATCGTGACCGG
GCATTTTATCTCATCGCTCTGCGCTGAGGTAAAACATCGCGCACATCCCGAGATACGCGT
TTTAGACACTATGTTCCCCTCCCGCGGGGCAACGCCAGTAGTGATCTAACCGCCGAGCAG
GATACATGTGTGCCACGTTCCCGCGCTCCAACATTACGAAGGTAAGTTTATGATTGCTCT
GTATTTGGTTCTCGAATTTTATGATTGCTATGGCACGTTATTAAAAATAAATAGTAAGCT
TGTGAATGTGTTTGTTATGTGATTTAAGTAATCGTTGTGATGTTTTTTGTGGGAAGTAAT
CACAACTGTCTTCTGCTTTTACATTCGGCTATATTTATGATTTTGTGACTTTATCTGATC
GCTATGGCTGTGATTGCTCTGTCCAAAAGGACCAGAGCGATGATATTTTACATTAATTGG
ACGTTATAAATCTATTTTAAGTAGTATTACCGAACTGTAATAATGACAAACGATGCATAT
AACATTTAATTTATAGCCTTTGTTGGGTTTCTTTGGGTAAGCTAAATCGATAAACAGATT
TTGACGTATTTTATCTTAATGATATTATTATTATATTTTAATTTAGTTAACCACAACTAT
AATCCTTTCTTCTCTAAAATTTAATGGCAACTATTGTTGCAGATTTAAATTATGCCTCAA
AATAAATTATCAATTGAAGAAAAACGTCTTAGGAAGAAATTGGCTGAGCGTCGTAGAATG
GCCAAAATAAAAAATGATCCAGATTTATACGCGCAATGGCTTGTAAAGTCAAGAGAGAGT
TACCAAAGGAAAAAAGCTCGGGGCACAGTACTACCAATGAGTGTTTTGACTCCAAGCCAG
CAAAAGATTCGTAGGAAGAAAAGTAGGCAGAGTTCTCGACGATATTATCTAAAGAAAAAA
ATGGATAAGTTATCAGCAACCGATGAGCTCCCAATAAATGAAGAACCCATCTATAAATCT
GAGAACCGTGATCCTCTTTCAAATGTTCCTCAATCAGCTCCAACCTTAAACACCTACAAA
GTAACAACAAAACATAGAAAGATACTGCAAACTGTAACACAAGATGTTGAAAATGAGTTT
AACATTATTAATCGTGTAAAAGATCATTCTCAGACAAGTTTTTGTCTTCCACAGACTTCT
AAAGAATATGACAATGTGGCTAATTTTGATACACCCGCATCACCGGTTAGTAGACTAAGA
CGAATAACAAGATCTCAGCGGCTATCGCAAGGTACTGAACGAACGAACGAACTAACATGC
ATTGGTAGTGCTTCCTCCAGCATCTGTCCCGATAGTCCACAAAGTTCTATTAGCAACATA
TCAAATACGTCTCAAAAAAGTCTAGATTTATTCCCTAAACATAAAATATCGTCAGTTGCA
AAAAAAACCTCTCCATGGAAAGCTTTATTAAGAAGGATGAAATATAAAGCTAATAGGGAA
TTAAAACTGAAAGATCAAAAGATTCAAAAGTTGAAAATAAGTAATGAACGTATTAGAAGA
CAGTTGAACAGGTTAAAAAAACAAAGTAAAGAAGGAAAACGTTTAGAAAGAAAAATGTTG
GTTTCAACTCCTAACAAAGATAACGTACAAGAAATAAAATATACAGTAAAACAACAATTA
ATAAAAGATATAAAACTGTTTTTTGAAGATGATGATATTAGCCGCATGACATCTGGGAAA
AAGGAGTTTATTACTAGAAATAAAATAAAAAAGCAAAAGCGCTACTTAAATGATACCTTA
CACAATTTGCACCAAAAATTTACTTTAAGATTTCCACAGCACAACATCAGTTACAGCTTC
TTTTGTAAGCTACGAGCTACGTTTGCCTTTTGGGCCGTTATCCCAGATGCAAAATGCCGT
GATACATGTCTTTGTGTAGAGCATGAGAACATGGATTTGGTTACCCTATCATTGAAAAAA
TACTGCATTATTAAAGAAAAATCATCAACGGAAATCTTAACCTCCTTAACGTGTAATTTG
AGAAGTATAGACTGCCTTACAAGATGTTGCATTATCTGTAAAGAGAAACACCTGGAATAT
AAAGAGTTTGATAACAGTAAGCAAATTGAATATTTTAAGTGGACCAAGATCAAGAAGACT
TACATGAAAAATGGAAAAGAAATGAAAACTACACAAACCTTAAAGCAAAAAGTCGAAGCT
AATCCCAAGGATGTTATTAATTATTTTGAAAATATATGCAGCTCGTACATGCATCACTGC
GCCAATATTATAGCCCAGAATAGCTACATTAAAAAACTTAAAGCTAATTTAAATTACGAT
GAGTGTTTAATCCACTGTGACTTCAGTGAAAATTATAATACCAAATACGCGACTGAAATT
CAATCATTTCACTTTGGCGGTTCGCGCCAACAAGTAACCTTGCATACCGTAGTAATTTAT
TACAAAGAAGATGAGTTACTCCAGTCACAGTGCTTCTGTACGATTAGTGAGAGCTTGAGA
CATGACGCTGTAGCTGTTTGGGAACATTTGGTGCCAGTCCTCCTTTATATAGAAAACACA
TTGCCTAGAGTAACGTCTTTGCACTTCTTGTCAGACTCACCTTCGGGTCAATACCGAAAC
AAGAAATTGTTTCATATTATATCAAAACTACACTGGCAATACCCAAGTCTACGAAAAGTT
ATATGGAACTATTCGGAAAAGGGTCACGGTAAAGGTGCTCCTGATGGTGTTGGAGGAACG
CTTAAAAGGACTGCCGATAAAATGGTGGCTCATGGATTAGATATACCTGATACGAAAACG
TTTTTAGCTTATCTCAAAACAAATGTGTCAGGAATTATCCTGGAAGAAGTTGCAGAATCT
GCCATATTAGAAAAAGACATGTTAATCCCCCAAGATATAAAAGAATTTCAGGGTACTATG
AAGGTACATCAAGTAATTTGGTCAGCGAATACTAAAAACGTTTTGGCCATGAGGCGACTA
AGCTGCGATTTAGGCAATTGTTCACAAGAAGCTGTACAATGTCCGCACGGCAATCACATA
GGCTTTTACCAAATTGATAGCGACCCGAACCTAAACACCTCAAAGAAAAACATGTCACGG
ACATCAAAGAAGACCAGTCGGCCTTCGCTGGTCAAGCGTTCAAAAAACTGCGATCAGGAG
AAGCAAATTCAGCTTCCACAAATGCTAAATAATAGACAGACTATAACTGCAAATCAAAGT
CAAGAATCATTACATAACTCGGACCTGCCGGATAGTTTTTGGGATGAAGTCCCATCTATT
GACTATGAAAATTTAATTACTCCAAGTATTTCCGAGGTAGTTTTATCTTCGTTGCAAAAC
GATAAAACCTTGACAAAGGCTGCTGCAGCAGAAGATTTATCCGACTCCGATGACTATTCA
ATTTTCTGAGCCTTATAGAAATTGTATTTTGGTGTTAAAATTTGTATCATTATAATTTTC
AAACAATATTTTAATCTGATCTGATCATCTGAATTGCATTTTACTTTGTGTTGTTCTTTT
TAATTCTTTACTTTCCACTAAAGATATAGTTAAGGAAAATGTGATTATTACAAATCTCTT
AGATAATTTTGAAAAGACTGTCATAATCTTAGTCATAATTCTAAGTCCTATTAAGCATTA
TGATTACAAATAGTTACTTTAACCAATTGTTTTTTTGTTAGAATTTTATCTTCTTTAATT
ACTTTTTAAAAGCTAATATTTAATGAGTCTAAGTCATTTTATAACTATAAAAGAATGTAG
GTAGGTTGGTTGATTTCAAAATATTTTTAATTTTGTGTCTTTTACCTAGAAGTGATTAAT
TAAGTCCAAATAAATGAAACTAAGCCAAAAAGTTGTTTTTTATAGTTATGTTAATTTGTT
ATTTAAGCAATTATTTTATACTAGCTTTTGCCAGCGACTTCGTCCGCGTGGAATAGTGAC
TTCCGGCAGATCTTTTACCCACATTTGTAGTTCCCGTGGAATGGGAACGTCTCGAAAACG
AGACGTTCCCGTTCCTGTATGAAGGTCGCGTTTAGAAAGTGTACATTTCTAACATATTAT
TATAATCTTGTTACACGTACCCTGAATAACACTGAAAACGGTTAAATAAATAATATTTTA
TCAATATTAATTTTTTGTTTCACTAATTTCACAGTTTTTGATTGCTCTGGCACCAATTAT
GATTGCTCTGGTCGCAAAAATTTTTAAACTTAAATATTTCCATAACTGTTTATGTAAATT
GAAGGCCAATAGTAAAAATGTACTATTTGAATATCATTATTTGTTATAAGATATATAATT
ACCATTAAATATCAATATCTGAAAAGCACCAGAGCGATCACACGAATACGCCAGTTTCGG
AGATTGATC
>Spodo_Contig_10
CCCTTTGTCTAGTAGAGGCATTATATTTGCCGACATGTTTTCATTGCTCCACAAAAAGAA
GATTTGTATTAAAGAAACGTTTTATCGTTTCGGGTAATAGAGAACAAACTAGTACGACGA
AAAAAAATATAAAAATTGGTAACATTTATATGACATGTGTCAAATAAATGTCAAGTAAGT
TTGAATTTACAGCTTTTTCTGTTCTCAAGAGTAATCCGGCAAAATCTCGAAAAAAAACTG
TTATTTTGGTAAGTTTTCTTTTATAATCGTAAGATTTGTGTTTTTATGACAATCTTAGAT
AATTATTTTAGATCAATATGTAATATTATTGGCGAAATCTGGAAAAATCACGTCGGCAGT
ATATTTGCCACTACCAGTTAGTACATTACCCGTTGTTGGCAATATATATGCCAGTACCAG
TGAGATTTATTTTTATTTACAGAATAAACAATGGAGCACCGTCGGTCGATAAACGACCGC
GAAATTGAACAGCAGTTGGAAGCCATGTTTGGTCTTCCAGATGGTACAGATTCAGAAGAC
AGTTTGGAAGAATCCGATACTGATGACCTTGTACAAATGCTTTCGGCTAACGATTCCTCT
TTTCAACCTTGCATCGAACCAGACTTTGCAGACTCGTTGTTGACGGCTAGAAGTAGTAGA
AGACACGGAAAACATGGGCCAGAACAGGCAACGGATGAATGGGAAGAAGTTGACGACGTT
GAGAGTGACGACGAAATAAGTACAGGAAGCAAAAACAGAAGAATGGAGAATGGTAATATA
CGGACTGATAGTGAAGACCAAATAGATACAGAAAGCAACATCATTCGGAATGAGACAAGT
GAAGGGACAACAGATTGTGAAAGTGATAATGAAGTGGGAGGAGGAGGAAACGTTAGAGTA
CTCCGTGCTTCAACATCTAGCGCCACCACTGCACGGCCCTTAGATTCTACATCTAATGTG
GTGACACGAGATGCAGAGGTGACTGCACCCACTTCCTTAGTTTCAGAAGAATCAGATTCT
GATGAAGATGAAATAGAATGGAAGAAAGTTGATTGGCTAAATGATCCGAATGTGCCTTCC
TTCGACGAAAACGAACTTCAATCGCAGAACCATTTTCCGAGTAGATCTAGACCAATCGCT
TACTTCGAAGTATTTTTTGATAATGAAGTGATTGAAAACCTACTTGTTCAATCAAACTTG
TTTGCTAGTCAATCCAATGTTAGAAATTTTACTCAAATTAGTAAAGACGAACTCAAAGCA
TATCTTGGAATGCTAATACAAATGGGGATACACAAACTACCGTCAATTGAAGATTACTGG
TCTAGCAATCCAGCATTATGTGTCCCCGAGATTGCTGAAACCATGACACTCCAAAGATTT
CAAAAGATTTCTAGATGTCTACATGTAAATGACAACGAACAGATGCCCAGAAGAGGTGAA
ACAGGTTTCGACAAACTTTATAAAATTCGCCCACTACTAGATCAAATAAACCAGAGATGT
CAAAATAATGCCAGAAATACAAAATCTCAGTCCATTGATGAATCAATGGTGAAATTCAAG
GGACGCAGTGCGCTAAAACAGTATATGCCCCTAAAACCTATCAAGCGCGGTTATAAAATT
TGGGCTAGAGCAGATAGCAAGACTGGTTATTTGTTTCACTTCCAAGTCTATACTGGTAAA
AGTGACAATGTGGAAACTGGTCTAGGAAGTAGTGTGGTAAAAACTTTAGCCCAACCACTT
ATTGATGAAGGTTGCTCAGCACATATTAGCTTCGACAACTTTTTTAGTAGCTATGACCTT
CTTCAGTATTTATATGACCACGGCATATACAGTACAGCAACTGCGAGAAATGATAGATTG
GGAATGCCTGTTTTAGTAAAGAAACCTACAGGTCTAAGAAATTGCGAAGAAATCATGAAG
AGACAAAATAGAAAACTGAAACAGTTACAAAAAGGGCAGTACAAATGGCGAGTTCGGAAC
AACGTAGGGTTTTCAATCTGGAAAGACACAAAATTAGTGACCATTTTGAGTACAGCCTTT
CATCCAAAAGAAGAGGCTACATGTCAACGTACACAAAAGGATGGAAACAAAAGACCCTTT
TCCTGTCCACGTGCAGTTGTAGAGTATTCGAAGCGAATGGGCGGGGTCGATAGATTCGAT
CAGCAAAAAGCCATTTATGATGTCGCTCGTCGAAGCAAGAAATGGTGGAAGCGGTTGTTT
TATTTTTTGTTCGATGTAGCAATCACAAATGCGTATATATTGTACTCAAAGAATTCAAGA
GTGCACAACCCCATGAGCCAAAAGATGTTCAGGCTTACTCTTGCCAGAGAACTGGTCAAC
AATTTGACATTTCGGAAACGAAAATTTTCATCTGCTCCCAAATTCTTAGCAAAGAAAAGG
AAGAATAGTGCAGAGCCAGTTACTCGCCAGAAGAAACTTTTTGGTGTTCCGGAAGATATT
CGTTTCACTAATGTTGGTGAGCACTTACCAGAAGGCATAGAAACGTACAGGCGCTGCCGA
GTATGCAGCAGCGCAACTAAGAATAAAAGATCAAACATACAATGCGGCAAATGTGAAGTG
CCACTTTGTGCTGTTCCTTGTTTTAAACAATTTCACATGTGTGCTGACCAGTAGTGGCAA
TTATATGGCCAACATATAAAAAAAATAAAAAATAAACAAAAAAATAAAATATTCTTCTTT
ATAATACATAATTACATAACATATCTGAGTTTCATTACATTTGCACGGCTAGTTTCCTCT
ACCAGTTAAAGGG
>Spodo_Contig_4
TTACTAGACGCCGGCATTATTAAAGAATCTGAGTCAGATTATGCCTCTCCTGTTATCTTA
GTGAAGAAAAAGAACGGTGATAGTCGGTTATGTATTGATTATCGTGCTCTGAACTCAATC
ACTATAAAAGATAGGTATCCGTTACCAAACATTGACGATCAAGTTTCAAAGTTGGCTGGT
ATGAAGTACTTCACAAGTCTCGATATGGCCCAAGGTTATCACCAATTACGAATTGCACCT
GAAGACACTCACAAAACTGCATTTATAACACCTCAAGGTCATTATGAGTATATGCGCGTT
CCGTTTGGTTTAGCCAATGCACCCTCAGTTTTTATGCGAATGATTAGTAAAATAGTTGAT
TCCATTCGTTCCCAGACGTCGCAAACTGACAGTTCTAATGGTGAAATTCTTGCATTTTTA
GATGATTTATTACTACCCTCACCTGATTTTGGTTCTGGTATAAAAATGTTAAAATTGGTG
TTGCAAAAGTTTGAATCAGAAAATTTAAAACTAAATATGAAAAAGTGCTCTTTTTTACAA
CAGAAAGTGACTTACTTAGGACATGAAATTTCCCATGAAGGTGTGCAACCGGCAGAACTA
AAATTAATTGCAGTTTCGCGGTTTCCTGTACCAAGTAATGTACATGAGGTACGTCAATTT
ATAGGCCTGTGTAGTTACTTCCGAAAATTTATATATAAATTCGCGGTTATAGCTCGTCCT
CTAACGGAATTAACTAAGAAAAATGTATCGTGGGTATGGAGTGATAGACAGACCGATAGT
TTTAACAAACTGAAAACATGTTTATGTTCTAAACCAGTGTTAGCTTTGTATGACCCTACT
TTGGATATAGAAATTCATACAGATGCATGCAAATTAGGAATAGCAGGAATTTTATTACAA
AAGCAGTCCGACAACACTTTGCGTCCTGTTATGTATTTTAGCCGAGTGACGTCTAGGGAG
GAAACTATGTATCATAGCTACGAGCTCGAAACATTAGCGGTCGTAGAATCGTTGCGTAAA
TTTCGGATGTACGTAGTAGGTAAACACGTAAAAGTAGTTACCGACTGTACTGCCGTCCGA
GCTACCCTCACTAAACGCGACATTATACCGCGTATTGCGCGATGGTGGCTTTTAATTCAG
GAATACGACATTAGCGTAGAATATAGACCGGGTGAACGAATGAAACATGTCGATGCGTTA
AGTAGGAATCCAATCGATGCTGTAAATATTAATCGTTTGGAAGTTACTGATTGGTTTTAT
ACAGTTCAATATCAAGATGACAAATTAAAAAATATTATTGACAAATTAAAAGCCGGATCA
GCTGAACGGGATATAATAAACAATTATGTGTTAATAGATGACAGATTATATAGAAAGACG
CTCGATGGAAATCGACTTGTAGTGCCTGGGGCAGCTAGGTGGAAAATACTTCAAATGCAT
CATGACGAAATAGGACATGTAGGACTAAAACGATGCACGGATTTAATTAAAAATAATTTT
TGGTTCGCTAAAATGACAAGATTCATTCGTAAATATGTAACCGCTTGTTTAAGTTGTGCA
TATGGAAAGGGAGATCATGGTAGGAAGGAAGGCATGTTGCATCCGATTCCTAAACCAAAT
GAACCGTTTAGAATGATTCATGTCGACCATTTAGGCCCGTTTTGTAGGACAAAGAAAGGT
TATGAATATATGTTAGTTATAACTGACGCTTTTTCAAAATTTGTTATTGCAGAGTGCAGT
CGATCAGTTAATTCAGTTGAAACAATTAGAATACTTAAAAGAATATTCGCATTATTTGGC
TATCCGGATAGAGTAGTAACTGACCATGGCAAGGCATTTACTAGTAGGTATTTTAAGAAA
TTTGCAAGTGATAAGCAGTTTAAACATACGTTAAATGCAATTGCGTGCCCTCGTGCCAAC
GGGCAAGTTGAGCGCACCAATCGCACAATATTGAATGCTCTCCGTGCATCTGACCCTAGT
GAAACCGCTAATAGCTGGTCAAACCGTCTACCAGATGTAATTTGGGGGATAAATAATACT
ATAAATGATACTACCGGGTTTAAGCCTTATGATTTAATGTTTGCGCGTAGTGGTAGGCCA
GTGTGTGATGTATCCATCCCAGACCAAGTATGTGAATCCACTCAAGCGAAACGTAGCAAG
GCCAGTACACGTATCAATAAAGCTAGCGATAGGATGAAACGTAACTTTGATAAACGTCGC
AAAAAATGTCATGTATATAAGAAAGGAGAATTAGTATTATGGAGACAGGCACCCACTAGT
AGTGCTGCTAGGGTCAACACAAAGTTGGACGACTTGTATTCAGGCCCCTATATAATAACT
AAAGTGCTTGGCAATGACAGATACAGGATCAGGAGCATTAAGGGATTAAGAGGTTACAAA
AACTTTACGGGGCTTGTTTCAGCAGACTCTCTGCGACCATATCGTAGCATAGCTCCTGTA
TCTGACAGTGCCAGCAGTTCTGATGACCAACTAGAGACTGAAGATTTAATTGACCTATTA
GAGAGTTAAAGCTAATACAATCTATGTGCTTCATTGCGGGAGCAATTGTTACAGGATGGC
CGACTGTAACGCCACGCCACGTGTCCAGCCACGCCAAGCTAAGCCAAGCCAAGCCAATGC
CACGCCAATGCCGAGATTGTTAGTCAAGCCAGTTAGTGACGTCACATCCCAACGGCCGCA
GGGTATAAATAGTCGAACCGCTCATTTTGTGACACATTTGGCCGTTGTATACGAGATAGG
TCGAAACTCTACCCGATTGTGTAAAAAATATATTTCTTTAATAAATAGCTGTGATTATTC
GTAAGGTGTATAAGTTTATTATTTCATCTGCGTTTCACTCAGAAGTGGGATATGAAGCGT
AATCGCCTTACTGCATCTGTTGGCTGTGGTGTCCGTCCGCCTGGCTGGAGTGAAGAAGAG
CAAGGCCACATCAGTGAAGACGAAGAATTCCCACCGCCACCAGCTAGAAAACTTCTTAAA
AGTATGCTAGAAAACGAAGTGGGTAGGGCGATACAAGAACTCAATGACGAAACCTTGCCG
CTCAACCAATTTAAAGGCCATCGTGCGGCATCCCTTATCCCAGAATTCGACCCTGAAGGA
GAAGATTGCACAGTATCGGTATGGTTGAAGAAAATTGATCAGTTGGGAGACATACACGGC
TGGAGCGACAAAGTAAAATCTTTTCACCTTCAAGATAAACTACGTGGTCAAGCGCGTAAG
TGGTACAATAGACTCGATGATTATAACTACTCCTGGGAGGAATGGAAGTGTATGTTAGTA
AGAGCATTTCCCAAACACCGTGACTTCAGTGCTTTGTTAGAAGAAATGATGAACAGGAAG
AAGATGCCGAACGAAACCATGACAAAATATTACCAGGATAAAATTGCCATGTGTTTTCGT
TGTAACCTATCTGATACTGCTAGCGTTTCGTGTATAATCAGAGGGTTACCGTCTACCTTA
CAACCAAATGCAAGGGCCTTCCAATGCCAGCGACCGGATGAACTATATGAAGCCTTCCTC
TGTGCCCTTGATGATTATCGCCCACCGATAATTGAAGCACGTGACAAGCCGAACAAGGAT
GCTAGACAGCTGCCGAACCCAGATAAGAAAGTGAACCTTGAGACTGACCCCTGTCCGCGT
TGTAAGAAGACTGGCCACATTTTACGAAATTGCTCATTGCCTGACCAACGCATTTGTTTC
AAGTGTGGTGTACAGGGTCATATTGCTACCCGCTGCCCTGGCTCTTCAATTACACAGCTT
AAGTCGTCTGCCGGATCGAACAGCAACATCAAGGAAGTTAAGCTAGTGCAAGATTATAAT
GACATTTACAAGAAGGTCGTGAAGGTAAACGGGATTTTTTTGAAATCTTACATTGACACT
GGAAGTCAGGTAAATGTTATAAATGCAGATATTGCTGATATTTTGGCACTCAAGGTTATA
CCTAAGAGCACTATCTTAAAAGGCTTTTCTGGTGGTTTACTTACGAGCCGCGGAGAAGTA
GAATTTGACCTAGAAATTGATGACATTCATTTTAGATGTTCTGCTCATATAACAGAAGCC
GACATGCAGGACATTCAATTATTAGTTGGTCAGCCAGTTATCAACGCTGATCATGTGTCA
TTGGTGGTGACCAATAGGACTGCTTCGTTAAGATTGGACCCTGACCCTTTTGCTGAACTT
CAAGTAGTCGAAGATATTCAGAAATTTAACGTCGTGACATCAAACAAAGAATCCTTGCCG
CCCGGTACCTCCCTCATCAAAGTCCGAGTGCTGGGCAATACCGAGGAAGATGATGTCTGC
ACAGCGCCACGCCACTATGAACTGCATGGAGTTTCCTATTCGCTACCAGCTACGTTACTT
CGAGGCGGAGAGGGCTTCATGAAGGTTATCAACACCGGCACTAAAGACATCGAGTGGGAA
GCCGGCCAGGTCCTCGCACGAGCAGTTAGCTGCGACCAATCTGCGATTCAGCCAAGCCAG
GTGAGTTCAGCCAAGTCAATGTTATCTTGCTTGCCAAGCATTTTGCCAAATAAGCCAACC
GGTTTAGCCACTAGTTTTTCCAATTCGTATGGCCTTACAGTCCCGTCTGCTACGATTTTA
ACAACTAATAAAATCACTAATGATACTATAGGCGGAGTATCTATATCTGAAATCAATATG
GGGAGCTTAAATAAAGACGAGCGTGATAGTTTAATACATTTATTATTACAATATAAAAAC
ACCTTTGCAAATGACACAAAAGATCTCGGTTGCACTAATTTGTTAAGCATGAAAATAAAG
CTTACCACTTCGCAACCAATTTGTCGTCAACCTTATAGGTTATCGCACACTGAACAACAA
ATAGTAAATTCAAAAGTTCGTGATTTACTAGACGCCGGCATTATTAAAGAATCTGAGTCA
GATTATGCCTCTCCTGTTAT
>Spodo_Contig_1
CTTACGGCCTGGGCACAGTTTCTGGCGGTGCGGGGCGCGGTGAGGCGAGAGGCGCGGCGG
GCGTTGTGATTTGCGGTGGTATGCCACAGCTAGACTAGTAGCGACCACGGCGGCGTCAGC
GGTGCACGTATTTAGGGAACGGCTAAACTATTAAAATGTCCCTGTCAAAAGTGGCACGGT
ATTGCCTCGAAACAAGTGCGTTCTTAGCTCAAGATATCACTCAGTCAAGAATAGGAGCGC
ACCCAGTTAACCAAA
>Spodo_Contig_5
CACGTTGAACGCCGCCTTGATTTTTGAGACTTTCTCCTTGGGCCATGGGGGACACCATTT
GGGCCACACACAGTTGTTCCGTTCGGGCCGTGGGGGACACCGTATGACCGCGAGCTAGAG
GTGAATTCAAACTTCGCTACAGAGCCGTGGGACACAGATTTCAAGCTAAAATGTATTGTA
CGTGACCCCCACGGCCCTGTAGACAAATGCACTCTACTTGGTTTTTAGTAAAAAATATAA
CTTTAAAAAATAAGTTACGTAATGTTGGGACAATATTTTCACTGCAAGGTTGAGGTATAG
TATATTATCTTATTTCGTACAAAATAGCTTTTTATTGTGTTTTAAATAGTTCTTTTGAAC
AGAATAAACACACATTATTACTATTTAGATATTGAATTAGCCAGAATGTAAGGTTTCACG
ATGAGCATGATATAAGAACATAGTTGAATTGACTTTATCGGGGACACTTTTTTGAATGAA
ACAACATTTTTTTTCTGTGAATCAGACGTATAATTTATTATTTGAAGTTTAAAGAAAGCA
AAATGAAATCAGACTTTAAATTGAGATCAACGTAATTTATACATATCTAATAATTAGTGA
ATTTTATGGAAACAGTCAAAACATAAAAATGGTTTATTTGGACAAGTGTCGCAAAAAGTA
ACAACTTTTTTTGTTTTATTTTTGGCCAACTTTCGCCCCATCACTTGTGTATTTTCTTTA
TAGCACTGCTGACATGTTCTTCGATTATTTTTACTAGAACCGTCTTTCCTTGCAAGTTTA
TGTCTCATTCTTTTTGGCCTTGTAACAGCATCTGTTGAAGTTTCTTCACTTCTCATCAAC
AAACCTTTCACCAGCTGTTTCCTAAACTCAACTATTTGCATTTTCGTTCCAGTTACTATC
TGATATAATATTAGTGCATTTACAACCGCAGTATTTAGGAGTAGGTTTATGCCAACTTTT
TTATACCACTTTACAGATTTCCTTAGTGGCGAGGAGTATGCCGCCATCTGGTCGGACAAA
TCCACTGCTCCTTTCGCTCTATTATAGTCGAGAACGATTTTCGGCTTCAAAACTGTTTTT
CCTCGCTTTGTGATTGTCATAAAACGGTCTGAATGTTTCGTCGAAAGAACAAGCACGTCC
CTTTTATCTTTCCATTTCATGATTGTTATCCCATCGTTGCTTTCTCTGACTATATGCTCG
CCTCTCTTCAATTTAGCAGTAGTTACTTCTTTTGGGATATTCCTTCGGTTTTTTCTTATC
GTGCCAACTAGATGCGTTTCATTTTTCAATAAATTCCTAGCTAAATCAATACTTGTGTAC
CAATTATCTGTGTACAAGGTATGTCCCTTGTTCAATAAGCCACTGCAAAGTGACATTACT
ACGTTTTCTGGCGTAGTGTTAACGTTATCATTTGCTTTTCCTGCATAAATATTAATTTTG
TAAGTGTAGCCCGGTAGTGTGCATAATTTAAACTCTTTAATGCCATATTTGTGGCGCTTC
TGTTTGTTATACTGTCGGAAAATGATTCTGCCACGAAATGGCACCACGCTTTCATCGATA
CATAAATCTTCGCCTGGTGTGTAATGCTTTGCAAAATTGGTGTTCATGGTATCAAGTAAG
TGTCTAATGCGGTGTAATCTATCAGATCTGTGAGATTCGTCATGCCGGGAAAGATGAAGC
ATTTGCAGAAGCAATTCAAAGCGATTACGAGACATAATTGTTGATGCAAAACGGTGACCT
GTTATTTCGTCCTTTGACCAGTAGTCGGACAGTTTAGGAAGTTTCACCAATCCCATAAAC
ATAATTAATGCAAAAAAGCTTTTCATCTCATGCACATTAGTAGGTGACCAATTACGTATT
CGTGCTGCTTTTGAAGCATTGCGCTTTGTGATGGTGTTAATAGCGAATTGATTCGTATCT
TCAACTATCTGCCCAAAAACGTCATCCGGAACCAAAAGGGAGTAAAAATCAATTGGTGAT
TTTTTACTCATAGCCAAACGTAGATAGGTAGGCAAGCCAGGATTTTCCGTAAACGGTATA
ATACTTCTCTGGTTACCTGTTGGTAGAGTCCAAGTGCGTTTACGCGGCGTCGTCTGCCCC
GAGGTAGCTGGAACTGGACGCTCTTCGGACTCGCTCTCTTCACTATCTATCACCATAATT
CGACGACGGTTACGCGAAACTGGATGAATATTGTCTTCTTCATCTGAGCTTATATGGAAA
CTATTATTCAACAAATTAATTTCAATTTGATCTAATTGCGATAAATCGTCCTGACTTATA
TCAAAATCTTCGAACATATCCATTTCAAACTAAACGTATCAAATAAAACTAGAATCAATT
TACGTAACAAACGCAAATTAGCGAAATAGTAGCGATATAACAACGTACAGTTGGTAACAA
CCTCAGTTTGTCACTGACACAAGGCGCGAGCGCGCGGGAATCGCAACACGATTGGCGTCG
GAAATGCACGAGGATGACCGACACCCCGACCCCCGCGGCCCCCGCAAGCGAACAAGCGAA
TTATTTACTGCTGAGGCCGTGGGGGACAACTGTTGAGTGACAGTAGTATTTTAACGAAAT
AGAATCACTAATTTTATTTCTACAATATATTTCATATTATTTACCACATTTTCTTGCCTA
TTAATTAATAAAAACGTATATTCGAAATCGGGTGAACAACGATTTTTAACCTGGCCCCAA
CCAGAAAATCAGTGTGGCCCATACGTTGTCCCCCATGGCGTTTAACGTG
>Spodo_Contig_23
NCCCTTCTTTGCATGATGATGGAAATTTCCATCACAAACATTTACTGGAAAAAAAAAGTA
CACAAAGCAGGCGTACTGTAAATTGTTTGTTGTTGGCAACTTTTTACACGACCAAGGCAT
GGAACGAAACGCAGTTGTCAAAAAAAAAAACAAACGTCACTGTCAATTACAAGGCCTTGA
ACTTGTCATTCAGCTATTTGTTGTGGTTCGAAGAAACGAGTGAATTTATAAATTGTTTTA
CGGAACTTATCTTAGATTTGTCCACTAATAAAAGTGAGAATGAGTGAAAAAAAGGTTTGT
TTTTAGTGTTTCTGTTAAATTATGTGCAATTTATATTGAAATACCCTGAATAAATTTCTC
AAAACTATGTGACAGAAATTTACATCACTATGCAATAACTTCACTTGTAATGTATGGCGA
AAATGGTTTTTAGTAATTTTTGTTTTTTGTAGGGAAACTTGAAAGACAGAGACATTGAAG
CTTATTTGAGTCAGTTAGAAGACGGTTGGCTCTCGGAAGATGGCCTTGATAACGAAGATT
CCGACGATGAGTACCGTGATGCCGATGAAATTATTAGAGTGTTGCAGGAGGAAAATGATA
ATGATGATGTGGAAGATGAAAGTGCAGACATTGATCCTCCTCTTGTAGAAGAGGTCACCA
CAGAAGACCAGGAACCCTCACACTCATCATCTTCATCCAATTTTCAGTCTTCATCCAGTT
ATTTTTTATTTGACAAAAGAAACTTGATATGGAAAAAGAGGAATCTTGTGTATGATGCAG
ATAAGATTACTTTCTTGGGGAGTTCTGCTGCTCCAGATGAAATATCACACCTGGAAACCC
CATATCAGTGTTTCAACCATTTCATAACAAAGGATTTTATGAATAGATTAGTGGAGCAAA
CTAATTTATATATAATACAAAGTAATCCCAATTCATCTATAACATTTACAGAATATGATT
TATACAAGTTCTTTGGTATCCTGTTATACATGTCAGTACAAAAATTTCCTAGCACAAGAT
CTTACTGGTCACCAAAGTTTGGTTATGACCCCATTTCTTCAACAATGCCACTAAACAAAT
TTGAAAAAATAAAATTGTCATTGCATTTCAACAATAATGAACTTCATAAACCTATAGCCC
ATCCAGAACATGACAGGCTTTTTAAAATCCGCCCTGTAATCAAGCACCTCAATGAGAGGT
TTGCTACAGTGCCAATGGACCAAAGACTTTCTGTGGATGAACAGATGTGTTCCACAAAAA
TAGGGCACTTCTTAAAACAATATCTGCCCAATAAGCCCCACAAATGGGGCTTCAAATTAT
ATGTTCTGTGTGATTTGATGGGATATGCCCATAAGTTTGAGGTATATTCTGGACAAGAAA
ATTCAGAAAAACTCTCCAATGAACCAGATCTTGGTGCAACAGGTAATGTTGTAGTGCGTT
TGCTCCGGGGAGTGCCAAGAAGGCTAAACCACATAATATACTTTGATAATTTTTATACCT
CTTTGCCATTGGTATATTTTCTAGCTAAAGAAGGAATACATACTGTGGGGACTGTGCAAC
AAAACAGGATTCCAAATAATAAACTACCAGATAAAAAAGATTTCATGAAGAAATCGGTGC
CCAGAGGTAGTTATGAAGAGAGAGTTTCTATGCTTGATGGTATAGATATGAGTTGTGTAG
TATGGAAAGATAATAAGATAGTAACCCTGCTATCTACTTATGCTGGAGCATTGCCTGTGG
CTAAAGTAAACAGGTATGATAAGGCAAAACGAGAAAAGATTGATATTACTTGCCCATTTA
TTGTCCAAGAATACAATAAACACATGGGAGGAGTAGACCTCATGGACAGCTATTTGGGTA
GAAATCACATAACACTGAGATCCAAAAAGTGGTACCTACGTATTTTTTTTCATTTATTTG
ATCTTGCAGTTATAAATGCTTGGATTGTCTATAAAAAAAATGCTCAGAAAAGGGGTGAAC
CTAAAAATAGTCTGCTTACAATGAGCCAATTCAGAAATGAATTGGCCTTTGTGCTTTGCA
ACAAAGGAACCATCAGAGATGCTAAAAGAGGGCGTCCTAGCAGCAGTACCCTAGAAGAAG
AATTGCTGACAAAAAAAAGAAAAGGTTCTCCAGCTCCTCCACCTCCTAAAGACATAAGGA
GGGATGGTTCTGAACATTGGCCAAAAGTAGGTGGGTCACTCCGGTGCAAATATCCTAAAT
GCAAAGGTTATTCCACAGTATCATGCAGTAAATGTGGAGTTAATTTGTGCCTAAATAAGA
ATAATAATTGTTTTCTAAATTATCACCAAGAATAAAGAATGATTAAGGATATTCTAGTTT
TATTTATTTAGTACTGAGCTAAACATGCAGAATTGCATAATGATGGATATTTCCATCATA
CTATTTTTTACTTATTTCGTATTATTTATGTATACTAGGATTTTTTTAAATATTTTTCCC
TTAATTTAGAGCATGAATTACATCACCCTGATTTATTTCACAAAAATCTGAAAAATCATG
CAAAGAAGGGTTAAAGCGTTCGGGAA
>Spodo_Contig_13
TGGTACGTTTACACGCTTGCCAAGCCTTGGCAAGGATCGACAATCGCAAGCATGTAAAAA
GGGCGTTTGGCTTGGCTTGCGTGGGCTTGTGCCTGCTTGCTTCCGATCCAGTCGAGTGTC
GGTTTTTTTACGCAGATCAAAGGGCGTTTGCGGCAAGCGCTTGCGATGCATTTACATGTT
GGTCCGCGTTTAGTAGCCATTGTGATCTCGCGGCGAGTACACGCTTGCTTGATTTTACAA
AAAATAAATAAAAAATGAGTTGCTGGTCGAATGAGGAGAGTCTTTCGTTTCTGGAACATT
ACCAAATGGAACCATGCATCTGGAATCCGAAAGATGCAAATCATAAAGATAAGAAGAAAC
AAGCAGATGCATGGATTCGTCTTGCTGAACTTACTGGAAGGCCAGTAAAGGAAATAAAAA
ATAAAAAAGAGATATTGATGACTACTTTTCGCAAGCACTTGAAAAAAAAACGCGAATCTA
TGCGTTCTGGCGCAGGTATGTTCCTACGATACATTTATAATTATTTTGATAGTCTGCTTA
GCAAGGTGTAACTTATGTTTAAAAGCGTTGGTTAGTTTCTCGATTATTCCGCAACTATCT
CGCTCTAATTTTCGATGTTTTTATTTTATTTTAGGTGCCGAAGAAATATACAATCCAACT
TGGTATGCTTACGAAACCATGGAGTCATTTTTACTACCAGTATATACTTGCAATGAAGGG
ATAAACACCGAAACAGTAAGTAAATAAATATATTTATCTATACTTATAATAAATCTGTAG
AGAGGTCAATTCTGTACATGAAATATATTTCCAAAATAACTATCAGGGGGTGATTAGGGA
TCGATACTGATGCCAAAACTGCAATCAGTAAATTTTTTGTCTGTCTGTCTGTATAACCGT
TATAGAAACAAAAACTACTCGACGGATTTTAACGAAACTTGGTACAATTATTTTTCATAC
TCCTGAGCTGGTTATAGTATACTTTTCATCACGCTACAATCAATAGGAGCAGAGCAGTGA
AGGGAAATGCAGTGAAACCAAAGTTATACATGAAATACTCTAATAGTAAGCCATCGCGCG
TGAATACTGAATCATGCTATAAGGATTATCTACACTAATATTATAAAGAGGAATACTTTG
TATTTTTGTTTGTTTGTTTGTATATAGTAATATTATAAAGAGGAAAGATTTGTTTGTTTG
TTTGTTTGTATTGAATAGGCTCCGAAACTACTGGACCGATTTCAATAATTCTTTCACCAG
TTGAAAGCTGATTTGGTTCTGAGTGACATAGGAAGTAAGGGGGGAGGGGGGGGGGAGCGT
GCGAAGCCGCTGGCAAAAGCTAGTTCTAAATAAAAAAAAACACCGTTGGTTATTATACCT
ACATTTATTTACACATTTTTATCAACTTATCCAATCCTATTAAAATATGAAGTAAATTCT
TCCCTGACTTCTCTGGCGTTCACCGGAGATCTTCGTGGTATTTGTGGTAAATTTTGCAAT
GCATTATATTCGTCGTTATCTCTACGCCATGAACCAGGGGTAACCATATTTCCACTACTG
TCATATACGTCAAACGAACTCTGAGGAGTATATCGATTTGAAGAACTTTTACTTGTTCTC
AAAAAGTTATGTAGTAATACACAGGTCATCGTAAATTCCGTTACAGTTTGTGGTTCTAAA
TTGATAGGGCGTCTGAATATTCTGAAAACTGAGGTTAAAATTCCAAACGTATTTTCAACT
ACAACTCGGGATCTAGATAAATTTTGGTTAAATAACCTTTTTGGTGAGCCTACTTCATGG
TTTCCAGGGTAGGGTTTCATTACGTGTTGACTCAATGCAAAAGCACCGTCAGCTAAGAAG
ACGTATGGAATATTAATATTCGATCCTGGAAGTGGACATGGTGGTGGAAAATCTATCTCG
TTTCTAATTATTCTTTTGCATAGTAAACAATTATTAAAGACGCCGCCGTCACTTATTCTT
CCTTGACTCCCGATGTCTGCGAATACAAATTTGTATTTGCTATCCACTAAAGCCAAAAGG
ACAATGCTAAAAGTTTTCTTATAATTGAAATACTCTGTTCCACTATGAGTTGGGCTTTCA
ATGACTACATGCTTGCCATCCAATGCACCTATGCAATGTGGAAATTTAGTCCTGAATCCT
TCTTCTATATTAAGCCATCCTTCTGCTGTGGTGGGCATCTGTAAAAAGAAAGTAAATGAA
GTGTAAGTTTAAGTATATTATTTTTTTGCAGCAATCAGAACAAATAGAAGAAGATACAGA
TCAGACAGAGGATGACCCTCTGATAAGAGTTAGTACACCATCCAGACCACCATCTAGATC
ACCATCCAGACCACCATCCATACAAGCTGTTACTAATAAACGTCGTCGCCCAGCTTCTGA
AACGGCTGAAAAGCAAATGGCCGTGGCTTTTGGACAATTAACAAATGTTTTGGGTCAAAG
GCAGAATGAAAATATACCTGCTCACAAAGACGATGATTGCGATCTATACGCAAAATTATT
GGCTATAAAGCTACGTGAACTGTCAACTGATGAACGAAAAATTATGATGTACCAAATAGA
TGGGTTGTTTATAAACAGAATCAGTCAAAAATCAAATGAGCGTCATACACCATACCCTCA
ATATTATTCTCGACCGTCGTCAATGGCTGGTGCATATTCAACACCATCTCCTCAAGTCAT
TCCGAGTCGGCCAACATCAGTTAATAGTGTTTATTCTGAACCTATTCATAACAACCAAAG
TTTTTTTCCCTCTCCAAACACACAAACCTCTTATTCAGCGCCAGACATGACAAAACATAT
ACCAACTCCAATAGCTCCAGCTCCATCTACATCAACAGCACCCTCGTCATCTATTCGTAT
CATATCGGACCAAATCATCAACCCTACCCCACGTGAAACCAACATTATAAACATGGCTAT
GTTGAATGCTTTCGAAGATTTTGATTCGTCGACATAATTCTTATTTAAATTAATAAATAA
TTAAACAATAAAGCAGTCGGCTAACATACATTCATAGAACAGATTTTCTATGATTCTATT
ATAATCTAAATAAATGTATTTAATTAACATAATGTTGTGTTTTATTCCTACCTTAACTAG
ATCCTTTAGAATTTCATTAAGAGCTCGGCAAACTTCACGAATGATTATTGATATCATAGG
GACAGATACTTTAAACAAGTAGTGAAGGCTTTTGTAAGAATCACCAGATGCCAAAAATCG
TAGCGTAATGGCAAGACGAAATTTGGCTGGTATAGCTTCTCTGAAGTCTGTATCATGCTT
GGATATCATTGGTGAAATTTTTTGCAGTAAAAACTCAAAATCAGAATAGCTCATTCGGCA
GAAGTTATCAAACTCTCCAGATGGTTCATATAAAAGTTCATTAAATTTCTCTTCTATAAA
TTGTCTGTAACAAATAAAATATATCGTAAGTATTGTGGCATAACTCAACTGCAACAGATA
ATGGTTAAATCAAAATAGTAGTTACCTGGTACGATTATGATGAATCTTTTTCATCCACCA
TCTTCGCTGTCGTCGAGCTCTCCTTTTTTTTATTTCACTTTGCTTACACTTCAAATAAAA
GTACGTTAAACCAAATGCAATAGCCGTCACAAGTTCGGTGTCCGCCATGCTTGGATGTAT
ATTGCAGACTGACGCATTCACAAGCGTATAAACGCCTTTCAAACGCCAAACGAGATTTGT
GGAGGCTTGGGACTGTTTGCAGTTTGCCAAGGCTTGGCAAGCATGTAAACGTAC
>Spodo_Contig_21
NNNNNNNNNGGGCCTGGCCACAGCTTCTAGCGGTGCGRCGCGCGGTGCGACGGGAGGCGC
GRSGGGCGACGCGATTTGCGTTGGTATGYCACAGCTCGACTAGTTGCGACCGCGGYGGCG
TCAGCRGTGGACGTACTCAGTATTATTTATAATGGCCCTATCAAAAGTGGCACGATATTR
TCTTGAGACTAATGCGTTTTTAGCTCAAGATATCATTAACTCTAAAATTGGAACGCACCC
AGTTAATGAAANNNNNNNNNNNNNNNNNNNNNNNNNNNNNNNNAAAGGAAAAACCTTGGC
GAAATTTGCACGCTTTATCACGAATATAGGAACTATCCAGAATTTTTTTTTGAATATACT
AGGACAAGCATAGAAACCTTCGATTACATACTAATAAGTTTTTCGGTATTCATTTGATTC
GGAGCAAAATTTTCAAAACGATTTATTCAGTTCGCGCGAACACAAATACGTCCYCTCGCT
GYCGCTGCATACGCCGCTCTGGCTGTGGCCGSCTCGATACTCCCGAGTGCATTTGTTTCA
CTCGCACACCGCGCCGCCSGTCGCCGCCGCATGCCGCGCGACGCTCTTCGCGCCGCARGT
CGCTCCGCAATTCGCGTCGCCGTTAGCTGTGGCATACTTCATACGTTGTCTACCATTTGT
TTTCCCCGYTCACCGCTTRTCGCGCCGCATTTCGCGCCGCARTYCGCGCCGCGCTTGGCT
RTGGCCAGGGGG
>Spodo_Contig_14
TATTGGTTCGATAAAATGAGTTCTACTATTCGAAGATTTGTGGACAACTGTGTGATATGC
CGAACATCAAARGGAAGATCTGGTGCCATTCAAGCCCAACTGCACCCAATAGAAAAGCCG
TCAGCGGCTTTTCAAGTTATTCATATGGATATAACTGGGAAGCTGGGAACTCCAGATGAT
CAACAGTACGTTATAGTCACCATTGATGCTTTCTCAAAATATGTTCTGTTCTACTTCTCT
AGCAACAAGAATCCACACAGTACACTAGCCGCTCTGAAACGCACTGTACATCTATTCGGT
GCACCAATTCAAATAATAGTCGATGGAGGCAGAGAGTTCCTTGGTGAGTTTAAAGACTAT
TGTGACCACGCTGGAATAAATATTCACGCCATAGCCCCAGGAGTTAGCCGAGCGAATGGT
CAAGTAGAGAGGGTTGTTGCAACTCTCAAAAATGCATTGGTGATGATTAAAAACTACGAA
ACAGAGCAGTGGCACACTACACTTGAGGAACTACAACTAGCAATGAACTGTACAACTCAT
CGTGTTACTGGAGTTGCTCCGTTGACACTTATTACACAACGGAAGCATTGTGTACCTTCT
GAGCTCCTCAGCATAGTGAACATCGATACTGAAACCGTAGATATCGAGGCACTTTCTCAA
CAGGTATTACAGAAAATGTCTCGTTCAAGCGAACAAGACAGACAACGATTTAATCAACAT
AAAGCCAAAATTCATCATTTCCAAATAGGAGACTATGTGTTGATTAAGAATAATCCTCGC
AATCAAACATCACTCGACCTTAAATTTAGTGAACCTTATGAAGTGTCTAGAGTACTAGAA
AATGACCGCTATTTGGTGAAGAAGGTGGTCGGCAGGGGGCGACCTCGCAAGGTAGCTCAT
GATCAGCTGCGCCGCGCACCACAACCCGGTGAACAGTTGACCGTATCGGCGGGAAATGGA
TCACCAGGTCATCAGGAGTCTGCTGCATTTGAGCCCATCCCTTCGACTTCACGAGACCCA
GAAAACCACGAGCTACAGGGTGAAAACAATTCACCAGAATAAACTGTAAGTAACTAAATT
CAATACCAGTAACTTCAAAGATTTCCATGAAACATATGTATCTACGAGAACCTACGAGAA
CCCACGAGAACCTTCGAGAACCTCCGAGACACTCCGAGAACCCTACGAGACCCTACTACC
TCATTAATACTGATATCACTAACCATAAAAGGCATTGTGTGTTGGTGTAATAACTAACAT
AAGCAACACAAGTTGCTCACAGATATCCGACTCAAAAGAAGTCTAATCTATTGTTGCAGG
TACAAATAAGAACAACAATCAACGAGGCTGGTGCAGAGCTCGCACCGCCTGTCAGTATGG
CCGTATCGGCGCAATAACGATAATTAGTCAATTACAAGAATCAACAGTTAATTAATTAGT
TTAATAATTTGATTGTGCCAACACTAGTTCATAAGCAATTAATTAATATTGTTTGATTAT
TGCAATGTAGAAAGCTTGTAATGTAAATAATTCAATACTTAACCTAAAAATTATGTACAC
GTGCTTGCCACACTATAAATACAGCCGCACAAAGCGTGCTAGGGCAGTCTTGCTCGAGCC
GCCGAACTGTACGGACCTATGTAAATACGTCGTTACGCTGTCGGTTGAATAAACGAGACT
TGCAAGTATACTTGTGGTGTTTTACTAAGAAGATTGAGGATGAGTGATCACCGCGAAGAT
AGTGTCAGTGACGTCAGCTGTGCTGACGTCACACTTTTTAAAAACGGAACCGAGACAGTT
CCTCCGTCATCAGAAGTGGGATCACAGGAGATCTCTACTCACACCACTTCCTCATCAGCT
CGTTTACCACCTGAGCAACTGGAACCAGCCAACAACCAGCGTCGGGAGCCTGTATTGGTC
TCCAACGCATCAACGGAAGCCATATCTCAATCAAGACCACATACATACCATGATCAAGGG
ATGCGGATGGATGGAATACCACCACAATTCCTGATGCAGATGATGGAGATGATGCAGAGA
ATGTCAGAGCGTTTGTGCGCTCCGCCTACTGAATCAAAAATAAGGATCAAAGACATTTAC
CTGCCATCATTCGACCCGGATACTCATGTCGGAGTACGTGAGTGGTGTCAACATATAGAT
CAAGCCATTGAAGCATATAAACTGAGTGATTTCGATGTTCGTATGAAAGTCTGCAGCCTG
CTGAAGGGCCGTGCTAAAATGTGGGTCGACGATTGGATGGTGAACAGTAGTACCTGGGAA
GAGTTGCGAAAGAACCTCATCACTACATTCGAACCTGAGAACAGATACTCCAGAGACATT
GCTATGTTCAGGGAACATGTTTATGATTCCTCAAAGGACATTGCCGAGTTCTTGTCGCGG
GCATGGATCCTATGGAGAAGAGTCACCAAGGACAAGTTGGGAGATGAGCACGCAGTGGAG
GCAGTGATTGGATGCGTTAATGATGAACGATTACGCATCGAGTTACTGAATGCCAGAGCA
ACCACTGTTCCTGAACTGATTTCAGTGGCAACATCTATAAGGAAAAAACGTTCTCACCCA
AGCTCAAATTCCACAATGCCTAACAAGCGTTCACGATTTGCAGACAGTCAACCATCAACA
TCTAGCTGCCGCATATGTAAAAAGACAAACCACTCAACTAACGATTGCAGATTTAAACCT
CCGGAGGCTAAACCCGAAACTGGTAACAAGGACCCTAAAGCACAAACCATACCTACGTGC
ACCTATTGCAAGAAACCGGGCCACAGTTATGAAACTTGCTTCAAACGGGAACGTTCGTTG
ACTTCAAATGTAAATTACGTAGGAAGCAATAAGCTGGCTCCTATTTTCATCAAAATAGGA
GGAAAGACATTGCAAGCTGTGTTCGATAGTGGGGCTGAATGTTCAATAATGCGAGAATCA
GTTGCTATGGTTCTACCAGGTCAAAGGAGCTCAGCAGTTAACTATTTGAAAGGAATTGGT
CAATTTCCAGCGCTATCGTTAACCAAGCTTACAACTATATGCGTCATAGATACCATAAAT
ATTGAGCTGGAGTTTCATGTGTTACCTGATTACGAAATGTCAACAGATATTTTAGTGGGA
ATGAACCTGATTCATGATACCAATCTGAATGTGATAATTACACCCCACGGAACGAAGCTA
GTTCACAACACAATCATCAATCTGGTATGTACAAATTCTCCTATTTTTAATCATTTGGAT
TGTGATCTAACCAGCGAAGATGAAATCTCACAATTACGTGGACTTCTGAACAAATACGAG
CATTTATTTATCCGTGGATATCCTAAAACTCGGGTGAACACAGGAGAACTGGAAATCAGA
CTGAAAAACCCAGATAAATTTGTCGAAAGAAGACCATATCGCCTCAGTCCATTGGAAAGG
GAGAAAGTTCGTACCATAATTCAAGAATTATTAGAACACAATATCATACGTGAAAGCAAA
TCACCTTATTCAAGCCCTATTATCTTGGTCAAAAAGAAGAATGGCGATGATCGTCTCTGC
GTTGACTTTCGAGAACTTAACTCGAATACTCTACGTGATCACTATCCACTTCCATTGATT
TCCGACCAGATTGACCAGCTGGCAAATGGCCATTTTTACACAAGTCTGGATATGGCAGCT
GGTTTTCATCAGATTCCTATCGCTGAAACCTCAATAGAGAAGACCGCCTTCGTTACACCA
GATGGGCTATATGAATACCTTACCATGCCGTTTGGTTTGAGTAATGCTTGTTCGGTTTAC
CAGCGATGCATCAACAGAGCCCTGACGTCATTGCTGGGGACAGCTGCGCAGGTCTACGTG
GATGATGTGCTGTCCAAATGCACAGATTTCCCAGAAGGAATATCACACCTGGAGAGGATT
CTGATAGCGCTGCAAGAGGCTGGCTTTTCTATAAATGCTGACAAATGCAGTTTTTTCAAA
CGATCCATAGAATACCTCGGAAACATAGTTTCTGACGGACAAGTACGACCAAGCCCACGA
AAAGTGGAAGCTCTCGTCAAAGCTCCAGTACCTAAAACTGTAAAACAAGTGAGGCAGTTC
AATGGACTAGCGGGATACTTCAGGAAATATATCCCTGACTTTTCACGTATAATGTTACCA
TTGTATGAACTGACGAAACAAGGTGCAAAATGGACATGGACAGACAATCACGAAAAAGCG
CGTAACACAATCATCGAATACTTAACGTCTACCCCAGTGCTGACATTATTCCAAGAAGAT
GCTCCCATACAACTGTATACGGATGCTAGCAGCCTTGGGTATGGTGCAGTACTGGTACAG
GTGATCAACGGACGTCAACATGCAGTTGCATTTATGAGCATGAGGACCACCGAAGCAGAA
AGTCGTTACCACTCCTATGAGTTGGAAACATTAGCAGTGGTGCGAGCTATAAAACATTTT
CGCCAATATTTGTATGGACGAAAATTTACGGTGATAACGGACTGCAATGCATTGAAGGCG
TCCAAACACAAGAAGGACCTTTTGCCGAGGATTCATCGTTGGTGGGCTTTCTTGCAAAAC
TACGACTTTGAAATTGAGTACCGCAAAGGTGAACGTCTCCAACACGCTGACTTTTTCAGC
AGAAACCCGACTGAATTTGCAGTCAATGTTATGACAAGAGACATGAATTGGCTCAAGATT
GAACAGCGGCGTGATGATCAACTGCGACCTATAATGGACAGTCTTAGCGGTGGCAATTCA
GTGGAGGGCTACGTCTTGGAAGATAACGTCTTAAAGAAACAAGTTAACGATCCAGTTTTT
GGTCAACAGCTTAGCACAGTCGTCCCCAAGGCATTCCAATGGAGTATTATTAACTCTTTT
CACACCGTACTGAAACATCCTGGTTGGGAAAAGACATTACAGAAGATCAGAGAAACTTAT
TGGTTCGATAAAATGAGTTCTACTATTCGAAGATTTGTGGACAACTGTGTGATATGCCGA
ACATCAAA
>Spodo_Contig_6
TACCCTCAGTGGAAAATAGGCATAAGTGAATTTACATTGAATCATCGATTTTATCATATT
TGAAAAGTACGCTTAAAGATACATACGCAATATTTTTTTCATATTTTTCTTGTTTAATTT
GACGATTTAATTCAAGAAAATAGTTTTGAGAATTTATATTCCATCACTTTTTTTCTTAAG
GATTAGTAGATTATGTGATATAACGCAAATAATAAATTAAAAAATATGACATATTAATTA
ATAATATGTTTATACCTAAAATTTAATGTAGAAAATAAATAGTAACAAATATTATGATTT
AAATGCGTTTGCTTTTTTTAMATCGCTAGTCTTGTATACACGATTATCTYTTTATTCGTT
ATATTAACTAGGTAAGGAAATTATCTTAAATGCGCTTACTTAACCAAAAAGATAAACTTA
AAAAATAAAAACAGCAGTATGACTGTTTACTTCTTATGAACTTAAAATAAATTACAATAA
TAACAATTACTGCTTTTTTCCACTAAAAACTTTCCTTTACGTCGAAACATAAGACTACAA
ACTGCAGCACGGCTGTAACATAAGAATTATTACTTCTTTCTTCCACTAGAATATTTTCAT
TGCACCGGGACGTAAGATTTGATACAGCGGCGCGGGAGTAGACAGCGGGAACATAAGCGT
GAATACGTCGATGCAGGGGGGAGGGGGCGGTGCGTATCCACGCGCTTGACAGTCAGTGCC
CGTTTCTAGGTCAAGGTAATAGCTGCGTTTACGCATTTGCGAAAACAAAACAACAACAAT
TGAGTGGTTTTTCTTCTTATTTTAAAGTAAAGTGACCTGAAAATGTATAACCGGACACAG
CACAGTAGGGCGAGAAGAATTTTGAAGTTAATAGGTAAGTACATTTAGATTTAGATCCGC
AATGACGTGTTTACTGTATAATCAATAACATTGAGCGACTGTCGTCCGACCTTTGTAACC
GGAACCAAAACAAGATCTTGGTTACACATTCTGAATGAAAGAAGGTGCAGTTTCCTCACG
ATGTTTTATCTTACCGCCAGCTAGTGGTTCAAGTAGTATGTAAGTGCGCTA
>Spodo_Contig_18
CATATTATCTAATTACGTCTAAGTGACAAAGGTGGTCTTTGTGTAATGACCTTGTTACTG
GGACGTAACTCCTCCCCCCTTAAGATGGAGGCGTAACGACGGCTGTGACCGAAGCTGGAC
TGTTTCAGATTCAGGTTCAGGATCAGCTGTGATTTGCGCCGTCCTACGTTGCCACCAGAG
TTTGTAGACTGCAACTCCTACTCCGGTGAGGAATACTAAAACATACATGGTGATAGATGG
CCAGCTGGGTGTTGCAGGTATGGTTATTGCATCTTCTTCAGGATCGATGATGTCTTCTGA
GTGGCGTAGGGCATCCTTCAGGTTGTCCAGGTTTATGCTATCTAGTTTCAATTTAATGGG
GGTTACATTTGGTGTTTGATATGCACGGGGTAGTGGTATGGTTTCCCTAATATTGATATA
TTTTTGATGTGTGGATAGAGTTCTATCTCGTATTTGTATTTTGCAATTACTGTCTGTCGT
TATTAGGAAAACACCTTTACTGCGTTGATATTGCACATCCTGATTACAGATTGTTTTTAT
TACTTCATCTTGTTTCATGATTACTATCCAACTATTGTCTTTGATTTGTTGGATGATGTT
ATTGTCGTACTTTGCTTTGGCATAAGTGCAGTTATGTGGTTCTTGGTGTTGGATTAGTTG
GGCTATGCAATCGTTGGAATGTAGGAGAGTTTTCCATTCGAGGTGTTTGCAAATTACTTC
ATTTTCAGTTATGGTGTCACAGGGCTCGTGGGGGTATGCAAATTCGTTATTTCCCAAGAT
AAGGTAAGGATTCTTTGGTATAAGGATAGTGTCGTTGTTGTTAGGGATGGAATATAGGTG
TAGGAGGTTATAGGGTTGTTTGGCAACTATAGGTAGGTCTAGAATGAAGTTCAGTGTTTC
ATTGGTACTATAGGCTTTTACTTTGATAGTCTTTTCCCATAAGTGAATGTTGTTTATATT
TGGGGCGAATGCTAGGTTGTCCTTGATTTCATTTTGTATTTGATTGAGTTCTTCTATAAG
GTAAGACGCGTCTAGTATACTAGGGTGCATCTTTTCTAGATGAGAGAATGTTATTGCATT
TTCTAGGGTTTCTAATCTATCGTAAAGCTGCTGAAGTGAATTTTCAATTTGACTGAAAAT
AGTTGCTGTTAAGAAGTTCGTTTCGACTTCATTCCTACGTGTGGTATATCTGTCTATTGC
CCTGTAAATTTTTATTTGATTGTTTTTAATTGCATTTAAGTTATTTTCATAATCTTTCAT
GAAATTTTGCATAATGGAAATGCTTTTACGCTGATTTATTTTATTATTGTTTGATGAAGC
TTTTAATGATTTTATTTCGTTATCTATTTTCATTGCATCTTCTTGGTCTAGGTTACCTGT
TATTGATTTTATTATTGAACCTAGGCCGTTTATTAGGCCGCGTTTTTGGCGATAGCTTGT
CTTAAAACCTAAGGTATCGAATCCTAAATAAAGTAACTTACTTTCTATGTTATCTATAAG
GTAATTTATTTGCTTAAATGTAGTTGTTAAATCTAATGAACTATTCTGTTTTAATTTTAA
AGTATAATAATTGCTACATATATCTACGTATATATCTCTAAGTTTTGTTGTGTTGTAGAT
AACTGCCAGGTGGTAGGTATCTATTTGGTATTGGGCGTTTGCTTCGGTTAATACCAGAAT
GCCATTGTGGTTATCTATTGGCTGTATGATTGCTGTTGTTGCGACGAGCTGGAGCATTGC
GCAGCAGGCGATGGCGTTCCTGAAACATGTTCCGGGCGCCTTAATAAGCGGAAGTGAACT
CTGATTGTTTTGGCGTTCACATGTTTTCCTACAATTTCAGCAATTTGTTCTGGGTGTATG
CGTATGATTGTATATGGTCCTAGATATTTTGGTTCTAGTTTATTGTTTCTGGCTGTCTTT
GCTACTTGTTTATATACTACGTCGCCTACTTTGAATTGTGCCGTTTCTTTATTTTTGTTG
AATTTTTCTATTACTTGTTGTTTTTCGCTTGCTAGTTTGTTATTTATTAATTGGTGGGTA
CATTCCATAATTTGTTTATGTTTGGTTGCGTATTCTTGATAGAATTCCTTGGGACAATGA
AGTTCCATCGGATTTCTACTTTCTGTATGTCCGTATAATAGTTCAAACGGAGTAAAGCCT
GTTGCAGAATGAATGGTGTTGTTGTACGCTATTATTGCGTATTTCATGAGGTTAATTGTT
TCGTCTTTATCTGTTAAACGCTTTATTCTGACGATTTCCGCTAACGTGGAATGTAGTCTT
TCTATTGGTGAGTTAGAGTTAGGATTATAGGGTGTGGTAAAGTGTATGTGTATATTGTGT
AGTGCGCATATATCTGTTATAGTCTCGTTATCGAATTTTGAGTCGGAGTCTGTTGTTATT
TTTGTAGGTACTCCAATTACTGAGAATATACTAAGTAAGGCTTCGGCTATATGAACACTC
GTGGAAGCTGTCAGTGGTACTGCCTGGGCGTATTTTGTGAAGTTGTCTATGATCGTTAAA
AATGTTGTACCTCCGCTACTATATAGGTCCATAAACATATGTTCCATTGGTTTATGGGGT
GTGTCTGTTAAAGATAAGGGTAGTTTTAGCGGATTTCGTTCGTATTTACTTTTTAAACAA
CTGTCACATTGGTTAATAAATTTTTGGATTGAGGTTAACATATTAGGCCAGTGATAGTTT
CTGTGAACATGTTTATATGTCTCTTGGATACCTCTGTGTATTGTCTTACCTTCGTGATAT
TTTTTAATTAATTCTATTTGTTCTGAAGGGTTTTCTATTAATGTAACTCTGTTCATGCAT
CTAACTAATTTCGGCCCGCGATTGCTGAAAATCGTTTTGTAGACTTCACAGAATAATGTG
AAGTGTTCTTCGTTGTGGAAGTAACAATGAAAAATTCTATCTGGAATTGTATGCTCTTTT
AGAAATTGTATGATTTGTTCCTTTGTATTGTTTATTGGAATCCATACATCTTTTATAATT
GTTTTTCCTTTTGATCTATCGTCTACTCTATATGTATTTCCTGGTGTTTTTCTGATGTGA
AATTGTTTTAACTGTCTGTCTATTGCATCGTCTACTTTGGGTATACTATCAGTGGTTGTA
TTTGTGTTTTTTGGTTGAGATGATTGTGTTTGTTTTTGTTGTGATATTTCTGTGTCTGGT
TGTACTCCGGTGTTATCGGGGGTAATTGGCATATCTAGTAATGTTCTGATATCTATATTT
GCTAAATCTATGTCATCTGTTGACGTGCTAGGTTGAGGATTATTTGTTTGTGTTTCTACC
TCATTATGATGTACTATTTGTACTCTAGATAGAGCGTCTGCGTTTGTATTGGCTTTACCT
TTTTTGTATTGTACGTCATAATTGTATTCTGCTAATCTTAGACGCCAGCGTGTGAGTTTT
GAGTTAGGGTCTTTTATGGACATGATCCATGTAAGAGGTCGGTGATCTGTGTAGATGGTG
AACTTTTTGCCGTATAGATAAGGACGAAAGTATTTTATTGCCCAGACTATACTTAGTAGT
TCTTTTTCTATCGTGGAGTATCTTTGTTCTGTATCTGATAGTGTGCGTGAAGCGTATGCG
ACTGGTTTGTCTGTTCCTATTGTTCCTTGTGATAGTACTGCGCCTATTGCTACATCTGAT
GCGTCTGTAGTAAGTATGAAGGGTTTGTCAAAGTCTGGGTATTGTAAGATTGGTGCATTT
ATTAGTACTTCTTTGCATTTTTCAAACGCTTGGATGTATTCCGGGGTTAAATTGATTTTG
CTACCCTTTTTTAGGCATTTTGTTAGTGGTTTAGTAAGTTTCGCGAAATCTTGTATGAAT
TTTCTGTAGTATCCTACTAGTCCTAGGAATGATTTTATTTCTTTCTGTGTTTTAGGTATT
GGAAATTTTTTTACTGCGGCTATTTTATCTTCATTTGGCTGAAGGCCTTTATCAGTTAAG
GTGTGTCCTAAAAATTTCACTTGTTTCTGTAAGAATTCTGATTTATTTAATTGTATTTTT
AAGTTGTGGGTTCTGAATCTTTCAAAAACTTGTTTACATTTGTCAAGATGCTCTTGTAAA
GACGTCGAGTATATTATTACGTCGTCGAGGTATGTTAGTACGTTATCTATGCCTCTTAAC
ACTGAGTCCATCAATCTTTGGAAGGTGCTAGGGGCGTTTTTTAGCCCAAACGGCATCCTG
AGGAATTCGTAATGTCCTCTATCTATCGTGAATGCTGTCTTTTCTACATCGTCCGGGTGC
ATCTCTACTTGGTGGTAACCGGATGCTAAATCTAAGGTGGTAAAGTATTGGGCTCGTCCT
AGTTTATCTAGTATGTCGTCTATATTTGGTAGTGGGTATTTATCTTCTATAGTTTTATCA
TTTAGTTTTCTGTAATCTATTACGAGTCTGTATTTTTGTTCACCTGTTGCATCTAGTTTT
TTTGGGACTATGTGCACGGGGCAGGACCATGGTGAGTTACTTTCTTGAATTATATTTTGT
TCTAGGAGTTTGTTTATTTGTTTTTTTATCTCCTCTTTTTGTTTTGGTGCTTGTCTATAG
TTACGTACATATATTGGTTTGTTGTCCGACAATCTTAGTTGGTGTTTTATCTCATGGGTA
AATGTTAGTGGGATTTCCTCACAATGGAATATATCTCTGTAGTTATAACATAGTTTTTTG
ATTTCGCGGTACTCTTCTTGATTCATGTGGGTCGTCCTAAGTCTTTCTAAGTTTTTTTTT
AAGAATTCGTCTATGTTTTTGTTATTTTGTTTGTTTTCAACGCTTGTGTTTTTTTGTTTA
CTTGTAATACGTTGTAGATTTAAATGGTGGCTGTTTTTGAGTATACAATTGTGTTCCGAT
GTGTTTATTACTGTTGTTAATAAGTTTCCGTTTTTTACCGTTACTAGGGCTGGTGGAAAA
ATTAGGCCGCTTTTTGTGGTTTTGCCTTGAGAATAGTATTCGCCTTCTTTGTAGTTGCAT
AGCAGGTTAACTACTTGCTCACTTTTAGGTGTTATTCTACTGTAAGATTTTATGTCATCT
CTTATAGGTATTTCAGTTTTGTCGGTTAGCAGTTTCATGTTTTTTATGTCTATTTTGCAA
TTTAACGGGACTAATAAGTCTAATCCTAATAGTCCTATAAAATCTGAGTCGAAGTTAAAG
ATAAGAAACTTATGGGTTATCTTTTCTTTGAAAAGTCTTTCAGGTAATGTGATGTACGCC
ACTTTGTTGTGTTTAGATGTTGCGTGTGCTGTTTTTATAAAATGTGTTTCTTTTTTTATT
TCGTAATCTATGTCTGTATTATTTTGTAACGCTTTTGGGTTAATTAGTGACTGAGAAGCG
CCAGTATCTAATAGGAATCTGCCGCCTAATTCGTTTATATATATGTATGGTAGTTTACTG
TAACTTTTTATTTTGTTCATGAATACTATATCTTTAGTTGTTTTAGAAGGTCTAGTTGAA
AATTTTCGTCACTATCTTCGGATTCGCTATCCTCATTATCCTGCTCTTGTTCCTCGTCCT
CCTCGTCTTCTTCTTCCATTTCGTTTTGGAAGTGAATTTTCTTTTTATTTTCGGAGTTTA
CCTGTGTAGTTTTACTTTTGTTCAGGTTCTCCTTGTCTTTTTTAATAAAAGAATTTCCCG
ATTTATTATTGAATTTATTTTTGGGTGTTAATTTAGTGGGGTTAGATTTGTTTTGTTGTA
GTCGTCTAGCTCTGAGGTCTACTTCCTCCTGTTTGGCTAGTATAATTGCCTGATCTAGAT
TTTCTACGTGTTTGATTTTGATTGAAAGGGCTGTTATTGGGTTTAGGTTTTTTAGGAATG
TCTCTAGTGCTATTTGCTCGTACTGAGTTTGATTATTCGGTTCAGCTGTGATTAGTGCGG
ACATTAGTACCCTAATCCTATCACCGAATGCCTCTAAAGACGTGTTGTCTCTTGTCACGT
GAGTTAACGCGTGTATTAGTTGTGTTCCTGTCCTAAACTCGCCAAACTTTCTTAACAGCA
CCTGTTTAATTTCAGTCCAGGTTCTTGCACCTGGGTTTTCGGAAAGTGCTTCAGCAGCTT
TCCCTTTTAACTTATTCCTAATAAGACACGAAATGGCTAAATCCTCATTATTGTGGATTA
ACTCTAATGCATTCTCTACGTTTTCTAGATAAAACGCTAGAGTTCTCCTGTTCCCGTCAT
ATGTGGGTAGGAGTTTTGCGAAAGCAGAATACTCGGTTTCAACTTTCTTTTCTTCAAAGA
TTAAGGATTTATCGTCAACCATATTCTTTCCTTGGGCCATGGTAATCCCTTAGATTGAGT
TATGGATTGTCGGTAAATCAGCGATAAAATGTGCTATTATGAAACACTATTAAACTTTCA
CCCTAGATACACCTTGGAGTGTTTTTTTTTTTTGGGGTGAGAAAGTAATTAAGGATCTCG
GGAATAAACAAATTGTATGCTTACCCCACGAACATTGCCAATTGGTAGGCTTGAGTCTGC
TGTTCTCCAAGTTGCTGTTGCTGATGTTGCTCTTGCCGTATCACTCACTGTAGGTTCTTT
TCGCGTTGCGGATACTTGCTTTAATTCGGTTTATTAAAGTTTTCTACCGCTTATAACGCG
ACGTACCGACTGCGCCAGTTAGGTTGTGGGCGAAGGCAAAAGGGTTTTTAAAAACAATAT
TTAGGTGTGTTCCGCTCGGAGAGCAGAGCAAGACTGATCTTTATTAATTCTACAGATAAC
ATGAAGGCTTAATCTAAGTAATAAAGGAATATAAACTAACAATGGTTTCCTGTTACAAGT
ACCAGGAAGCGATACGTGATGTAATCATATTATCTAATTACGTCTAAGTGACAAAGGTGG
TCTTTGTGTAATGACCTTGTTACTGGGACGTAACT
>Spodo_Contig_20
GGGCGCGTTCCCACCGTGTCGTGACGACAGATAATCGTGTAGTTTTAAGTGTCGTGGCTT
ATATGTTTAAATGGAGGTGTTCACATTTAGAACGACACAATTTACTGTCGTCTACGACAG
TTTTTGCAGTGACGACACTTTGTCGTGACAGTAGGAACGGCAAGCACGACAGTCGTAAAA
CGATAAAAAATCGTGGACGGCAACTGTGTTTTCCCTTCCCTCTCGCACCCGCGCGCCCCT
CGCGTCTGTACTCGGTTTGCTTTGTGCGTGTTAGAACTTGTCAGACTCCTGCGCATGGTG
GACGTATAACAATGGCTAATAATATAACACCGGAAGTTTTAATTCCACTTGTGGAACAAA
GGGCTGTCCTTTGGGACAAAACTTTAGACGTTTATAAAGACAAAGGTTTGAAATTAGCCG
CGTGGAGAGAAATTTGTTGCGTTTTTGAACCTAATTTTGACAAGTTGGAGGAAAAGGAAA
GAAAAGATTTCGGTAAGTTTCTGAAACTTTTTATTTATTATGATACGTGTGCTGTAATGT
TTTGCCAAGGTACGGAGCCTATTTCAGATACAAAATAGTCGGAAAATTGTGAGCGCACTG
CGTTTCCACCATTTCCGTTTGAACGCAGCTGTGTTGCAGGCATGTTTACCTGGGGCATAA
CGGTTGGGGTATTCTCCAAGTATATAGCGTCTTTTTTTATTAAAAAATTATGTAATACCG
TACAAGCCTTTACAACTTCAATAGCTGTTTCTGCACATACATCCAATGGTCTATGCAAGA
TCCTCCATTTATTGGATAAGATACCAAAAGTGCATTCAACATATCTTCTCGCGCGGCTTA
GACGGTAATTAAATATCTTTTTCTTATTGTCTAAATGAGTACCGCCATAAGGTCGCAATA
AATTTTGTGACAATGTAAAGGCTTCGTCTCCAACAAATACATATGGTATTTCTTCTTGCA
TATTTTCGTGCAATGGCGTGGGTCTTGGTATATTTAAAGTACCATCATTTAATTTCTTCC
AAAAATTGGATTGTTTTAGGATAGATGAATCACACTCTTTTCCGTATGAACCAATACTTA
CGTAAATGAAGCGGTATTCTGAATCAACAATTGCAAATAAAATAAAAGAAAAATAATCCT
TATAGTTAAAAAACATAGAACCACTATTTATTGGCTTTGTAATCCTTATGTGCTTGCCGT
CCAGCGCACCGAGGCAATGAGGAAAATTTGCTTTCGTTTTAAAAGCTTCAGCGACCGTTT
TCCATTCTTCTTCGGTATTGGGCAACTTTAAATATTCTGCACTTAATACGCTCCAAATAA
CAGAACACGTTTCTTTGATTATTTTGCTGATGGTTGACATTCCCACTCTAAAATTATAAT
GCAGTTGTTTAAACGAACATCCCGACGCCAAATATCTGTAAATAAATACAACAGCTATTA
TAATACGCTTATATTCGAGGACCAATGCCCTAACATTNNNNNNNNNNNNNNNNNNNNNNN
NNNNNNNNNNNNATAATTATGTATAAACATATAATCAGTCTAATAGGTAGTCCCTTACTT
GTTCACGGAAACATCCGGGGATAATGGAAAAACTCGGGGGAACCCGGGGATAATAAAAAA
ATGGAAAAACTCGATCTTATTATAGTTTTTTAAACTCTGAAAAACGTGCAGATTTTTGCG
TGAACAATAATTTGACTACGTATTAGACTGATTATATGTTAATACATATAATGTTAAATC
TATACACAAACAAATTTTAATTTTAAGTCTATTTTACTTTTACAGCTACACACATATCTA
CAAAGTGGACACATATTCGAGATGCATTTATGAGATCCCTGAAAAATGAAAAAGAAAAAA
AGCGATCTGGTGCAGGCGCAAAAACAACTAGGCCGTATGTTTATAAGAATCAGCTGTCTT
TTTTATTAAAAGTTACTGAGCCCCGTATGACCTCTGATTCATCTAATGAGCCTAATAATT
CTATCTCTGATACATTAAGTGATGCAGCACCTTCTACTCAAAAGAAAACTAAGACTGACA
CATTAGATGATAAAATGTCACAATTTCTTGATTATAAATTAAATAATCAAGAACACCCAC
ATGTGTCCTTTATTAAAGGAATTTTACCATCTTTGGCATCATTCGACAATGATGACAATT
TTGAATTCCAAACGGGTATTATGCAACTGATCCAAAAAATTAAAAAGAAACGCCTTCGTA
ATAATTTATATGATACTTATGCAAACTATGGTGACTATCAAAACCATTTATCACAACCGA
CAGGATATTTTACACAAGATCCAGATGCATCAACTTCGACTAGCAATCAAGTTATGGAAC
CGGCTGCATCACCAAATTCAGTCTATACTAATTTGTCTGATAACACACAAGATTCTTTTA
ATTTTGACAATATATAATTTAAAGATGTCTTTACTTATAAAACGTGTAACTCTAAAATAA
ATATCTAAATAAATAAATGTATACATTAATAAAGAATTTTCATTTTATTTACTTACCTTA
AAGTTATCACTAGTCTTTCTTCGGCACTTATACAATTTCTGAAATATGTGTTTTCTCTTC
TAAGATTGTCTGCAAGTCGTGCCAGTAGGCTATCAAAGGTGGAGACAGTCATTCTTAAAT
ACTCATAAAACTTTCCATCATCACTTTTTAATTCTTCTATATAACTCTGACATAATCCTA
ATGGAATTCTTTTCATTAACATTGGATGTACCCAGTACTTTCTTTTCCTTGCTTGCTTCA
TTTTCCTTCTTTTCAAAAAGTAATACATTATTAAAATTTCATCTTCGTCCATTGAACTCA
GGAGAGTAAACGCACTAGTGATCACCAAGCGAACGCAGAGGCGACTAGATTTGTAGCTTG
CTGATGATGTGTAAACGACAAAGCGACTGCCGGGAAACGATAAAATGTCGTCGCGTTCCA
ATGGGAACAGCTAGATACGACAGTCGCTAAATGATAAAAAATGTTGACGACAAACAATCG
TTATAATGGGAACAGGTGGAGACGACAGTCGTCGAACGATAAATTAGTCGTCACGACACG
GTGGGAACGCGCCC
>Spodo_Contig_11
GTGATTTAACACGTTCACGGACGCTACCACTTGAGTCGGTGTAACAGAATGACACAGTAA
ATGTGTATACAAAATTATACGACGTATCAGTACGTTGCGTCCCATGAAAAAATATTGTTT
TAAATACATCGTGACAGAACCGTTTTATCACGTCATCGTATAAATACGTTGTGTCATTAA
AAGTAATGTAAANNNNNNNNNNNNNNNNNNNNNNNNACTAGATGTATAGGGACACAACGT
GTAATAACGTCCAACGTGTAGATACGTTCTGGCACATCATATTATGTCAACGACAAGCAG
TACCATCACAACGTACCTATGCGTTNACTAGATGTATAGGGACACAACGTGTAATAACGT
CCAACGTGTAGATACGTTCTGGCACATCATATTATGTTAACGACAAGCAGTACCATCACA
ACGTACCTATGCGTCCAACGTGAAATAACGTTCTGTCACTTTTAGTGTTAAGATATCCAT
ATGATTGGGTCACAACGTATTATGCCGACGACGTTTCTATACGTGTTGTCGTGTCATWGT
GAGATGAAAAATKATGCCTTTAACWGAACKTCATTATACGTTCAAGGTATCTAAATGTWT
TATCATAATGCACGTGAAAATAAATAAATAATAAATTAAATTCATWTAWGATCGATATAA
AATAAAACTTAAAATATGAAAATCAACCATTTATTTCTTTAATAATAATTTTTCAGTCTT
AAGTAGAAACTATTGTTACTTAATTAATCACAACCATTCACTTGCATAATTATATTTATC
ACAAAAAAGCAACTTCTGCATAAAAATAAAATGTAATCAACAGAACAATCAAAATCTAAA
ACAACTAATAAAAAAAATCAGTCTGTCGTTTAGGAACTCGTAACATTATCAGTCTCGTGC
CATTCTTCAAAGCACAACGCACAAAGTGCAGGCTTATCTTTGCAGCCCTTACATCTTAAT
CCAGTTTCCTTGCGGCGTTTATTCTTTGCACACATTTTGCATTTAAGATAGTTAGTAGTT
TTTTTGGAACCAGGAGGAAGTGGAATCTTTTCAGGCCAATGTCCACCACTGCCATTTTCG
GGTTGTGTTGGGGAAGGTCTTGGGTGTGCTGTCCTATCCACTCTTCTATTGTCGTTCTTG
GAATGCTTCAATAAAAGTTCAGGTCTTTGAGAAAGGCTAATACCAATTAAAGTTCTGATT
AAATCTTCTCTAAAATGTAAAAATTCATATTTCTTACTGTTATTCATTTTGTATTTTCTA
TACAAATAAAAACTGTTCCATACAGTTAAATCAAGTAAATGAAAAAATACCTTTTTATAC
CATCTCAAACATTTTCGCGGAGACGAATAATAGGACACCATCTGATCAGCGCGGTCAATA
CCGGACATAAATGCATTGTAACTCACCACTTCTATAGGTTTTCTTTTTAATTGTCCGCGC
TTATTTGCAACGTTAATCATTTTGGGATGATCCTTTGTAGTAATCATGGTTACGGCTCGC
TTATCAACCCACTTTGAAACATATACGTTATTTTTCCGTACCCATACATGTTCGCCTTTC
TTTATCTTTTTGTTCATAACGTTTTTCGGGTTTTCTTTACGGCTTTTTCTGAGGGTGCCC
ACAGTATGAGTTTTGAGATCAAGCAGTTTTTGAGACAAACCGTATGAATTATAATAATTG
TCCATAAACAATTCGTGGCCTTTTAAAACATAAGGTCTCATAAGCTTCATGACAGTTTTA
TCAGTTTTTTTTCCTTGTTCCAAGTCAGTCGAGTCATCTTTGCCGGTATACATTAATATA
TTTAAAACATAGCCGTTTGCTTCCGTCAATTCGTAGAATTTGATCCCATATTTTGCCTTT
TTGGATTTTATATACTGTCTAAACGATAAACGCCCCCTAAATAATAAAAGTGACTCATCC
AAAGAAAGTTCTTTTTCAGGAGAGTAGCACGCTCGGAAATTTCTTGTAATGGCGTCCATG
AACTCAGTTATTTTATTTTTGCCCTTGGCACCTAAAGGTCCTGTGCACAGGCACCTTAAC
AGTTGTTCATAGCGTCGTCCTGACATAGTTGAGACAAAAACAGGGTGATAATATAAACAG
TCCGACAAAGTAAAAAGTTTTCGCTTTTGGGGTATATTGACTTGGGCACCAAGCAAGCAA
AGTCCTAAAAACTTCAACATTTCATTCTTGTCTGTCAATTTAAATGTGTAAGACCGACTG
TGCCTAGTTTTCGGTCGATTAGTTTGACACATACTTGTACCGTATGCATTAGTGCATTCG
ACGAGATAATCTAGTATAAGAGGTGGAAACAGGCGGTTAAATACCTCAAACACGGTTGTG
TTATTATCAATGGTGAACTTTACCCCCACAGCACCAGCGTCAAAATTGAAATCCGGTATG
GGTGCTGTAGTTTCTGACCAATCTTCTGTAGTTGAAGTTCTAGGATTAGGAGTATCCAAC
GCATTGGAGGGTTGGCCGGAACCTATTTGCTCCTCTTGAAGTATCTCGTCTTGGGGTTCA
TCGAATAATGGCGGTAGTATATCAAGGGACCTAAATTCACCTGTATTATCTAAGTTTTCA
GCTAAGACATTAGAAATAAGTGATAAAGTCGACAAACCCACGGTCTCATTTTGAGAGATG
TTGTGTGAAGGTAAGATATCCTGAGTCGTCCCACGAGGTGATGTTTGAACCAGATTTTCA
ATAATTTCAGGTTCCAAAGGTATATGTCCTTCTTCAATGACCTCATTGGGACCTTGATTC
ACAGTAGGTACGGTTGTAATTGGAGATTTAACCAATTTTAAGCGTTTGGCTAGAGGGAAA
ATTTCTTCCGAAGAATTCGACTCATAGCCTGCAACCTCCTCTTGAAAACGTGATGTGGTA
GTAGGGGTTCGAGGTGGTGANNNNNNNNNNNNNNNNNNAGAAGTAACATTGGATTCGGGC
TTTCGAGTCGAAATACCGACCAAATTTGATTGACCCTTAGTAGTTTTTGTCGATTTCTGT
CGGTAATTTTTAGAATAAGAACTTTCACTACCTGATGTACTTCCTTGTGGATCAAAATCT
TTATCCGAACCATATTCTCCATCATCATCTTGGTAAGGATCCGGCTCGTTGGAGGTGTCG
GAATCATCGAAAATGCTCAGCGGTCTTATTTTGCGCTTATCCATCTAAAACACATAAAAT
AACCCATTAAACATCAATTTCACACAGTAAAATTATTAATTCACAGTAAAATAATATAGT
TTCTAGCTAATGAATAATAAAATAATAACATAAACTAAATACTTACGATGTTTTGTCGCG
GCAAATATTACGATACGCCACGAAATGTCACTTGAACGCGAGCGCACTCCCACAGTGACG
CAGCCGCAATGAGTATAGGAGCGCGGTAGGAGCGCGGGACGTATAAANNNNNNNNNCACG
TTGTGCGTATGTGAGTACCTTAACCGCACACTATCAACGGCACTTATTTGAAATAGTTTA
AAAATTAMCCTACGTGRCAGTACAGTGTTGGGTATTTTACATGTTGTGACACAAGATACA
TTCAATAGGATTTTAACTTTAACTTTCATCGGAAATGAACGTTGYGCCGTATAATTTAAA
TGTTATTTGAACGTCATCGTACGTTGTGCCATATCAAAATCTCGAACGATGACGTA
>Spodo_Contig_15
AAGGGGCAACGCAAATAGAAGACGGCGAGACGAAGGTACGGTACAGACACGGCGCAGATA
CGGTGCAGGCGCGATATCTGCGCAAACAGACGCGGGGACGATACGGCACAGAGTATTATT
ATACAAGGTGCTATTTAGTGGAAATAACATTTAATACACCTCCTTTCGGTTTTTTTTCGA
ATACTAATTCCCTCCTTTTGTATCATTATAATTCCTATGTACAGTCGAGAGCACATCAAG
TGTAACATTGCGCTACGAAAGCCGCCACTATTACAAGTGCAATAAAGGCGTGCTCAAGGT
CAAACTGTATAGCTTGATGTGCTGTCGACTGTACTTATGTTTGCAATATGTAACCGCTAT
GTTTGCTATTTAACTACTTTAAAGTACGAATAACATCGAAATACATAAATCAAATCATAA
TAAGTTAAATTACATCGGATTTTCATTAAAATCATGGATTAAGGCTGATTTACATTGATA
CAGTAGCTGGCGCCAGCTACTGTATCAATGTAAATCAGCCTTTAAATATCCATATGGACG
AAAATTTGAACAGTTTAAAATATATCGCTACGTATCTTTGTTCATACTGTATATAATGCG
AGACGCCGCTTGCGCCTACATCTGCTGGCGACGTGGCGGGGGGCGAGGAGCGGCGTGCCT
GCGCCGTCCGCTTGCCGCCTTCAGTCACGAACAAAAGATAACGCAAGACGCACGTCGCTT
CGTATACAGGATGCGTGACGATATTGAGTTTAATATTGAGTTTTGCGAGTTAATTGAGCA
ATACCCGAATATCTATGACTACACTAAGACAGGGTACAGTAACAGAAATGTGCAAGACAA
AATATGGCAAGAAATAGCAATAAAAGTCGGTGCAACAGGTATGTATTTTATTTAAATTTT
AAACATTATGTCTAGTCTGAAACGGAATCGGAGATCGTTGTGTTAGATATGTTGTAAGAT
ATTCCCTGATATGGTAGGGATTTTCTCCCATTAATCGCATGTTAATGTTTGCTCCTATCA
AATTATTTCTAAACCGTGGATTTGATTTTTTACCATCACATGTGCGAATTACGTTATGCA
ACACACACATTGCTTTTATAATATTATCAACATATTCTGGTTTGCAGCAAATAGGCGTGT
AAAGTCCACCAAACTTTGACGCTAACATACCATAGGCACATTCTACTGACTTACGTGCCC
TTGACAACCTGTTATTATAAGCTCTTCTCTCATTAGTCAATTGATTTCGACCATATGGTC
TCATAATATTTCTTTTTAGTGGAAAAGCTTCATCTGCCACAAAATAAAAGGGCACATTCT
GTGTTTCTCCAGGCAAAGGTGTAGGGTTCGGTAAATCGAGATCGCCTAGATCCATAGCTT
GTCCAAAAGAGCTAACTTGTAATACTCGCCCATCACTATTTCGGCCGTATTCACCAACAT
CTATAGTTAAAAAGAAACCATCTGCATCTACAACTGCTAACAATACAATAGAGAAATATC
CCTTATAATTTATGAAAGTCGAACCCGAGTTGATGGGCGCTGTAATTCTAATATGCTTTC
CATCTAAACTCCCAACACAATTCGGTAAATTCCAGAGAGTGTAAAACCGTTCAGCAACTT
CTACCCATTTTTGTCGTGTAGGTACAGGCATATATTCCGGCTGTAGGCATTCCCACAAAA
CGCTAGAGGTTTCATGCACAATTTGCCGGACGGTACTGCCTCCTCTCAATACATATCCAG
AAAGTGATGTAAACGAACAGCCATCTGAGTAGTATCTGTAACAAAAATAAAATAGCAATA
AGTATGTAACATTTGTGTGTTTAGATTGAGGTGCCACTTTTCGCATCGTAAAGTGGCTAA
TGGAGTTATTTAGTAGTAGTTTAGAAAATTTTGTAGAACGGATATTGGATTTTGTATTAG
AATACTTCAAAAGTTAAATGAATATAAAGGTGGCACCTCAATCTAACTGTTTGCATTGAG
GTGCCACTCAGAACTGGGAAAATTATGGATGAAATTTTATCAAAATTTTGTATTATTTTG
TAGTACTCCAGAATTCTGGAGTACTACGAAATTTTGATGAAAACTACTAAATAACTCCAT
TAGCCACTTTACGATGCGAAAAGTGGCACCTCAATCTAAACACACATTGTAACTAATCTC
CTTAAATATTTTTCAGCCCAAGAATGTAAAGAACGGTGGAAGAATATTCGATGTAGTTAC
AGCAAAAACAAGAAAAGGCTAGATTTGCCATCTGGATCAGGTGCAAAGACGATTAAAGAG
TACTACCTTTCACCACATCTACATTTTTTAGACAATTACTTGAAGTCCCGACCAACCAAA
AGCAATCTAAGCAAATATGATTGCACAGACGGTAATGATAGTGAAGAAGTCGATGAGACA
CTGTTTACTGGTCAACTAGCTTCTGAAAACACAAATTCGGATTCCATCTCCAATCAATCC
ACGCCAACACCGCCACTGCTACCACTATTAAATAAATCTAGGGCAATCTCGATAAAAGAT
GTTAATAAATCAGCACATGAATATTTCAGTCAAAGAGCATTACAAATGAAGACCATACAT
AGAGCTGAGCCTGAAACAGACAGCGATCTAGCTTTTTTTCAAAGCATGCTTCCAGATATG
AAATCAATGACACCAGCCCAAAAACGAAGATTTAAAATGGGCGTTCTCAATTTATCAGAG
CAAATTTTAAATGACCCAGTACCTAGTTATCCTAGGACACAGCCGTATTATCCACGAACA
CCTTCTCGAGAGACAGATTATGATCCTAATGAAGGTGCAACCCAGCAGACTCTTACATCT
AGAGCTAATACAAGTCCAGCACCTTCGTTTACCTCGACTCAGCAGACAGCTAAACATACT
GCAGCAGCTAACAAAAATCCGGAAACTCAGCTGACTTTGATATCCGGAGAGTATATAAAT
CCAGCACCACCGGCGGCAGTGGCTGTAATTGAACAAATAGCTGGGCCTTCAAGACACCGA
ACTTATGATGAGAAAGCTTATTATCAACTCAGCATTTCAGAATATCAGCAAACGCGGACA
CCGGGAGCTTATGAAAGAGCACAATCCTTAGCACCTCCGGCAACTCCAACTACATTATGT
TTGCCAATATTTTCACCAATAACTCCAGCTACACCTCACCCGAATCCAGAGACATCTATC
CAATCTCATGAAGACGAAATAAGTGATTTTAATGAGAACTATCCAATGCCTTGAACTTTA
TTTATAAATGGCTCTTAGTGCGACAGCTAGCTTGAGTAGTCATGTGCTGTCCCTGTCCGC
ATGCGCTGATTCTGTATTGTGAGATAAGGACAGCACATGATGACAGCTTGACAGATACTC
AAATTAACTGTAACACTGAGAGCAATTTATAAATACTAATTGTAGCAAAGATGCTAAACC
AAAAACATTTTCAATGAATATTATCTTTTGATTTGTCAATAAAAGTTTGATCTGTAAAAA
ATTGTTTCACTTACCTTAAAGTTATCAGTAGTCTTTCTTCAGGGCTGATTGGTTTTCTCC
AATTTGTAACTTGCTTCCGAAGTCCTTCTCTTACTTTTGACAATACGATATGGTAACATT
CCAGTGACATTTTATAAACTGTGCGAAAACGATCAGGATATTCATATAATGTTTCCATTA
TTTTATAGTACCTGTGCTCTTCTGCATTTCTCCACACTGGATGTATCCAATACCTTCTTG
GTCTTTGCTGTAAATTAATAATCTGTAGCAAAGCCAGTGCATCTTCATCTTCGTCTGAAG
AGGAATACATGTCTTATCCCGTCAATATCACGCTCTATAATGACTTAACTTGCCGTATCG
TCCCCGCGTCTGTTTGCGCAGATATCGCGCCTGCACCGTATCTGCGCCGTGTCTGTACCG
T
>Spodo_Contig_3
CACTAACCCCCTGGCCACAGCCAAGAGCGGCGTGGATTGCGGCGCGGTTTGAGACGCGGC
AAGCGGTGAGCGGCGAAAACAAATGGTAGACAACTTATGAAGTATGCCACAGCTAACGGC
GACGCGCAGCGCGGCGCGACTTGCGGCGCGGGGAGAGACGCGCGGTACACGGCGGCGACG
GGCTGCGCGGTGTGCGAGTGAAACAAATGTACTAGCGAGTATCGAGGCGGCCACAGCTCA
GAGCGGCGCGGGCGGTGGCATCGGTGGACGCATTCAGGCATCGCACGACCGAAACAAATA
ATTTTGTTTCTACCGCGCGTTTTTAACTTAAAATAATGAATGTGGAACAATTTATTAGTG
AAATACTGAGTAGACCCGCAATATGGATGTCAAAACATCCACATCATAAATATAGGCATG
TTGTAAAAAAATTGT
>SEUC42445_TC05
GCTGTTAGAAACAAGTCTCCAGTTGCTGAGAGAAACAAGTCTCCAACGCAATAAATGTGC
AATTCCCTGTAAGGGTCTGTTACCCCATGACCATACTTTTGATTGTTTTCCACACGGCGG
ACTCTATGTTTCTCTATCACGTGTTAGCAACCCAAACAACCTTTTTGTATATGCTCCGGG
TAATTCCACCGCTAATATAGTATAAAGGGAAGCATTAACGTAATCAGCTATACCAATATT
ACTAAATAAATATATACTACAGTCAGGACCTTAAATAGCAAAAAAAAAATTTCTTTCTTG
AGTGGAGTTTATATGTGTATAGCCTACTGTTATATAATCGATGTTGTTTTGTTTTCGACA
ACCACGCGAACGAAGTCGCGGGCACAGCTAGTACATTATATTTTCATAAATAAAC
>Spodo_Contig_12
TGTACCTATTTAATAATAATATATAATTTCGTTTCTCTTTTTCGTGCTGTATTTTCATTG
TTTTGATTTTTTTTATTAGTTTTTGTTCACGCTTACTCATTTTGGGTTTTATTTCTTGGT
TTTCTATATTTAAAGGATCTGTATTCATGTTAACATTTTCAATATCACAACTTTCTTCAG
TTACTGCAACGTTCTCTATAATTCTTTGGCTTACTTTCTTTCTATAAAACTTTTTGGAAC
TCTCTTTCCATTTTCGTCTTTGAATTCTTTGCTCGCGTGGGCTCATTTCGTTAATACTTT
TAATTTTTTTATTCTCCTTCGCTTTTAAGTAATATCGTCTTTTTTTTTCTTGCTCAGCGG
CATATAACTCAGGATTGTTTTTAATAGTTTGATATTTTTGTCTTCTAGCTATTCTACGCC
TCTCTAATTCTTCCTCACTTTTTTGTTTTTTTGGTTTCGCCATTATTTAACACNNAATCT
GAAAGTAAACNAAAAAAAATCATTAGTGTGACTTTCCATATAATTCGTGTGACTCGTGAA
TCGACACAAATGAAAGTGACACGAATGATATTTTTGGAAGTAATTCGAATTTATTTTGTA
AATAGAACGTTCTAGAATATACCGTACATTGGAAACAAAATATCCTCTCAATGGGTTGTT
AAACAGCCAAATCAAAAACAAAAAACACATTTAACTTTGCACAATATGTGACAAAACACT
AATGATATAAATTTGTTACCGAAGTCAAAATCTTACCTGCAATTTGGAATTTCTCTTAAA
ATAACGCCACACACAACTGACGAGCACGCACGTACGGTCACGACTGAGCACACGGGACGC
GCGCGGGGTAAAGGGCGGGGTAAATCAGGGAAGAATTCTATTTACTGATGCATTTTAATA
CGGTCACACAAATGATACTTTAAAAACCAACAGTTTTAGAAAGCTAAAAAAAACATATTT
TTTAATACCCAGCATTCGTTTTAATATCTAATTATTCATCTTTAAAGTGTATACAGAAAA
ATACCACAATAAAATTAAAATTTCCTTGACGCGTTATTTCGTTTTTCAGAGAGATTTTAA
AAAAATAAGACTTTGGAGCATTAACACAAATGAGAAATAGGTACTAGTTTTGGATATGTC
TTTTTAATTTACAATCATAAAAGATTCGTTGTAACTGGCGTTTGAACGTCTCATAAGACT
ACATGATTTAAAATAATTAAAGTTACGATAAATTCTACATCATGAGAAATAAATGAAATT
ATATGCTTTTGGCCCCAAATTTGAAATCGACC
>Spodo_Contig_22
CATTATAACGATTGTTTGTCGTCAAAATTTTTTATCGTTTAGCGACTGTCGTATCTAGTT
GTTCCCATTGGATCGCGACATTTTATCGTTTCCCGGCAGTCGCTTGGTCGTTTACACATC
ATCAGCAAGCTACAAATCTTGTCGCGTCTAACTGCGTCCGCTTGGTGATCTGTACCAAAT
CAAACCGAGTACAGACACGGGCGCGCGGTGCGAGAGGGAAGAGAAAACACGTGTTCGTCT
ACATAGGGTTGCCTTCCACGATTTTTTATCGTTTTACAACTGTCGTGCTTACCGTTCCTA
CTGTCACGACAAAAGTGTAGTCACTGCAAAAATGTCGTATACGACAGTAAATTGTGTCGT
TCTAAATGTGAACACCTCCATTTAAACATATAAGCCACGACACTTAAAACTACACGATTA
TCTGTCGTCACGACACGGTGGGAACGCGCCC
>Spodo_Contig_16
TATGGTACGAATTGATAATATCGTACCCCCAGTGGAAAAAAGGCATAAGACGAAAATGGT
GATTTTTCAGTATGGCGAAAAAATTGAATTTATGGGCATATTTACTTTATTTTCAAACGA
AGAAGAATTATTCTTGTATCAAAAAAAGGAGAAAAAAAAGTTGCACTGCGTGTTGTATTT
AAGTTAGTACTAATGTTTATAGTTTATTAGGAATTGTAAAAAWAAAATATTATGCTATTT
TTCAAAATGTAATGAAWTACAGGATTCTGAGTATCAAAATGTATGCCAGACTTTGCCAGA
AAAGAAAAAATATTTCRAAAAGTATGTTGTATTAAAGCAGTAATGAACTTGTAAATACAA
ACATTTATGCTAGTATAAGTAAGATTACNTACATTATTTCCTTTATTACAATTATGTTTG
AAATGTATTAGCAATACTTACCCCATTTTTCAATTTAGGGGCTTGCTAAGGTAACTTAAA
TAAACAAAGATAATTACTTATTCCATTATTATGTTAAAGAAAAGTTAGCTGCATATTAAC
ACATATTACTTAGAGTTAATATTTATNNNNNNNNNNNNNNNNNNNNNNNNNNNNNNNNNN
NNNAACTAAAGGGAAAAAAAGGAAATGCATTTTTTGTGTTCATTATTTTTTTATTTCAGG
CAAATTATAATTATAGTTTTGGCTACAATTAAAGTTCGTACTATCAACAATAAAATTTGA
CAGTAATAATTCAGCAATGTGGAGTTTCGGTGAAGATTACTACCACTAATGACTTTTTTT
TAAATGATTAACTAATCAGTAGATCATTTGTTAAGATTTGTAAGAATTAACGAAATAACT
TCTTTCTTGGCTCTGTACAACAAAATATTATGTTCTCTCAATAAAAATCTAAGATAACAA
GCAAAAATTATTAACACATCAAGGTACTTTACACATTGCCAGTACTTTTTGTCTTAAAAT
AATCAACAAATAAAAATACAAAAAAAACCTTCTTTAAGCAATAAATCAAAAAATTCTTGT
TCCCTTCTACGTCATCACATCTTCGTTCTACGAATTCCTTCACCAAACATTCTATAGCCT
AGAATGTTTGGTAATGAAGGGATATAAATGTAACAAAATATTATTATTTTCTCAATACAA
ATCTATGGTA
>SEUC26615_TC01
TGAGGTAGAGCAATCCTTGGATCTACTGATGGGCCGAGTCGTCTTTTTGATAACTCGAGT
AACTCGAGTTGACCTGATAACCAACTCGGGCTGCAACTCGAGTTGACTCGACCCGATCTG
CCATAAGATACGTCGCGTTGTCCGGGTTGTCCGTTCGAGTCAGTAAACGCTCGACTCGGT
GCATCGTTCTGCGGGTTGCTAGTTTGCTTGTCGAGCCCGACGGGCTGTGTGGGGTCGAGT
CCATGCTAATGATAGTCAAATAAAATAAGTTTGTCAGACTTTAATGTTATTGAAAGTTGT
AAGATTGGGCCAACAGCTTCACTATATTGTATAATGTGTTTTTTTTAGGTGGTTCACTAA
GGTACTCGTATTTCCACTAAATTTGTATTGACTAGAACACAAATTGCATTGTACTTTAGT
ATTATTGTCTATTTTCGAAAAAAACTCCCACGCCACATTTTTCCTGTTTCCCGGAGCCAT
TCAAAAGTTATTAATCAGACAAACAAAACTTAATAAACTAATAATACCGCAACAAAACAA
TAAATTACGAACTAAGTAGTAATAACAAAAACGTAAACAAAACAAATATCTAATCTTTTG
TGTTAAAACTCTGTCATTTGTTCGCCGAAGACGAGAACTATCTCTTTCACTCGCGGCTCG
CGGCTCGGACGACGCGACTACGTTTCGTTGTTCGTGCTGACTCGGGCTCGCTCGGTGTCG
TTCGGGCCTAGCGAATCGCGGGCTAGGCGGCGAGCGGGCGGCGGCGTCGAGTCGAGCCGA
GCGGCGCGCGGCGGGCTGGCAACCTACCCGCCCCGCTCGCCACCGCGCGCGCTCTTCGGT
TCAACCCGAGTTGCAGAAATATTAACTCGGGCTGACTCGCTCACGGTCTAACTCGAGTTG
CCCGAGTTAGATAACTCGAGTTGCCCATCACTATGCTCAGTCACTAATGGCGTGTCTTCC
TGTTACACACGTTATATCGTCAAAATGGCTAAGAAAAAAGGAGACGAGAAAGTGAACCCA
CAACCTCAAAGTGATAATGAAGAGCCAAATTTTGACGAGGAGCCCGACTTCGACGATCCA
GAAGGTTTTGTTGACGATATTCCCGACGAAGAGTTGTTGGCCGACCTTTTAGAGCAGAAA
CCGAAGGAATCTGACAGTTATGAGAACGTGGTCGTGGTCGACGGGTGCCCGCAGGTCGGA
CCTGAACGACTGGAAAAGCTCCAGAGTGTCATAAACAAGATATTTAGTAAATTCGGGAAG
ATCGTCAACGAGTATTATCCGACTACCGAGAATGGAACCACGACTGGTTACATTTTCTTG
GAGTACAGCAACCCTCAGAACGCCGCTGAAGCTGTGAAGGCAACAAATAACTGTAAATTA
GATAAGCAGCACACATTCTTGGTGAATTTGTTCACTGACTTTAAGAAGTATTCAGATATC
CCAAAAGAATGGGAGCCACCAGCACCTCAGCCATTCAAGGTTCAATCAGACCTACAATGG
TATTTGATGGATCCTGATGCATATGACCAGTTCTTGGTTGGCATCGGTACCGGAGTGGCG
CTCCAGGTGTGGCAGAATGCACTGCCAGAGCCAGCTTTATTGCAGGAGAGACCTAACTGG
ACGGAGACATACGCCGTGTGGTCGCCATTGGGAACGTACTTAGCGACGTTCCACTGGAAG
GGTGTCGCCCTATGGGCTGGCCCTAAGTTCTCACAGTTCCAGAAGTTCTTCCACCCTGAA
GCTCGGTTCATCTCCTTCTCCCCCTGTGAAAACTACATTGTTACATTCTCACCGACTGGT
GACAGGGGCGAAGATAAGAAACTCATTATCTGGGATATTAGGACGGGTCTAGAAAAGCGT
AGTTTTCCGCCACCAGACGAGTACGTCACCTGGCCCGTGTTCCGTTGGAGCAAGGACGAC
AAGTACTTCGCCAGGCTTGGACAGGATATGCTCTCTGTTTACGAGACTCCTAGCTTCGGC
CTGCTCGACAAGAAGTCCATTAAAATACCAGGAATCAGGGACTTCAGTTGGTCACCCACG
GACAACACTGTAGCGTATTGGGTAGCAGAAGACAAAGATGTACCTGCTAGGGTAACACTT
CTAGAGCTCCCCAACCGCACTGAAATACGTTCCAAGAACTTGTTCTCAGTAGCTGACTGT
AAAATCCACTGGCAGAAGAGTGGAGACTACCTCTGTGTGAAAGTAGACCGTTACTCCAAA
GTGAAGAAAGACAAAAATGAAATCAAGTACTCAGGAATGTATTACAACTTTGAAATTTTC
CACATGCGGGAAAAGGAGATCCCAGTAGACTCTGTAGAAATTAAGGAACCTATTCAAGCG
TTTGCTTGGGAACCAGTTGGTTCTAAGTTTGCGATTATTCATGGCGATCCTGCTAACATC
TGCATTAGTTTCTATCAAGTGAACACTGGTCAGGCACCAACTTTGTTGATGAAGTTCGAG
AGGCAGCCCTTCAACCATTTGTTCTGGTCTCCATCTGGACAGTTCATTGTTCTTGCCAAC
CTTGGACTCACCGGAGGTGCCCTGGAATTCTTGGACACTAATGATTTCACTATCATGAAT
GTGTCTGATCATTACCAGATGTCTGGTATTGAATGGGACCCGACGGGCCGCTTCGTAGTG
ACTGGCGTGTCTTCACTCAAGAGTAAGATCGACACTGGTTACTACATCTGGTCCTTCCAG
GGTAAAATATTGAGAAGGGTAATGAAGGAGGGCTTCGCGCAGTTCAATTGGCGGCCCAGG
CCTCCGACGTTGCTCTCGGAGAAACAACAGAAGGACATTAAGAAGAATCTTAAGAAATAT
TACTCACAGTTCGAGTCTAAGGACCGTATGCGCAGTAGCAAGGCTAGCAAGGAATTGGTA
GCCAAGCGTACTGAGCAGATGAAGAAGCACATGGAATACCGCGAGGCCAAGGTGCAAGAA
TGGAACGAGCAGAAGCCGCGCCGGCTTGAGCTCAGGAATTACGTTGACACAGACGGTATC
GACGTAGACTCGACGGCAACGTCAGTGGAAGAAGTAGTAGAATTTTTCGTGAAAGAAGAA
CAAACGGTCATCGAGTAGTCACCATTCCGCTCAAACGTTAGAGGTCGGCGTACCAACACC
GGCCTCAGATATACTCCGGAGACGGATAATAATACATTTTTAATAAACAGACCACAAAAT
ATACAGTTTTTTTATACCTTCATCCCGCTAAAGTCACAAAAGCATTTTATACGCGAGAGT
AACATTATGTTCAGTGTAAGATTTCGGTTAATAAATTATACAATAGGTAATGTTTATAGA
AATCATATTAAATTGATATGTTTCAAATGGAAAACGGCCTTTTAATACCTGTTTGTATTT
ATTTTTGTTACATTTATGATTATTTTTAAGATGATGGTATGAAATAAACAATTATTAACA
TCCGATAAGGGCGAATTATTTATGAATACAGCCTAATAAGTAA
>Spodo_Contig_2
AGGGTGATTCTTTGAACCACAGTTTTGACAATATTTTCATTGAAGAACATAAGAAAGTAA
TGTCCGGCTGAAATATCCTTTGCAGGTGTTATGTAAATAGTTATTATCTATCGTGGCCTT
ATATCATTATTGCGATTTATTTAAACTAATATTAAATAAGTTTGCAGATAACAGTCAATT
CTAATTAATCTGCTGTGTCCCAATGTCGGTTTTTGTTAAATAATTTTGTTTCCTGTCACC
AATTGTCGAAATAAAAAAATAATTGTAAGTTCTAT
>Spodo_Contig_9
TGGGCGCTCTACATTCACGCGCGATTCGCGGGCGCGAATCGCGGCGCGAATTGCGGCGCA
AATTGCGCGTGAACATTTCTTGGCTCCACATTTGCAGTGTTCACAGTTGTGTTCACAGTA
TAGTTCGCGCGCTCGACGAATATGGACGAAGTTGTTGCTTCGACAGGCCTACTGCTGTGT
GCATTTGCATATTATGATTATGTCTATATTAAAAGTAAAAAAACAAATAAAAAAAAAGTG
GAGGAAACGAAGATGGTGGATGACGAGTATTCATCGTAATAGAACAAGGTTTGTAATATT
TTGGTCAGTATTGGGCTAATGTTTCGTAAAAACAGTGGTACATAAAATTTATTGTATTTA
ATACCTTTCTTTGTTACAGCCTAACTATGGAGCAGCAGTTAAATGAATTAGTTGCTGAAT
CTTCTCGTGAATTTAAAAAGTTTACTCGTATGTCTAAAGCAGATTTTGAATACCTACTAA
ACAAGGTTTCACCACTGATTGCGAAACAAGATACCCAATTACGGAAAGCTGTTCCAGCAA
AGATACGCCTTGCCATAACACTGAGATATTTAGCCTCTGGAGATGACTTCGAAAGCCTTC
ATTTTTTATTTAAAGTTTCCCCGCAACTGATTTCACAAATTATACCTGAAGTTTGTCGAG
CTTTGAATAAAGTGTTAAAGGATAAAATAAAAGTAAGTACATAAAAAATCACTTATATTA
ATTATTATAATCAGTACGAAATTAATCTAATAATATTATTGAATATACAAATATCGTGAG
CTTCAATTAACTTGACATAAAAGCTTTTTGTAATATATCAATATTATCTTCCTCACCGAT
CATATCAATATTTGCGTCTTCAATGGTGTCTAGATCTGGAATGTGAACAACTGGTGGATG
GATCACTTCATTCGATTGTATAATAATACTTGAGCCTATGTTTCTCCGATTATTGGTAAT
ACTATTTTGTATGGTCATCGGAGAATAATGAATGATTGGCTCGGAATGTGTTGATGATGA
AGTGCCAGGTCTTGGTTGGCATTGAATGATTGGCTCGGAATGTGTTGATGATGAAGTGCC
AGGTCTTGGTTGGTATTGAATAACATATTGTTGTTGTAACGGTGGTTGTATTGGTGATAG
TGGTGGTATTGGCGATGAGGATGCTGATGATGCCGTATAATGAGAACTTAAAATCATGCC
ATCTATGTCATGCATCAATCTCAGTCTTTTCTCTTCTGACAATCTTCTCAACTTTTTGGC
CAAAAGTCTCCCATACAAATCGCAGTCGTCTTCTTGAATTGTATTGATGGATTGATTGTC
ATGCCTTTTTATAGTAGATTTAAACGTGACCAGAGCTTCTTTCATCATTTTTCCTGCCTC
TGTGAGTTCGCTAGGATTTTTACGACGACGAACTGTTGGTGTAGCTGTAGTATTAGTATT
AACATCCTGACTTTGTTGTGAATCATTCTGACTTTGATTTTCCTGCTCTTCTTCAGGATT
CTCTTGTTCTGTATCATCCATATTTTCTGGCTGTGTTACCTTAAATGAAAATAAATTTAT
TTGATTATTTTTGTTGTTACAGTTACCGTCATGTCCAGAGGAATGGCTACAAATAGAAAG
TGGATTTTCATCAAAATTTCCTCATGCTGTCGGATCCATAGATGGCAAGCATATTGTTTT
GGAAAGTCCAATGAACTCTGGATCAGAATATTATAATTATAAAAAAACATATAGTATAGT
ATTATTGGCGTTAGTTGACAGCCAATACAATTTCATTTTTGCTGACATCGGGTGTCCAGG
TAGCATAAGCGATGGTGGTGTTTTTATGAATACTCATTTATGGAAAAAAATGTGCAGAAA
TGATTTAAATTTACCAACACCACGGCCTCTACCAGGTTCAGATATCGAAATACCCTACGT
TTTTTTGGGAGATGGAGCTTTTGCCCTTTCTGAGTATATTATGAAACCATATCCAGGAAA
TTACGACATGGGATCTCCAAAACGTAAATTTAACCAAACATTATCTAGAGCACGAGTCGT
GGTAGAAAATACTTTTGGCATATTGGTGACAAAATTCCGTGTGTTTAAGAAACCAATTCA
ATTACAGCCAGAAAAAGCAGCCATCGTAACAATGACATGTATATTACTACATAATTTCTT
AAGGCGAAGCAGTACATCCTTATATGTGTATACACCACACGGAACTATCGACATTTATGA
CAACAGCGATATGCTTGTGCAACCTGGCTCGTGGAGGCAAGAAGTGGAGATGACATGTGC
TGTTCGTGATTTGCGACATGTACCACGCAGACCACCTCTTAACGCCACGGAAATTAGAAA
CCAATTCACCAATTATTTCAGCAGATAATTATCATCACTCATGTACTATCTGAATAAAGT
ATAATATACTTACCGTATTGATTGTTGTTTTATTTATTGTTGTATCACCAATCATACTGT
CGATAATATTATATCCAAACCAAATTGGCTTATACACGTCATCAGCACCTGCTCCCGATT
TTTCCGATTTTTTTATTTTACTTTTGTAATTTCTGTAGCTGGAAAACAAATTAGTTTTTT
TTGTTTTCAGTTCATCCACGGGTATTTCCATAATAGTGCTAATACGCTTCCATGCGTCAT
GATTTTTTAGTTTGTTTTTGTAGTCTTTCAAACTTTTATTCCATAAAACTGGTTCCATTT
GTATCTGTTCCAGAAAAGATTTTTCTAATTCGTTTGTCCAATTAAAACTTTTATCAGACA
TTTTGCACCACTGGATTTTTTTTGAATAAACAAGCACAACCGTTCTCGTCCTCGAGTAGA
GCGCGAATGTGGAGTCGTGTTGTGTTCACGCATCTTTCGCGCGTTCGCAGGCTCTTTGAC
GCGGGCCAGAAACCGACAAAAAGTGGTTAACAAGGCGCGAAAGTGGCGTGAACCCGCGAA
AAATATGCGAATCGGCTCCACATTCACGCCTTCGCGCGCAATTTGCGCGTTTGCGCGCGA
ATGTGGAGCGCCCTNNNNNNNNNNNNNNNNNN
>Spodo_Contig_19
GGGTCGATTTCAAATTTGGGGCCAAAAAAGTGTGAATTGCATGATATTTCAAAAATATTA
AAAAAATATATGTTTATATATCTAGGTGCATTCATTAGTTAAAAAAACACATGCTAATCA
AACAAACCTTTAATTTCTTCCAATAACAGGGAAAATACACATTTTTGAGTGACACGAATG
AGCAATATAATTTCTCTAATGATATTTTGTGATTTTCTAATGAGATCTCTGGTAACACTA
ATGAAAATTAATAAATAATCAACAAAACATAAAATATTTGTCATTAACATTATTAATAGT
AGGTAGGGTAGTAACATTATTGCAGTGAAGGTGGATGTGCCGGTCACCGTACTACAGATA
TTAATTATTTTAAACTTAATTCCAAAACAATAACTTATTCAACTAAGCTAATCAATGGTA
TACATTTCTGATTTCAGTCTTCAAGATTGGTTAACGCTACTCCTTTTTCATTGCGTTTAC
AATAACAATATCCATATTATTAATAGCTTCTTCATTAATTAATCTGATAAGGGATCGTCA
TCATCATCTTCACATTTTTTTAAAAAATCAAGGAATTCTTTTTCGTGATCTGTCGCTTTT
GTATAATTATTTATAAAACATTTATTGGCCCAGGAGTGTCGAATACTGCGGAGACTTGAA
GTTGATGGTGTGCTGTCATGTAACATTGGATCATCGGTATTAGCATAGCGAATGGTAACA
TCACTAAGTACCTTAATTCTTTTGTTTTCCGGGATGACCTTTACATTTTCCATTGTAGAT
CCAATTGGAGTATTATATATCTTAAAAAATCTCATATGTTTGCCATGTTTACAAGCGACA
CTTATACATTCGAAACAGCTCTGTTTTCTAAATTCTAGATAAGCAGAATCAGCTGCCCAA
ATGACCTGTAAGGAAAATATATGTATTATTATTACATTGTATATGGTAACATCAGTATAT
TTTTTATTTGTTGTATAAAATATACCTGATGAACTGTCATAGTCCCCTTGAAAGTGGCAA
TATCTTTAGGCAACATTAATTCCCTTAATTTAATTTCGTGCTCTTGAATAATACCCATTT
CTACGTTTTTTATATTTCTTCGAATAATGTTAACAAAGGCATCAAAGTCTCCGACATCCT
GATGACACTTTAATTCATAATCGGCAGTCCTTTTGATTACTGCTCCAATGCCATCAGGAG
CACCCTTGCCGTGCCCAGCTTCTTGATAATTCCACGTGACGAGATTTAGATCTGAGAACT
CATTCCTTAATTGAGTTAATATATAAAATATATATTTATTTCTGTACTGGCTTGTGGGAC
TATCTGTTAAAATGTGAATGCGATTAATTTGTGATGATCTGTTAAAAACAAATTTAATTA
AATAATTTAGATGAGCCCACACTGCCGCTGCATCATGACGGGTACATTCACTGGCTGTGC
AAACAGAGTAGGATTGAGTAGCATTGGAATCATTTTTTAAATAAACCACTGCTGTATGAA
GTGAGACTTGACCACGGCTGCCACCAAAATGCATGCTTTGTACTTCCTCCGAATATTTAT
AAGAATAATTTTCCGAAAAATCCATATGAACCAAGGCTTCGGTAGTAGTTAGAGATTCTT
TTAAACATTTAATAGTAGCATACTGGTTGACAATGTTACTCGTGTGGGACAAAAATTTTG
GCAGCATATTTTCCAGTTCAATTATCAGGTTACGAGGATCAGATCTCTTTGTTTTCTTCT
TGATTATTTTTATTTCTTTCGTGTCAACTTTTTTGGTGTCTCTTTCCCATACCATGTACT
GTATTTCTTTATCGTTTCGGAATTCTTTATAAGGTACTGTTTTATTTTTACATGAAGCGC
ATTTGCGATTAAGACAATCTAGCCTGTATTTATCACAACAGATTTCCTTTATCAAATTAT
GACTATCTTTTACATGAAGAATATTATTCTTATTAAGAGCCGCTATTAATAAGTTAAAAT
TTGTGTGCAACAAGCAGGCGCACGTATCACGGTCGTCAGTCGGAAGAGAGACCCAAAATG
GTCTGAGTCTTGTAAAAGTCGTGTAACTAATTTTAATGTTAGTATTTTCAGCCAAAAATT
TCTTGTGTAAGTTTTTTATAGAATCTAAAAGATATCTGACTTGTTTAACGATTCCATGTT
TCTTCTTATATTGTTTCTTGCCTGGAGTAATGCGACTGTTAATGTCGTCTTCGTAAAACT
TTTCTACTAATTTTTGAATGTTGATGTTATTACGTGCATTCTTCTTAAATCGTTCTCGAA
GATGAACTTTCCGAAGGTCAGTAGCAACCTTAAATTTTTTAAACTTCTCTTTATCAATTA
ACTTAGTGATAACGCGTTTGTCTTTCCTGTTTGCAGTTTTTGCAAATTTCTGTGTTATTT
CAGCACTTAGAAGTGTATCAAATAATTGCTTCTTGTCTTCATTTTTTGTTTTTTCTGCTT
CATTACTTATTTCACCTGTTAGTGTA
>SEUC10095_TC01
TTTTAAAACATCCAATGCTTATGTTAATCTATCAAATCTATGAATAAATCTAGTTTTATA
TGTACACTACAATCCAGTTTAAAGCACTCTAGGCTAGGCCTTCCCTTTTCTTCCACTCAC
TTTTTAACTGTGCCATTTTCTTCTTCTTATATTCTGTTTTTTTAAACTTATTACTTTCTA
ATCTTCTCTTTTGTGCTGTGACACTGTCTTCTCCATTTAGCTCTTCATCTAACTTAGCAA
CCAGCATCTCACGGGCTCTTTTCCTATTTTCATCTTGACATCTACTTGTGTGGCATTTTA
TCACATGACCTGTTGGAATATGTGTAAGAACAACACAATTTGCATTTTTGTTGACAGCAG
AACCACCAGGTCCACTTCCTCTAACAAACTGTTCTGACAAATCACTTTCATTGATTTTAG
GGACCTTAGAATAATCTATTGTGTGTTTGAATGCCGCACACACCCGGGACCCAATACCCA
CATGCAGACGGCACAGTGGATTAAGCAGCATTTTACACAACTGAACCTCGACGCAACAGA
GCTTCTCCTTTCTGGTATGCAAACGAAATATCTTTAGCGTTAGTTAGAGATTTATTATTA
CGAAATTCCGTGGCCACTCTCCGTCTAAAGTACGCCGGATCAGTGAATGTCAGGGACTTA
GAATACAACATAAGATTCTTGTATAATTTAAGGATCTCTGTTCTTGTAACTTGCATGGTA
ACAAAACTATGACGGCAAGCGTCAACACCTCAATGATTTCATTAGGTTCTATATAGTTTC
CTTTATTTTAACCTATAACTTTGCTTTAACCCTTAAATACCTCGAGTATCAATTTTGATA
CCGAACTTTCAAACCGAATGTATACTTGTAATTCGTTTTTTTTTTAATGTTAGACTGATT
TATAATATTATTGCATAGTGTTCTTTAGA
>SEUC19736_TC01
TAGTTACCTATTAAGTGTATTACCAGTGTTGCCAGAGGCCGATAGTCAAAAGTTACACGA
GACAGATCAAAAAGTAACATTTTGTCAGAAAAAGTAACATTGCCTTTTTTTGTGGAAACT
GACAAAATACGTAAATAATAGTATGTAATGTAAATAATAATAATGGTATGAAAGATGGAA
AAATACACACGAGTGAATGAATAAGTAGATTTAAGATTTGACAAACAATCGTATTGGTTG
GTCAGTCCAGTCTGTCCAACAACACCATGTAGTTTTCTATCAAGCGTGCCAACATGACTT
AAAATTATATTTATAAGTGCGTTCCGATACACGATTTTGTTCGAAATACTCAAAAGTAAC
ATAAAAGTAACATTGAGTGTGGTGTAACATGGAAGTAACATTGGAGGGCCAAAAGTAACG
TAAAATGTTACAAAAGTAACATTCTGGCAACGCTGTAACTAATGTTTTATCTGTGCCAAG
CAATGATGATAATGAAAAATATTTTAATGCTCATACATAAGATAGTAAGTTCTAAAAGTG
ACAATAACAATA
>Spodo_Contig_8
GAAGTGCAGCTGCGGCAAAGAAGAGGAAGACGCCATACGTAGAAATGCTTCGTTTCCTAG
ATGTCGTGAGAGAAATGCGACCTACAACTAGTAATTTAGAAGATAAATTTGATGAAACAA
GTGGTGAAGAGAACCAACTTCAAGAGACTGGAAGCGAATCATCAAATTCCAATTCCAAGC
CTGGAAGTCGCAAAACCCAAAGTATGACACTATTTCAGAGGTCATTAATCAACAGCATGG
AAAAGTCTTCACAAGACGACAATGACTCCGATAAACAGTTTTTGCTGTCGTTACTCCCAC
AAATGAAAAAAATGTCTGAAGCGCAAAATTTTGACTTCCGTTTAGATGTTATGAATTTGG
TAAAAAAATATAGATTTGTTACAACAAATACAGTGCAACAATATAATATCCTGTCCGATC
AATGTAATTACGAACAAAATCGTTCACCATTGCCACAGACTTCTCAGTTTGAACACGGTG
GTTATTATACAACTGATTACTATACTGACTCACCACAATCAGCGTCCTCGCGGGTTTCTG
CTGACGAAGATATTGAAGCACTAATGCAGAGTTAATGCGCTGCGTTTATTTTAAATTGGT
TGATTTTAGTTTTTTAAATTATTATTATATANNNNNNNNNNNNNNNNNNNNNATCATTAT
AAGTGTAAAACAAGTTATAAATACACAGCGATTTTATCCGTAAAGTTGTCTCATTATAAT
AGTTCAATAGTTAATACATGAAAACAGTATACCTACTCTAGTATAATTTCTTACCTCAAT
GTAATAGTCAGTCTCTCTTCTGGAGTAATGGCACATCGAAATTTCGTATCATTTTTAGTT
ATGAAACATTTTACAATCGTAAGGAGTTCATCAAAAGATTCTACGGACATACGGTAAAAC
TGAATAAATTTTGATGGATACTCTCTTAAAGTTGCATATAGACAATGAAATTGGCCGNNN
NNNNNNNNNNNNNNNNNNNNNNNNNTTTTAGTATTTAAAGGATGCACCCAATATCGACGT
TTCCTTTTTCGATCTTGTTCTAAAGCCTTCCAAATAGCTATTATTTCGATGGGCTTCATT
TTAAAATAATTTATCACACAACACAACCGCTCTGTAGACGCTGAACACAGAAACTGACTA
GACGCGTAATGTGGCAGGTCTAATTTGACGGAAAAGACGCGACCGATGATACGCTCGACG
CATCATCCGTCAGATATGAACCGACCC
>Spodo_Contig_17
CCCAAGACAATTGGGTATTTGCCATCTTTTTAAATATTCATCTGCAATTTCTCTCCATCC
TTCTTGACTCCTTGGAATTTTCACATAATCTGAAAGTCCTTCAACTAAAGCATCACATAC
TTCAGGAATAATGCTTGAAATTAGTTGAGGAGATACTTTAAAGACGTCGCACAGGCTACT
AAAAGAATTTCCTGAGCTTAGGTATTTTAACGTTATTGACAATCTTTCTACTGGTGAAAC
TGCTTTTCTGTAATTTGTGTCTTGTTTAGCTATTTTGTGTCCAACAATATTCAGTAAATA
TTCAAAGTCGGTACTGGTTAATGACAGGAAAGTCTTAAAAGAAATGGGTTTGTATAGAAC
CAAGTCGTCTTCCTTTAAATCACTTAATCTTTGACAAGTACTGTATTTATTGCGACTCAT
TAAACTTGGCCTAACCCAACACTTTCGTGTGTTGAGGGATCCACCGATAATAACTCCACA
AACTGCTATTATTAAATCACTGTTATCGTCCTCCTCCATGTCAATTAGGTACTGAAAATA
CTACTTCTGAATTATTCGAAACACACACGTCCAATCTCTACGAGTATTTGGCAATTACTA
GAACACCACATGCCGCGGCTGTCGTGCCGCCGGCATTGCCGCCGGCAAAGTCGTTCGGCT
TGGACATTCTGAAGCCGCCGGGTTAACCCGCGGGCACTAAGTCGCCGGGCTGTGCCGCCG
GGTCAGCGGCTTTGGTGTGTAGACCGCTTT
>SEUC40340_TC07
TACAATCACATAGGGAACTGGAATATTCGTCCCGGGCAATGGCTTTGGTTCTGGAACATT
GAGATCGTTATTTTCCAAGTTCCTGAAAAGTGTACTGTCTCGGAATATAGACGAGTCGGA
ATTTTTGCCATATGATCCCACGTTTATGTACGTAAACAATAGTTTGCATCACACATAGCT
AACAGGACTATGGAATAAAAATTCTTATAGTTGTAGAACATTGAGCCACCACCAGCTGGA
TTTACTATTCGTATATGTTTGCCGTCAAGAGCTCCTATGCAATTTGGAAAATTGGCATTT
TCTAGAAATCCATTACTTATATCTTGCCACATATCAGAGGTTCTTGTTGGTATGCATTCA
TCGTGTAGTGTTTCCCATATTACCATACACACTTCGTTCACGATTTTACTTATTGTTGCA
ATTCCCATCCTGAATGAATAGTGCAAGTCTGTAAATGTTCGACCCGTAGCCAGGAATCTA
AAAAAAAATGTTTGTATCATTACAGTTAAACTACTTCAGCAAAGATGGAGAACAGCCAGA
GATGCATTCTTCAAAACAAAGGCTTCTATGAAAAATCAACCATCTGGAAGTTCTGCTAAG
AAGTTCAAAAAGTATATTTACTATGATGAACTTATGTTCCTAAACCCTTCAACTGACAAT
GATTTTGATGAGTCAATGATATCATCGCCCCCAGTTAATGAAGCATCTCCAGAAAACGTA
ACGTCTCCAGAAAATACAGAATCTCTAGAAAATATTTCATCTCCACAAAACGTTACGTCT
CCAGCAGCATTACCAGAGAATATTGCATCACCAGAAAACACAGTGACTTCAGAAAATACA
CAGCGTGCAAGTAATCACGGATCACAAAATCCATGGATCCAAAAAAGAAAAAATAGACCA
CGACAAACAAATCAAGAAAATTCATCATTTGAACGCGAGTTATTGACTTTGCTGTCTAAC
CAGACACCTGATCTTGCCTCTGATGACCTGGCTTTTTTTTCCTCGTTGGGTCCAATTTTA
CGCGATTTTGATATTGAAGAGAAGTTAGAGTTTCGGGCAAGAGTGCTGCGCGAAGCAACG
GCAATTAAAAATATGCGAAATAGGCCCAGTAGCTCTTCATCTACCTCAAGATTTTCACCA
AGATATAATACTTATGCTGCTGGCGCATCGTCAGAATACGACTATGTGTATGAAACTACA
ACAGGTTATCAAACAGCAGAGTATCGCTCAGATAATAATCGATATAATTAACTTTTTTAC
TGATTTTTAAAATCTAAATTTTTTCTGAACTCAAGCACAAATAAATAAATATTATATTAC
TGAGAGAAATGATTTTTTTATTCTTACCTCAAAGTAACCATCAGGCGTTCAATCGGTGGT
ATAGGTAGGCGTCGTAAGCTGCAATAAACCAGTTTATTTTTTGTCTTTGACAGTAGTTCG
TCAAAACTTCTAGTCGACATACGAAAGTAGTTGAAGAACTTTGTTTCGTCAGCCCTCAAA
CTGCCGTATAATGTGACGAATTCTCCCGCGACGGCTCTCTGCTCTATTAAAGGGTGTACA
TGCAGTCTCCTTCTTTGTTTTTTTTTTCTTGAGTAATATAGGGAAATAACCAATAACACC
CGCCACAATGGATGCATTGCGCGCGTCTGTACACCACGGCGGTCAGGGCGACACTAAAAC
ACCATAACGCGGACCATCAGTGCGGATCGGTCTGCGCGGAGAGATCCGTACTGACGGTCC
GCGTGACACTAAAACCAGCCTAAGTAAATATTTGTAGGTAGCTATGAAGGAAGAGCATGT
GTATATATTTTTAAACACAAGATTAAGTGCAAAATATTCTGATTCTAGTAAATATTTTAT
AAATATTTGCTATAAATTTCCAATGCTGGCATAATGTAATATGTTTTAATGAAGTCCTTT
ATTGAGGTTTTATATTAATTGAAATAATGTTTATAATTATTTTTTAACACATCATGCATA
CATGGAGTAGAAATTGCTTGATAGAAATGTTATTTCTTTAACATACATTTAATTTTATTA
GTATGTATTATACTATATGTATTATATTAGAATTGTACAGTTTCAATACTGAGTTATCAT
ATACATATTGCAAAGAATCTGTAATGAATAATAATTTGTAAGATTGAAATTATCATGCAC
ATTTTATATATTTTATCTGCTTCTATTATATTGTGACTAACTCTGCTCTAAACTGTACAT
TCACACACACTTAGGTATATTAGCAGAAACACATTCCAGTGGGTAATACATAGTGTTAAA
ATAAATCCGTCCAGTTGATATTGTTTTATTAGATAATAGGTTTAGTTAAGAAATAAGTGC
CTCATTAAACATTGTTCTCTAAGACTGTAGTTTTCTACGCAATATTTTATATTCTGACGC
AATTTATAAAAACATTTTTTTTAATATGTATAGGTCGGTCCGAAATCGCTGTTAATTTTT
TACTATAAGCCACAAAGTAAAATAAATGTTTTTTTTAACACG
>SEUC37551_TC02
GACCCGCCGGCCCCCGCGGTCGCGCGTATTTCCCTTTCCGTGTTCAACTGGCGACACCGG
TCTCGCGAAATCCACACGCTTTTGTTTTACTACGGAATCCTACGATCCCGTGTTCAATTC
GCGTCAACTGAGCACGCTTTTGCGATCAAGCAACGTTAAAAGAAGTTTTACAAAACAGTG
TGTAATTGAATTGAACACGGTTTTTTAACCTGTCTATTCGAAACAAATCCGTACTGATTT
AGCGCGTTCGGAAATGTTCGGGATAAATCGTGCGGGCCGAAGCAGGCGAGAGCGCCCGAA
GTTGGATTCGCGCGCTTCTCATTGCAATTTGTTATTTGTTTGTTACTGTGCGTTCAAGGT
TATGTTTTGTTTACATAGTGCATAATGGAAGAGTTTAAAAGGGTTTTCAGTGAAATCACT
AAAGATTTTGAAATACTCAACTATGACGGACAGTCTAGTGACAGTTATAAGTGTAAAGTT
CAGTGCTTATTACATTATGACGGAGAATACGACGAAAAATGTGCTAGATTTGTGGAATGT
TTTTCAAAACAAACAAATTCTAACTGGGTTATGAAAAGACGGTTTGCAGAACCCATACGT
TATGAATTCAGAAAATTGTTTGTATGCCATCTTTCGGAAAGAAATAAATTGATAAATAAA
ACGCAAGGTGTTAACAGAAACTATAATTGCAAGTCATCTCTTAATATAAAATTTTTGAAA
ACTACACCAAGTACTCTGAGAAGTTCAGCCCTGCTGAGAAAAGGATATAATGTTATAGTT
GACATCCACTTCCATCATTCCCACAGAGTTAATGTAGCTCAATCGTTATCCTTGCTCCGA
TGTTCGAACGATACGAAACAAATATTTATAACTTATTTCGATAGAGGTATGACTGCCGCG
GCCGCTAAGATGTACCATGAATTAAATATTATAAGTACTTATGAAAGCGATGCCTACAAA
ATCTTAGCTAACGCTCAGCATAACCCTCTAGATCGTCAAGTTGTGTATCTTTACGAACAA
TGGCGTAAACAAAATTATGGAAATAGAAATGAACAGACTGTGTTACAAATTTTGAAAAGA
AAACAAGACGAGTTAGGGAAATTGGGTATAGACTTGATCATACTGGAGAATCCTACTATT
TGTGTAATTATTACACCAATAATGCAGCGAGTTTTCACTAAAGGATTAGCCGATGAAATA
GTTTTTATAGATACCAGCGGATCATGTGATCAATCAAACACATGTGTGACATTTATTTTT
GCAGCTTCTAATATTGGTGCGTTGCCTGTTGCAATAATTTTACACGCTAATCAGACAGAA
GAACAATACAGTTTAGCGTTCAAAACTCTGAAAGAGTTCCTCGAAAATAAATTCAACAAA
TTATTTCAGCCAAGTGTAGCCATGACCGATGACAGCAGAGCTGAAAGAAATGCGTTGAAG
TCAGTTTTACCTAACACCCGGCTTTTGCTTTGCATATTTCACGTTAATCAAGCAATATGG
CGTTGGCTTTGGCAAACAGAGCATAATGTTAATAAAGATGACAAACAAT
>SEUC27063_TC12
GTACTTTGTGCACCGTGTTTTGAATAGTTTGCAGTTATATAAGGTACGTTTTGGTGCCCT
TATCATATCAGTGAGATTAATGTCTACATATAATAAACACTGTATTATTGGAATCTTAAC
AATCAGTAGACAGGAAGAACTTCTGTAAACATGTCTTTCCTAAACAAGAACTACAAATAC
GTCAGCCAAGAGAACTTTGATGGGTTCCTCAAGGCAGTTGGTGTGACTGGAGAAAAACTT
GAACAACTCATGAAATTCACACCTGATCAGAAGCTGACTAAGGATGGAGACACCTATACT
TACTACACAGTATCACCTGATGGGCCAAAAGAAATCAAATTCAAGTCCGGAGAAGAGATC
GACGAACTTCTTGGTTCTTCAAAAACGCCTGTTAAGAGCACATACGTAGTTGAAGGCAAT
ACCTTGACACAAACTGTCAAGTCCGACAGAGGTGTTGGTGTATTCAAGAGAGAGTACAAT
GGGGATGATCTGATTGTGACCCTCACCGTTGACAAGTGGGATGGCGTTGCCAAGAGATTC
TATAAGGCTGAATAACCAATACTCCTTCATCATCATGACTTCCTTTAGGTGACCCCACGT
CGTCGCATCAGAAGTGGCAAGCTTTACAATCAGACGCTATTCCTCGGGTGTTTTTATTTT
TAAATTATTCTATTTTAGTAACTTATTTATTTCCATTATTGGGTGATTCTTTAAAACCGA
GGGAATTCGACTCATTGGTATGGCTTAATTTTTTTTTGTACAATATAATCTCAGTAAGGA
TATTAATTTGTCCGGGTAACTAAATGTAAAAACATATGTCAAAGGCACTCATTTGCACCT
AGTGGCTTACGATTTAGAGCGTGCTGATTAATTGATCAGCCAGATGAATTATGAAAAAGG
CAGAATAATGAGATTTTGCGCCAGATTAATTTGTATCATGCAGATAAATGATAATGTCAC
TTAATTTTTAATAAGTAGGTTTTATTAATTAAACTTTCATAATCACAGTTGCAATTTAAA
AATAACAAAAAAATAATTTAAACATTAAGTAAGTTAAGTATTACCTAAATCACAATTTTG
ACAGTCGCCTTTCGTTTCGAAGAAAATTCTCACAATCACTTTAAAATATAATCATGTAAT
CTTAGTCCTATTAATCTTTGTCATACGTCTGCGCGTCTAACGCGTAGTAATGCTCTTAAA
AAGGTAATAAATGCAAAAAAAATCAGCCTTCATTTTCAATTGAGGAAACTTAAAATAATC
TTCATTATAGACATAATCTTCATTATTAACAAAACTCTTAATAACATACAACAGAAACAG
CAAAGATCTTGATTTTAAACTAAACCCCAAACTTAACCACTAATAATAAAAACAGTAAAA
TCTTCGTTGAAAAGTAAACACTTAATAATAATGATAGTCATGAGAATCAAAATCAGTCCT
AATTTAAAAGAGGTTTCACTAACATGAGATCAAAGAATCGAATCTAAGAATATTTCTACC
TAGATATCAAAAAATATTTAAATCTTCGTCATCAGAGTCTAATAGATACGGATTGACATT
TTCTAAATCAATACTAAAATGTTGGTTTCCATCCCTTGAAAAAGTTATCTCCGAAATATT
ATCGAATGCATCTCCTGTAGATTCAATAAATCGATCTGCTCTATCAATCCCTTCTCCTTT
AGTTTCATTTTTTTTCATCACTGTTGATTCTTTTCCAATGGCACCTTGTGTATTATGTAT
TCCTAATTTACTCTTACTATGTGAGCAGTTCCGTATTTTATCAATCTCTGACAAATTACT
CTCTTCTTTATTTGCTGTTTTGTTAGGCGTCCCGCTAATATCTTGGTGTTCATTCGTTTT
ATTACTCATTGTCCAAAAAGATTCACCAATTTCTCTCAGTTGTCTTGTTGAATTAGCTAA
CGGTGTGACTGGCAAGTTATGAGGAACTTCTTCAAAGCGATAAAACCCAAGATGGTTCAT
ATGGTTGCAACAAATGGTTTTGTATAGGCATTCTGGATCAACGCAGCTCAATTTCCGAAC
GGCTATCACTGGTGATTCTAAGTTCCATACTATTTGGTGCATTTTCATGCACCCTGAAAA
AGCTTTAACTTTTTGTGGAAAAAGTAATTCCTTCTCACTAACATTATACTCAGAAACAGT
TCGCAATATAGTTTTTTTTAAGTTATGCTTCATGATATTTAAAAAATCATCCAGATCTTT
TATGTCTTGACCTTGAGAAACAGCTCGATCTGCTGTTCTTTTAATTATTGCTCCTACTCC
ATCGGGGGCACCTTTTCCGTGGCCAGACTCACTATAGTTCCATGTAATGGTTCTGATTGA
GCTCAAGTATATATGTAAATAAGAAATCAAATGAAAAACTTTTTTGTTTCGGTACTGGCT
AGATGGAGAATCAGATATAAAATGAACAGTATGAATGCCTGTCTTTGTTTCACCTATAAA
TTCAAGAATAGGTACTATGTGGGCCCATACTGCTGATATGTCATGACGAAGGCACTCACT
CACCGTACAAAATGATTGTACTTGCTGTATCTTCTCATCGTCTAGGTAATATATAACCGA
AGTGTGTAAAGTTAACTGTTTACGGCTACCACCAAAATGGTATGACTGAATTTCATTATT
ACATTTGACTGCATAATTCTCACTGTAATCAATATGGATAATACACTCACCCTCTTGAAG
ATGTTCTTTTAAATGTTTGAAAGCCTTTTGCTGAGCAACTATATTTCCACAATGTATAAG
ATACTGATCCAGTGTTGATTCCAATTTTTCAATACACTTTTTAGGCTCTTCTCGTTTTTT
CAATTTCTCAGTTGTTCTTATTTTTCTAGCTGTCCCTTGTATTGTGTGTTCTTTAGTTTC
CCACTGCCAGTACGTAATTTCGATTGAATTATCAAATTCCTGATAACATACAGCCTTATT
TTTGCATGCTGAACAGGTTCTATGCAAGCAATTAACATTATACACGTCGCAACATATCAA
AGATAGAAAATCTTGAGACGTTTTAGTTGTTAGTATCTTACGCTGATACAATCCTTGAAT
GATTAAAGCCATATTAGTGTGCAATTTGCATAAACAAGTGTCTCGTGATCGAATATCAGG
CAGAAGAACCCAAAAAGGCCTCATCTTACAGAATGCTGAATAGCTAATAGTATAAGAAGA
AGTTTTTAGAAACTTTTCATGCAGGTTAACAAGAGTGTCGCTAATGTACCGCTTTTGCTT
ACGAACTTTGTTTCTTGTTATACATTCCTTTTTTCCAGAGCAAAGCCGACTATTTTCGTC
GTCTTCAAAAAATACTTCGATTTCTTTTCGCAGAACTTCAGGAATAGTTTTTAAGCTATG
GATTTGTGTTTGTTTTACCTTTTGTTTCATTCTACTATTTCTTCTATTTCGATCGGTCAG
AACTGGGGATATTTCCTTTATTTTTGCTGGCATTATTCTTTGTATTTGTTTTTTATAACG
TTCATTTTGTAGAAAATCGCCTGTCTGTTCTTCACCTGTCTCTTCTGCCGTGAGACGTAT
CAGATACAATA
>SEUC40340_TC09
TATTCCAGTTCCCTATGTGATTGTAGCCGATGGTGCTTTTGGAATATCTCAAAAAGTTAT
GAAGCCATATGTGAGAACTAATATGACCCACAAGAAAAAAATTTTCAACTACAGATTGAG
CCGCAGTAGACGCTACATAGAATCAACATTTGGTATAATGTCAAACAAGTTCAGAGTCTT
TCATACACCTATTAATGCAGGTTTCAATGTTGCCAAGAACATTGTAAAAGCATGCTGCGT
GTTGAATAATTTTATAAGAGTTCGCGACGGTTATAGTATTGAAGATACACTGACAATTGA
GGGTATGGCAGATATGTCAAATAATTTACCTAGAACCAGGTCCGGAAACGCTTTGCGAGA
TCATTTTGCAGAGTACTTTTTAAGCCCAGCCGGCAGGGTGCCATGGCAAGACTCGCGTAT
TTTTTAATTGTTTTATTATTATATAATATTTCATACATTAAATACTTATGTAACTACAGA
CTACTTTTCAAAGATTAAATACAATAAAACAGAATACAAGTACTTACCATTTTGTTTTCT
TTCGTTTTGTTCTGTAATATTTTCAAAGATGACGTCGGCAATGTCCTCCCAAGCTCTATT
TTTCGCGTCTTTGTTTTTGTATAGAGGATCAGAGGCATCCCACAAACATTTTCTCAAACG
AACTTCATCGATCACTCGACTCGTGTCAATATTCGCCATGACTGATGTCGATTGTACTGC
GCTGACGCGTGCGCTCCGCACGATACTAAAACGATCACTGCAGGTAGAGGCGCGCAGGTA
GAGGTCCGCGCGGATAGCTCCGCGGCACGGACGCGCCATGCGGACGGCTGCGGAGCTGTC
CGCGCGGACGGTTGACCGTACGGACCCGTCTGCATTACACTAAAACGCTCCCTTGGCTTA
ATACAGATCGGTGTGTGCGGAGAGATCCGTACTGACGGTCCGCGTGACACTAAAACCAGC
CTTAATCGTCATAAAACATCTTAAGGGCGAGTAGAAATTATGCAATAACAAAC
>SEUC40004_TC05
AGAAAATATCGATATTAATAACTTACCAATAGAAATAGTGTCCGGTAATATCTTCTGTTT
TTTCATTGGAACTTGTATCTTTAAGTCGCTGCAAAGAATCAACATTTCATCATCAAGTTC
CTCGCCATCACTTGATAGATAATCCATCTTGTGTGTAGACAAACACCTTAAATCGAAATC
ACAACATCGGAGAACTTGATGCACGACGAATTTGTACGTGAATGGCTGACATACGCAGTG
TTGGCACCACCAACTGAGATACGCAATGTAACTATTTTTCAAATAACGCGTTGTGATTGG
TCAGTTATCGTGTTTTGAATGGTCGACACGACGCGCGCCACTATGCTTTATCCAATGACA
TTCAAATCTCTAAACACTCACAAAATGACTTACGCACTGTTAGAACTTCACTGACGATAT
GCCTTTAGTTAATCACCCCAAATTAGTAAAGTTAGGCTGGTATACATTTTCAATTTTACT
TTACAGGGTGTCTTTCATAAGGAATTAACATACATGGTAAGCATTGTCGGACGTAGAACT
GTCGGTCCCTGCAACTTGATATACTGGTGTGTTAATATCCTCCGCCCACGGATACTTCGC
CCTTTGTTGTGCAGCCGATGCAAATTGTTGTTCACTCCTAGACACCACGGTTGTTTGATA
AGGGTGCACTGTGCGCGGAGACAATTGCTGCTTAAACATTATTCTTTCTGAAATT
>SEUC32160_TC07
AAATAAAGAATTTGATTTGATTTAAGGGAAATCAGTATCCCCTTTGACGTTAAAAATATG
ACGTCGTAACGTTATATTTCACAGTTTTGGCATTCGGATAAAAGTATTAACCCTTTGACC
GCCAAAGACGCTTTAAAGCGTCATTCAATAACTTGATCGAGACGCCAATGACGTCTTAAA
GCGTCCATCGCATTTCAACTTTTAATGACGAATAAAACTTAGCTAATGTTAATTTTCTGA
ATCAGGAATATTTAAAACTCTTCATATTGACTTCGACTACTATAATTATGCATTAAAACA
TTGAGCTATAGTATAATTGGACACGTAATACTAAAAATTAACTCATCAAAAAATTTACTT
ATATAGTTTACACTCACACCGCCAACGACGCCTTAAAGCGTCGACTAGTGTTGTGACTAC
CCCGAATGAAAAAAAAAAAATAATAGGTCGGTAGTTTCAAAAATGGTGCCAGTCAAGATT
TTTACGTCATATATTATTTTACACTAACTGTCGAAAGCGAGGCGTGTAAACGGCTCTGTG
TATTTTTGGTTGACAAGCATATTATTATTACTGTTTCCGCATAAATTTGAAGCTGCGTTT
TGAACCGTAATGGAGAAGAAGACTGATTTGAAGCGCCCAAGAGAGCAATCGCCGAGCATC
CTACCCCAAGTTGCTCAAACACAAGCCAAACATAAGCCCACATCAGCTGCAACTTCTCAA
CATACTAATATAGAAAAAAATATCACAAGACCATGTTTAGAATGTAACAAATATGAACGT
GATGATAAAAGGAACTACTATTATTGTCAATTACTAAATGAAGAATTCATGTACATTAAA
CCGTGTATTCGTTCACGTTGCTACATAAAAATGTTGAATTTTTTAGAGCATGCAAAGAAC
GCTCACTTTGACGAAATAAACATAGATTTATCAGACACAGAGAAACAGTAGGTTTCGATA
TGTTTGAAGATGAAAAAATAAAGAATATTATTAATACAGTTTTTTTTTTCAATATATTAT
ATTATAATATTTATTATTTAACATAGTGCCTAGTTTCTAACTAATATGTATTAAGTAGGT
ATATTTGTTTGCAGTACCTTCATACATTGATTTATAAATATAATTTATTTACCTAGGTAC
TTAGTTTCCTTGTAACATTATAGTTTTCCCTTTACTTAAATAAACATCGACAACTTATTC
GAACATTACTAATAATCACACATTTTTCTATGTCGTGAACGCCGTTGACGACTTAAAGCG
TCCGCCTATGA
>SEUC40340_TC08
TACAATCACATAGGGAACTGGAATATTCGTCCCGGGCAATGGCTTTGGTTCTGGAACATT
GAGATCGTTATTTTCCAAGTTCCTGAAAAGTGTACTGTCTCGGAATATAGACGAGTCGGA
ATTTTTGCCATATGATCCCACGTTTATGTACGTAAACAATAGTTTGCATCACACATAGCT
AACAGGACTATGGAATAAAAATTCTTATAGTTGTAGAACATTGAGCCACCACCAGCTGGA
TTTACTATTCGTATATGTTTGCCGTCAAGAGCTCCTATGCAATTTGGAAAATTGGCATTT
TCTAGAAATCCATTACTTATATCTTGCCACATATCAGAGGTTCTTGTTGGTATGCATTCA
TCGTGTAGTGTTTCCCATATTACCATACACACTTCGTTCACGATTTTACTTATTGTTGCA
ATTCCCATCCTGAATGAATAGTGCAAGTCTGTAAATGTTCGACCCGTAGCCAGGAATCTA
AAAAAAAATGTTTGTATCATTACAGTTAAACTACTTCAGCAAAGATGGAGAACAGCCAGA
GATGCATTCTTCAAAACAAAGGCTTCTATGAAAAATCAACCATCTGGAAGTTCTGCTAAG
AAGTTCAAAAAGTATATTTACTATGATGAACTTATGTTCCTAAACCCTTCAACTGACAAT
GATTTTGATGAGTCAATGATATCATCGCCCCCAGTTAATGAAGCATCTCCAGAAAACGTA
ACGTCTCCAGAAAATACAGAATCTCTAGAAAATATTTCATCTCCACAAAACGTTACGTCT
CCAGCAGCATTACCAGAGAATATTGCATCACCAGAAAACACAGTGACTTCAGAAAATACA
CAGCGTGCAAGTAATCACGGATCACAAAATCCATGGATCCAAAAAAGAAAAAATAGACCA
CGACAAACAAATCAAGAAAATTCATCATTTGAACGCGAGTTATTGACTTTGCTGTCTAAC
CAGACACCTGATCTTGCCTCTGATGACCTGGCTTTTTTTTCCTCGTTGGGTCCAATTTTA
CGCGATTTTGATATTGAAGAGAAGTTAGAGTTTCGGGCAAGAGTGCTGCGCGAAGCAACG
GCAATTAAAAATATGCGAAATAGGCCCAGTAGCTCTTCATCTACCTCAAGATTTTCACCA
AGATATAATACTTATGCTGCTGGCGCATCGTCAGAATACGACTATGTGTATGAAACTACA
ACAGGTTATCAAACAGCAGAGTATCGCTCAGATAATAATCGATATAATTAACTTTTTTAC
TGATTTTTAAAATCTAAATTTTTTCTGAACTCAAGCACAAATAAATAAATATTATATTAC
TGAGAGAAATGATTTTTTTATTCTTACCTCAAAGTAACCATCAGGCGTTCAATCGGTGGT
ATAGGTAGGCGTCGTAAGCTGCAATAAACCAGTTTATTTTTTGTCTTTGACAGTAGTTCG
TCAAAACTTCTAGTCGACATACGAAAGTAGTTGAAGAACTTTGTTTCGTCAGCCCTCAAA
CTGCCGTATAATGTGACGAATTCTCCCGCGACGGCTCTCTGCTCTATTAAAGGGTGTACA
TGCAGTCTCCTTCTTTGTTTTTTTTTTCTTGAGTAATATAGGGAAATAACCAATAACACC
CGCCACAATGGATGCATTGCGCGCGTCTGTACACCACGGCGGTCAGGGCGACACTAAAAC
ACCATAACGCGGACCATCAGTGCGGATCGGTCTGCGCGGAGAGATCCGTACTGACGGTCC
GCGTGACACTAAAACCAGCCTTAATCGTCATAAAACATCTTAAGGGCGAGTAGAAATTAT
GCAATAACAAAC
>SEUC42258_TC01
AAGAATGGCCACAAAATAAAAAGGTCATTGCCCTCACGGACACGGGCGAAGAACGCGTCA
AATGTCATGTGATCAACAACACGACAATGAACGATCACCTCCCCAATATTACTCGATTTT
CCAAATGGACACGACTGATAAGAACAACTGCAAGACTACTTCAGTTCATTGACCTGTGTA
AACCAAGTAAACATACTGTCGAATATAAATGCACTAAGAAAAAGGCAACAAAAGATCCAA
CATGGAAAAGAACACACAAAAATAAACTCGTTAAAAAATTTACGCAAAATATGATAAATA
ATAAAACTGTAAACTACATACCTATTCCTGCTTCATATATACAACGCGCCGAGGAACAAT
GGATAAAGGGATCGCAAGCCGAAAGCTTCTCAAAAGAAATTGCCGCCATTAAGGAAAACA
AACCGACGCCCGGCGACAGTCCGTTATCAGTACTAAGTACATACCTAGACAACGCAGGCG
TTATACGTTTGCGCGGGAGAATCACAGCGGTACAAGACGTAAATGAAGAAATTAAAAACC
CTATTATACTCGAGGGTAAGCACAGGTATACCAAGCTATACATAGCATACGTACATGAAA
GTTTACATCATGGCGGGACCGAGATAACAGTAAATGAGATAAGACAGCGTCTTTGGATTA
CAAAACTACGTCCGTCGGTAAAAAATGTAATTAAGGGCTGTTTATATTGCAAAATAAAAA
AGGCGAAGCCTGCTAACCCGTCTACGGGTAACCTACCGTACCCCCGTTTAGCTCATCATG
CACGTCCTTTCACTTTCACTGGACTAGATTATTTTGGACCCATATCGGTTTCTGTAGGTA
GGCATAAGGAAAAAAGATACGGAGCTTTATTTACCTGTTTAACGTGTCGAGCAATACACA
TAGAAATAGCTAATTCGCTTAGTGCAGACTCAGCTATCGCAGCCCTTAGGCGATTTATAG
CTAGGAGAGGTTCTCCCAAAGAGATATGGAGCGACAACGCTACCTGTTTCAAAGCGGCAG
ATAGGGAGCTAGGTGAAAGCGCCTTAAGCGCTTTAGGTAGTGAGTCCAATGCGCGGTCCA
TAAGTTGGAAGTACATACCTCCCGCGGCACCGTTTATGGGAGGAGCGTGGGAAAGAATGG
TGAGGGCTGTCAAGGAAGCGCTGTACGTCACACTGAAGGAAGTCCACCCGTCTGACGAGA
CCCTGGCCACGCTACTCGCAGAAGTGGAAAACACGGTGAACTCCAGGCCACTCACGCACG
TCAACGTGTCACCGGATGAGCCAGAAGCCCTCACGCCTAATCATATTTTGATCGGCCCTA
ACCCACATGTACCCTCACCGGGTAATTTCACTGCAGCGGACATTACAGCACGGCACCAAT
GGCGGCGCGCCCAGGCACTTGCAGACGTCTTTTGGCGAAGATGGGTACGTGAGTACCTGC
CGCTCCTTCAAAACCGGCGGGAGCCCTACGGTAGCGGTACCCCACCCAAAGTTGGAGACG
TCGTCGTGATCTGCGACTCTAACCTTCCACGCAACACCTGGCCTAAGGGAAGGGTGACGC
AGGTGTTGCCAGGCGCGGATGGAGAAATACGAGTTGTAGACGTCATGACCAGAGGACTCG
TACTACGAAGACCAACGAAGCGCATCGTCGTGCTCCCCACGGAGTCGCCTGAAGGCGACG
GCGGGAGAAGTGTGCACGACAGAATCATTACGTAGCCAGAGCGGCGCGCCACCGCGCCAC
GGAATCATAACACAGACGTAGCGGCGCCGCACGCCGTTACTTACCTGTCTTTGTTTGGTT
TAAACCTGTTTAAAACGACTATAAACCCGTTAGTAGTAGGGCAACGGAGCCGCGGAGCCA
CGAGCCCAGACAAGTACAAACACGTTCTCGCGGCTCGGTCGCTCCACGCATCGCCATTGG
CCAAACCACGCCCCCCGCATGTCAGCGTCTATAAAACGCCAGACCATGGCGATGCGCATA
GTCAGTCAGTCAAACAGTTTTGGGTTTAAAAGTGTCACCACCTTGTTACGTATAAAAAAC
TCTAAAATTTCTTATGTTTTGTGTAAAAGTTTGTAAATTAATTAAAAATCCATAATCAAG
CTATCGAGTCTCAATTTATAATATTTATACAGTCCATTCGCCACACAATCTGGTCCTTCG
AAGCCGAATAATCACTAGCAAGATGGTGTTAACACGTAGCCAAAGTGGTGACTCAAGAAG
AGAACAGACCCAAGAAGAGCCCTCAGTGACCGCCGGACCGGGTGCCAGCAGCTCGGCACC
AGAATCGAGCTCGGTCGGCGTGTCAGGCACAGGCAGCGGCTCTACGACGACTACCAACAC
CGACACCACGCGAACACATGGTACGCTCAAGCCTGTCGAAACCAGGTCACACCGTTCCAC
ATCTTCGAAAAAGAAGCGCCTCGCAGAGCTGGAGGCCAGAGAACGGCTGGCTGAAATGAA
AGTCAAGCAAGCGCAGGCAGAGAGAGAGCTGCAGGAAATACAGCTGCAGCGCATTAGAAC
CGAAGCTGAGTCGAGTGAAGACGAAGACTTGGAAGACGATCTTGCCTCCGTGAGGATTGG
AACGTGGCTCGCGCGACCGGCGCCGCCACCCGGAGGTGAGACTCGGCCGCCACCACACGA
CGCCAGCGACGGGAAGAACGGCAGAGACGCAGCGACGGACACCGGCGGCGCCGCGACGGG
CGCTCGGCCGCTGCGAGACGGCGACGGCTACGGAGAAAGTGTGTGTGCGAAATCAAAGGG
CAATCTCGCGAGTGAAGTGTTGCGCGGTAGTGATAAAGTGATAGACGTAGGGACACTGGC
CGCGGCCCTAGCGCAGGTCGCGCGCAGCTCAAGAGAGCCAGCGAGGTACGTCCAGCAGCT
ACCGATCTTCGACGGAAAACCCGGTGAGTGGATAGCTTATAAGGCCGCGTATTGTGACTC
ACACACGTATTTTTCATATGTAGAAAATGTTGCTAGGATTAGGATGAGCCTCAGAGGCGC
CGCAAAGGAAGCTGTAGGTTGTCTATTGTTTAGTCAATCTAACCCCCAGGTCATTCTAGA
CGCACTAGAAAGACGTTTCGGTAGACCCGAGGCCTTGATAATGACCGAGTTAGAAAATGT
AAAATCGTTACCTAAATTAAATGATAACCCTAGAGACATTTGTATTTTTGCTAGCCGTAT
TGCAAACACGGTGGGTACGGTAGAAGCACTAAATAGAAATCAATATTTACATAGCCCTGA
AATGTCGCGTTGTATCGTTGAGAAGTTGACGCCAATATTAAAAAACAAATTTTATGATTA
CGCGTCTAGTAAGAAAAGTGAAGATATACCCGTATTAAAGCTATTATCTATGTTCATGAA
TGAAGAAGCAGACAAGTGTGGCGCGTATGCTCAGCCAGAACGCGGGAACGACGAGTCCAG
TGATGTACGACAGCGGCGCAGAGTCGAGCGCACGTTCAACGTAAATAAGGAAACACCGAA
TGACCAATGCCCGGCATGCAAGCAACACGGCCACAAATTACCCGACTGCAGTAAATATAA
ACAGCTAGACATTGATACTCGATGGGATATAGCTAAAAACTCGAACATGTGTTTTAGATG
CCTACGAAACAGACATAGAAGGTTTACGTGTAAAGCGCCTATTTGTGACGTAAAGGAATG
CAACATGAAACATCACAAACTGTTGCACAAAGAGCGTAAAGTTGAGGCGTCACACAAGGT
CGCGACGCCGCCGGCGGCGTCGCCGACGCCTGCTGTTATCACACACGAAACCGTCACGTC
GGCGCGGGAAAATGTATCAACGACTACGCCTCGGAATCGCCGCGCGTATTTAAAGATAGT
ACCTGTCACGTTAAGCGGACCACATACAAGTGTAGACACATATGCTTTGTTAGACGATGG
GAGTACAGTCACCTTGTTAGACGCGTCAGTAGCAGATATCTTAGGTGCAGATGGGCCGGC
GAGCCCTATGTGGATACAAGGCATAGGCACGGAATTAAAGCATGAGCAAAGCCGAACAGT
GAGCCTTCACATTCGCGGTAAGCACCATAGTGAGCCACAGAAGATAGAGGCGCGCACCGT
GACCAGGCTCGAAATTATGGCGCAAACGGTACATGACCAGGACATAAATAATTGTAGGCA
TTTAGACGACATAAGTAGCACTCTTGTCTATGATCACGCGAAACCAATGATTTTAATAGG
TCAAGATAACTGGCATTTATTAGTAGTCTCAGAAACACGGACAGGTGCGCGTGATCAGCC
GGTAGCATCGTACACAAAACTCGGCTGGGTACTGCATGGGTGTCAGTACTCCGTAAATAA
AGTCATTGAAACATTTTGTGGTCACATTAAAATTGAAGAAAATCCGGAACCAATAGAAGA
AGCTATGAGAAACTTTTTTAAACTAGAGTCGCTAGGTATAGAACCTAAGTTACCTAGAGA
CGACCCGCAACAGCGAGCCTTAGACATCCTAGAACAGAAGAGTCGACGATTACCCAATGG
CAGCTTCGAGACCGGACTATTGTGGAAACAAGAGGAACCTAAAATACCAAACAACTACCT
AGGTGCCCTAAAACGCCTAGAAAATCTAGAACGAAAACTAGATAAGAACGAAAACCTTAA
GACACAATACTTACAACGCCTCGAAAATTTATTTAATTCAGGTTATGCTGAAAAGGCGCC
CGACACATGTACGCCGAATAAAACCTGGTACCTACCTCATTTCCCAGTGGTCAATCCAGC
CAAGCCACATAAGCCGCCACGACTGGTGCACGATGCAGCAGCTAAGACAGCGGGTCTGTG
CCTAAACGACCTACTGTTATCGGGACCCGACTTATTAAAATCATTGCCCGGTGTTTTAAT
GCGCTTCCGGCAAAATAAAATAGCTGTGTCAGCCGACATTAAAGAAATGTTTATGAGGAT
AAAAATAAGAGAAGAAGATCGCGATGCGTTGAGATTTTTATGGCGAGGCGATCAACGAAG
TGGACCGCCGGGTGAATATCGCATGACGTCTGTTATATTTGGCGCGACGTCATCCCCATG
TACGGCACTATATATAAAGGATCGAAACGCAAGAGACTTTACTGATAAATACCCTGCCGC
CGTGTCAGCGATAATAAATAA
>SEUC38208_TC09
CCTCGCGCTCTTTCGCGCCGCGGATAGTCACAACTCGGTAGCGATGTGAGACGGACGCAA
CATCCTCGTCGCCACTCGCCTCGCGCTCTTTCGCGCCGCGGCTCATTGCTACACCGCGAA
TTTGGGCCAAGCACAAATATACCCTTCCCTTACCTACCCACGTGTTACTAATCTACCTCT
CTCGCTCGGCTATTTTCTCTCTCGGCCCGCGGTATTATACAGTCATTTATGTAGGGGAAA
GGAAGGTAAAACGGACCCTGTGGGCAAAAAGGTCCACCTTGATTATAATGAAACATGTAA
CGCCATCTATCTGATTGTTACGTCAAATTATTGGAAGCCATGTTGCCGCTTTCGGTCAGT
GTACTCAGTTCCACCGGCCGCACGTACACCGATTTAGCAAGATGGTAAATAATTATAAAA
GAAAATCCAATCGAAATTCCTGGGATGAAGCCAGCATGAAAAATGCAATCGAAAAAGTCA
AACGAGGTAAAATAGCAATTATTACGTCATCACCCTAACGCCTTGAAGTGGAAGCTTCTC
AAAATAAACAGGCTGAGAAGATCAAGAAAGCACTTATTTTCCAGAAAGACATGAAACCTA
CAAAAAGAGAAGCAAAAAGTAAGACAGGAAAAAAGAAAATCAAGAAAACTTTACGAAAAA
ATTCAAAAAAAGGAAAATCTAGCAAGATATCTGATGTAAAAAGGTCAAAAACTAAAAACA
ATTATAGTTCATCTGAGGAAGATGACACTGAGTGTCTGTACTGTTCTCATTTGTGACTAG
AAAAATGTGCTAACTGATTAATTTTATGTGAGTCCGTTTTGCCTTCATGTGTGGTCCATT
TTGCCTACCACATGAAGGTAAAACGGACATATTGAAGGTATTAGAAATCAACTAATATCC
TCATTGTCTGTGATTTTATCAAAGTCTGATTTGTACCTAATGTAGAGTAAAGAATGTTGA
TTAATATTACTTTGAAGAAGTTTAATAAAACCGAATAGTTTCTTTTTTATAGTTGTTTTT
TGTTAAGTGGTCCGCTTTGCCTTCCTTTCCCCTATTATGCAAATGTGACGCAGAGGTATA
AAG
>SEUC40004_TC01
AGAAAATATCGATATTAATAACTTACCAATAGAAATAGTGTCCGAGCCTCCATCTCCGCC
TTTGCTGGACCTATTGAGCCCTCAAAACATTCAGGATGCCATACCTCTTTCTCCATCTGA
ACAAGTTACCATAATACATTTGCAGCCAAGTGAAGAATTGCAGCCTCTGCCCTCCCCTGT
TGCGATTTCACCGCCATTAGAAGCGACAAAACCACCTGAAAATGACATTGAAGGAACATT
CCTACCTTCAGCTCCATCAACCTTGGAGCAGCTACCGTCTGACAGTGAGATGGAACATAT
AAATTCTAATAGAAAAAGGAAATCGAAGGGATTCGCACAACCTAAAAAATGGAATAAAAA
CACAACAAAACTGAAACGTATGCTAGGTGAAGAATATGTGGGGTACCGTAGGGACAGGAA
AGTTACAGGGCAAGAGAAATTTCAAGTACTCCATGATGTGCAACGTCCAGCACGTTCAAT
TGGTTCACGTTGCACTTCTTTGTTTTGTTCGAAGTCTAAGTTACGTGGCTGTTCTAGCTT
GTCTGACATCGAAAGAGAGAACATATTTGGCAAGTTCTGGAAAAGCATGACTTGGGAGCA
ACGGAAACAGTATGTTGTATCTCACGTCTCCGTTTGTGAAAAAAAGCAAATAAAAGTAAA
ATCGAATTCTCGTAGAAGTGGGAGTAAACAGTACTTTCTCAGTACATCAGAGGGACGTAC
CCAAGTTTGTCTGAAGACCTTTTTGAACACTCTGGGTTTGAAAGAGTCGACTATTAGGTG
CTGGGTCGATAGATCTGAACATGGCATTGCTGAAACAACACCACGACCAAACGACAACAA
TGATGAACGCGTTATTAAGAAAGAAGACATGACATTCCTCAAACAGTTCTTCGCTTCGTT
ACCAAAAATGCCCTCGCACTATTGCAGGGCATCTACATCAAAACAGTATTTAGAGCCGAT
TGTTGAAAACAAGAACTGTCTCTTTAGGTTGTACATCCAAGAGTGCGAAAAAGAGTCTAA
AAGTCCACTTAGTCGCTGGACTATGTGCAGAGTTTTTGATGAGTTGAATCTAAGCCTGTT
CTCGCCTAAAAAAGATCAGTGCGATACTTGCTGTTCGTACAAGGTAGGCAACATAGCAGA
GGAAGAATATAGATCACATATTAAGAAAAAAGATATGGCAAGAAGCGAGAAAGTGAGAGA
TAAAGAAAGGGCTCGTCAATTGGATGACGTACATGTTTTTACACAAGATTTACAGGCCGT
AAAGTTATGTCCACAACTTCAAGCCAGTGCTTTATACTTTAAAACTAAACTATGTGTGCA
TAATTTTACGATGTACAATCTTGCCAACAAAGAAGTTACCTGCTACTGGTTTGACGAGAG
TAACGCTGGTTTGACTGCTTCTGTGTTTATATCATGCATCATAGACTGTTTCAAAAAAAC
ACTACAGAAGAAATGCATGCCAATCATTTTATATTCTGATGGTTGTACGGCGCAAAATCG
GAATGTTTATCTATCAAATGCTCTGCTGCAACTATCCATGGAAAAAAACATCATTATCGA
ACAAAAATTTTTGGAGAAAGGTCACACACAAATGGAGTGTGATGCGGTTCATAGTTCAAT
CGAGCAAAAATTAAAAAACCAGGAGATCTTTTTACCAAGTCAATTTGCGACGTTGTCAAA
ACAAGCTCGACCGCAAAAACCTTATTTAGTAGAATACTTAGACTACAGTTTTTTTGATGA
CTTCTCAGACAAGAATTCGTTCATGTATGACTCCATACGGCCTGGTCGCTCCGTCAATGA
TCCTACAGTAACGGATATACGAGCACTGCAGTATAATCCAAGTGGAGTCATCAAATATAA
ATTGAACTTTGAGGAAGATTATCAGGATCTGCCACGCAGAATTCGACGCAGAGTAGTAAT
GCCCGAAACTTTACCCCCTAGACCAAAACTCTACCAAAGTCGCATCAAAATATCAGTAAC
TAAATGGAAACATTTACAGGAGTTAAAGACTGTTATTCCTTCTGATTGTCACGGGTACTA
TGATTCCCTACCCTATTGATCTCTTAAAAGTCTGATTATAGTTAAGAAGTTGATTCGTTT
TAAGCAAAACCATTTTTTATAATACAAAATATTTTAAATTTTTTATAAAATAAAGTTTTA
ACACTTTCAAGTTTTAACAATTTTATTTTATTTGCCTTCTCCAAATTATCTCCTTTAACT
ATGTTACTAAGATGAAACATGGCGTAAGTCAGTGGCAACTACTGGCAACACTGCGGAATT
CACCAAATTACTTCAATAGAAAAGATTATTACAATTTTCACGAGTTCAAATCATCACAAA
GTTCATTTGAATTAATAATTAAACACAATACGGCCATAAGCGTAAGTTACATGCATTTTA
AACAGTTTTTTCACTCTCCTGTAAAGTAGCCATTTATGACTTTCGTACTGTTAGAACTTC
ACTGACGATATGCCTTTAGTTAATCACCCCAAATTAGTAAAGTTAGGCTGGTATACATTT
TCAATTTTACTTTACAGGGTGTCTTTCATAAGGAATTAACATACATGGTAAGCATTGTCG
GACGTAGAACTGTCGGTCCCTGCAACTTGATATACTGGTGTGTTAATATCCTCCGCCCAC
GGATACTTCGCCCTTTGTTGTGCAGCCGATGCAAATTGTTGTTCACTCCTAGACACCACG
GTTGTTTGATAAGGGTGCACTGTGCGCGGAGACAATTGCTGCTTAAACATTATTCTTTCT
GAAATT
>SEUC37551_TC03
GTGTAAAGTTCAGTGCTTATTACATTATGACGGAGAATACGACGAAAAATGTGCTAGATT
TGTGTAAAGTTCAGTGCTTATTACATTATGACGGAGAATACGACGAAAAATGTGCTAGAT
TTGTGGAATGTTTTTCAAAACAAACAAATTCTAACTGGGTTATGAAAAGACGGTTTGCAG
AACCCATACGTTATGAATTCAGAAAATTGTTTGTATGCCATCTTTCGGAAAGAAATAAAT
TGATAAATAAAACGCAAGGTGTTAACAGAAACTATAATTGCAAGTCATCTCTTAATATAA
AATTTTTGAAAACTACACCAAGTACTCTGAGAAGTTCAGCCCTGCTGAGAAAAGGATATA
ATGTTATAGTTGACATCCACTTCCATCATTCCCACAGAGTTAATGTAGCTCAATCGTTAT
CCTTGCTCCGATGTTCGAACGATACGAAACAAATATTTATAACTTATTTCGATAGAGGTA
TGACTGCCGCGGCCGCTAAGATGTACCATGAATTAAATATTATAAGTACTTATGAAAGCG
ATGCCTACAAAATCTTAGCTAACGCTCAGCATAACCCTCTAGATCGTCAAGTTGTGTATC
TTTACGAACAATGGCGTAAACAAAATTATGGAAATAGAAATGAACAGACTGTGTTACAAA
TTTTGAAAAGAAAACAAGACGAGTTAGGGAAATTGGGTATAGACTTGATCATACTGGAGA
ATCCTACTATTTGTGTAATTATTACACCAATAATGCAGCGAGTTTTCACTAAAGGATTAG
CCGATGAAATAGTTTTTATAGATACCAGCGGATCATGTGATCAATCAAACACATGTGTGA
CATTTATTTTTGCAGCTTCTAATATTGGTGCGTTGCCTGTTGCAATAATTTTACACGCTA
ATCAGACAGAAGAACAATACAGTTTAGCGTTCAAAACTCTGAAAGAGTTCCTCGAAAATA
AATTCAACAAATTATTTCAGCCAAGTGTAGCCATGACCGATGACAGCAGAGCTGAAAGAA
ATGCGTTGAAGTCAGTTTTACCTAACACCCGGCTTTTGCTTTGCATATTTCACGTTAATC
AAGCAATATGGCGTTGGCTTTGGCAAACAGAGCATAATGTTAATAAAGATGACAAACAAT

>SEUC40004_TC03
AGAAAATATCGATATTAATAACTTACCAATAGAAATAGTGTCCGAGCCTCCATCTCCGCC
TTTGCTGGACCTATTGAGCCCTCAAAACATTCAGGATGCCATACCTCTTTCTCCATCTGA
ACAAGTTACCATAATACATTTGCAGCCAAGTGAAGAATTGCAGCCTCTGCCCTCCCCTGT
TGCGATTTCACCGCCATTAGAAGCGACAAAACCACCTGAAAATGACATTGAAGGAACATT
CCTACCTTCAGCTCCATCAACCTTGGAGCAGCTACCGTCTGACAGTGAGATGGAACATAT
AAATTCTAATAGAAAAAGGAAATCGAAGGGATTCGCACAACCTAAAAAATGGAATAAAAA
CACAACAAAACTGAAACGTATGCTAGGTGAAGAATATGTGGGGTACCGTAGGGACAGGAA
AGTTACAGGGCAAGAGAAATTTCAAGTACTCCATGATGTGCAACGTCCAGCACGTTCAAT
TGGTTCACGTTGCACTTCTTTGTTTTGTTCGAAGTCTAAGTTACGTGGCTGTTCTAGCTT
GTCTGACATCGAAAGAGAGAACATATTTGGCAAGTTCTGGAAAAGCATGACTTGGGAGCA
ACGGAAACAGTATGTTGTATCTCACGTCTCCGTTTGTGAAAAAAAGCAAATAAAAGTAAA
ATCGAATTCTCGTAGAAGTGGGAGTAAACAGTACTTTCTCAGTACATCAGAGGGACGTAC
CCAAGTTTGTCTGAAGACCTTTTTGAACACTCTGGGTTTGAAAGAGTCGACTATTAGGTG
CTGGGTCGATAGATCTGAACATGGCATTGCTGAAACAACACCACGACCAAACGACAACAA
TGATGAACGCGTTATTAAGAAAGAAGACATGACATTCCTCAAACAGTTCTTCGCTTCGTT
ACCAAAAATGCCCTCGCACTATTGCAGGGCATCTACATCAAAACAGTATTTAGAGCCGAT
TGTTGAAAACAAGAACTGTCTCTTTAGGTTGTACATCCAAGAGTGCGAAAAAGAGTCTAA
AAGTCCACTTAGTCGCTGGACTATGTGCAGAGTTTTTGATGAGTTGAATCTAAGCCTGTT
CTCGCCTAAAAAAGATCAGTGCGATACTTGCTGTTCGTACAAGGTAGGCAACATAGCAGA
GGAAGAATATAGATCACATATTAAGAAAAAAGATATGGCAAGAAGCGAGAAAGTGAGAGA
TAAAGAAAGGGCTCGTCAATTGGATGACGTACATGTTTTTACACAAGATTTACAGGCCGT
AAAGTTATGTCCACAACTTCAAGCCAGTGCTTTATACTTTAAAACTAAACTATGTGTGCA
TAATTTTACGATGTACAATCTTGCCAACAAAGAAGTTACCTGCTACTGGTTTGACGAGAG
TAACGCTGGTTTGACTGCTTCTGTGTTTATATCATGCATCATAGACTGTTTCAAAAAAAC
ACTACAGAAGAAATGCATGCCAATCATTTTATATTCTGATGGTTGTACGGCGCAAAATCG
GAATGTTTATCTATCAAATGCTCTGCTGCAACTATCCATGGAAAAAAACATCATTATCGA
ACAAAAATTTTTGGAGAAAGGTCACACACAAATGGAGTGTGATGCGGTTCATAGTTCAAT
CGAGCAAAAATTAAAAAACCAGGAGATCTTTTTACCAAGTCAATTTGCGACGTTGTCAAA
ACAAGCTCGACCGCAAAAACCTTATTTAGTAGAATACTTAGACTACAGTTTTTTTGATGA
CTTCTCAGACAAGAATTCGTTCATGTATGACTCCATACGGCCTGGTCGCTCCGTCAATGA
TCCTACAGTAACGGATATACGAGCACTGCAGTATAATCCAAGTGGAGTCATCAAATATAA
ATTGAACTTTGAGGAAGATTATCAGGATCTGCCACGCAGAATTCGACGCAGAGTAGTAAT
GCCCGAAACTTTACCCCCTAGACCAAAACTCTACCAAAGTCGCATCAAAATATCAGTAAC
TAAATGGAAACATTTACAGGAGTTAAAGACTGTTATTCCTTCTGATTGTCACGGGTACTA
TGATTCCCTACCCTATTGATCTCTTAAAAGTCTGATTATAGTTAAGAAGTTGATTCGTTT
TAAGCAAAACCATTTTTTATAATACAAAATATTTTAAATTTTTTATAAAATAAAGTTTTA
ACACTTTCAAGTTTTAACAATTTTATTTTATTTGCCTTCTCCAAATTATCTCCTTTAACT
ATGTTACTAAGATGAAACATGGCGTAAGTCAGTGGCAACTACTGGCAACACTGCGGAATT
CACCAAATTACTTCAATAGAAAAGATTATTACAATTTTCACGAGTTCAAATCATCACAAA
GTTCATTTGAATTAATAATTAAACACAATACGGCCATAAGCGTAAGTTACATGCATTTTA
AACAGTTTTTTCACTCTCCTGTAAAGTAGCCATTTATGACTTTCGTACTGTTAGAACTTC
ACTGACGATAAGTATTGTTGAATTAAGTAT
>SEUC40340_TC04
TATTCCAGTTCCCTATGTGATTGTAGCCGATGGTGCTTTTGGAATATCTCAAAAAGTTAT
GAAGCCATATGTGAGAACTAATATGACCCACAAGAAAAAAATTTTCAACTACAGATTGAG
CCGCAGTAGACGCTACATAGAATCAACATTTGGTATAATGTCAAACAAGTTCAGAGTCTT
TCATACACCTATTAATGCAGGTTTCAATGTTGCCAAGAACATTGTAAAAGCATGCTGCGT
GTTGAATAATTTTATAAGAGTTCGCGACGGTTATAGTATTGAAGATACACTGACAATTGA
GGGTATGGCAGATATGTCAAATAATTTACCTAGAACCAGGTCCGGAAACGCTTTGCGAGA
TCATTTTGCAGAGTACTTTTTAAGCCCAGCCGGCAGGGTGCCATGGCAAGACTCGCGTAT
TTTTTAATTGTTTTATTATTATATAATATTTCATACATTAAATACTTATGTAACTACAGA
CTACTTTTCAAAGATTAAATACAATAAAACAGAATACAAGTACTTACCATTTTGTTTTCT
TTCGTTTTGTTCTGTAATATTTTCAAAGATGACGTCGGCAATGTCCTCCCAAGCTCTATT
TTTCGCGTCTTTGTTTTTGTATAGAGGATCAGAGGCATCCCACAAACATTTTCTCAAACG
AACTTCATCGATCACTCGACTCGTGTCAATATTCGCCATGACTGATGTCGATTGTACTGC
GCTGACGCGTGCGCTCCGCACGATACTAAAACGATCACTGCAGGTAGAGGCGCGCAGGTA
GAGGTCCGCGCGGATAGCTCCGCGGCACGGACGCGCCATGCGGACGGCTGCGGAGCTGTC
CGCGCGGACGGTTGACCGTACGGACCCGTCTGCATTACACTAAAACGCTCCCTTGGCTTA
ATACAGATCGGTGTGTGCGGAGAGATCCGTACTGACGGTCCGCGTGACACTAAAACCAGC
CTAAGTAAATATTTGTAGGTAGCTATGAAGGAAGAGCATGTGTATATATTTTTAAACACA
AGATTAAGTGCAAAATATTCTGATTCTAGTAAATATTTTATAAATATTTGCTATAAATTT
CCAATGCTGGCATAATGTAATATGTTTTAATGAAGTCCTTTATTGAGGTTTTATATTAAT
TGAAATAATGTTTATAATTATTTTTTAACACATCATGCATACATGGAGTAGAAATTGCTT
GATAGAAATGTTATTTCTTTAACATACATTTAATTTTATTAGTATGTATTATACTATATG
TATTATATTAGAATTGTACAGTTTCAATACTGAGTTATCATATACATATTGCAAAGAATC
TGTAATGAATAATAATTTGTAAGATTGAAATTATCATGCACATTTTATATATTTTATCTG
CTTCTATTATATTGTGACTAACTCTGCTCTAAACTGTACATTCACACACACTTAGGTATA
TTAGCAGAAACACATTCCAGTGGGTAATACATAGTGTTAAAATAAATCCGTCCAGTTGAT
ATTGTTTTATTAGATAATAGGTTTAGTTAAGAAATAAGTGCCTCATTAAACATTGTTCTC
TAAGACTGTAGTTTTCTACGCAATATTTTATATTCTGACGCAATTTATAAAAACATTTTT
TTTAATATGTATAGGTCGGTCCGAAATCGCTGTTAATTTTTTACTATAAGCCACAAAGTA
AAATAAATGTTTTTTTTAACACG
>SEUC30902_TC20
CTGTTCTTGTTTGTTCTCTCGGATACGGCCGCAATATGTTATTGCTCAAAGGGAATGCTT
CATCTCCTATGAAAACATGTGGTAAGCTTTCAGTGGTATTCGGTAGAGGTTTATTTGGGG
GCAGCTTTAACTTATTAGTGTTCAGTTTTTTTTCCAAATTTTGAATTTTGTAAAATTCCA
CCGTCGCTATTTTTACCATACGATCCGACATCAACAATTAAAAAGTTGTATTTCGCGTCT
ACCACAGCTAGTAACACTGTACTGAAAAAATTTTTATAATTATAGTATAAGCTTCCACTA
TTATCTGGTGCCTGTATACTGACGTGCTTTCCGTCTATAGCGCCCAAACAGTTAGGAAAA
TTCCAAATATTAAAGAAATCACGAGAGACCTTGTCCCACATTTCTTCATCTGGTATCTGC
ATAACTAAGGGCATCAAAACATCACAAATTGCTCTGATTGTCTCGTGAATTATTGAATGA
ACTGTAGAAATTCCCATTCGGAAATTAAATGACAAGTTTTTGAAACTGCAACCAGTAATG
AGGAATCTGTAAAAACAAACAAAAAATCTAAATATAACATTGCCGCGCCAAAACGAAGTA
TAAATTAAAGAAAACAGTCCACTGACTGCATGCTCATTTACCCGATGAACTAAAGGAGGG
TGATGTTTTTAATTTATTTATTTCTATTCTTTCCAGTTAGGCAGTGCATGGATCGTTGGA
AGAAACTGCGAGATAACTTCAGAAAAGCTTATCATAACCGAAAAGGGAAGAGTGGCGATG
GTGCGACATCATCCAAATTAATAAAATTTGAAAAAGAACTTTCGTTTATAATACCGTTTT
TTCGTAATCGGAACCAAATATCTAATGTTACATTATCATCGGATGAATCGGAACCTGGCA
CACCACTACCACCAGCATCGACATCATCTAAACGTTCTGACCATTCCGAAGTTGAATCGC
TTGCAAGTACTTCCGACTCGAAAAAGAGAACACGCTTAAACAAAGATGTTGCTACGGTTT
TCGAAGAATATCTTGAAGAAAAAAAAAATACTAAACCCTTTGACAAGGCATTACGCAATT
TTTTTTTGTCTATGTCAGATACAGTGGAAACGTTTCCAAAAGAAGTTCAAGCACGAATTA
AAAAGCGCGTTTTTGACATTGTTAACGAAGCTGAATTGAGTCTGTATGAAAATAGTGCAG
ATTTGAATTATTCTTTGCCAATAAATTCTCCGCCATCCTCTAATCCATCTACTTACCATC
AGTTATCAAACGAAACCTATATTTGTCAAAACTATCCAGATCAGACTACTTACGGGTACA
GTACAAACACACAAAATACAAAATAATTAATAAACACAGACAATCAAAATAATGAAAGTC
AAATCTGCACTATTTAATTACATTCAGCCATTCAATTAGGTGTAATCTTTAACTTTAACC
ATTTAATTTTAAGCAATGTTTAGTTTAATAACTGTTTCTTTTACTGTCTAATATTTGATA
TTTCAATCAATCAGGACAATAACGGCAACATACGTTAACAAAGCTTCGGCTGTGATCTTG
TGACCTGAATAAGATGATTATTATAAAATGATTGTTTTTTATTTACTTACCTTAAAGTTA
CCGTTAATCTTTCTTCGGCTGGAATGGTGCAACGATAATTTGTAGTCTTTTTTGTTATAT
GTACTCTTAACAAATCTGTCAATTTTAAAAATTGCCAATATTCCATACGATAATACTCAT
AAAATTTAAGGCTGTCATTCTTCAATTCCTCGAAAATGGTGTGAAACTCCCCATGGATTA
ATCGATTCTTCCAAATATTTTTTGCCCATATTTGTCTTCGCTTGCGCTTTCGTTTGTTTT
GTTCAGCTTCAAACAATCTTGCTAGCAAATATATTTCTTCATCGGAGCTATCTACATCCA
TGTTCCGAAAAGCACACGTTAACACCGAAAACAAAACTTGGACTGCGTGGAATACTGGTA
CTGCCTTTGCAGTGTATCCACCCGGCTCCGAGCGCATCCGACCGGCTGCGAGCGTATCCG
ACCGGCTGCGAGCACATCCGATCGGCTCCGAGCGCATCCGCTTTCAGGCCGATTCTAGCC
GGTCTATGTGGAATAGTTGACGACTCCGCTCCGACCAACTCCAAGCGTATACGATCCGGT
CTGTGTGAAAAGAAAAATGCGCGCCGATGCTCTCCGAGCCGGTCTGTGTGAACAGACCCT
AATCTTCCTCTAAGTCCGGCTTCAACCAATTGAGGTTTTTCGCTAGAATGTCATCCGAAG
AATCATTTTGTAACATTATGTTACTACCTTTTCTGAACAAAATGGAAAGCAGTCACGAAA
TTAACAGACATTTAGGTCAAATCCCTCGACTCTATCGCAAGTGTCGAAGAGCCAGGATGA
GCTGCACGTAAAATTGGACAACAGTACCTACACCTGGACACATCAATCAATAATAATTGA
CTCCTACTATGGCTGGCATACAAACCCTTTGACTAGGGACAATAATAAATTACTGTTACT
TAAAATAAGTAATGCAACTATCTAAAACAAAAGGGAAAACTTTTATGAGATTTCTTTCAT
GTGATAAAATAATCTATAGAAGATTATTTTACTTTGTATTTTTTTTTTTGTAAAGCTAAA
TCAAGATAGGAAGGGTTTTAAGTAAATGGAGATTTCCCATGCAGATCTTCAATGTTTCGT
TTTTCAATTACGTAATTATTTTCGTCGTTGAAACGATTATGTTTATCGTCGGTAGCGGCC
AAGGTAAGCTCCACAATGCGGGCATTTATGATGCACATCCATGCAGCTGTCAATGCAGCA
TGGAATGAGACAACATCCGAAGAAGCATCCCACAAGACAAATTATGGCTCCAGATATATA
AGCAATTAGGCCTGGCTTTGTCTGAGTAGCTGTATCTATCTCAGCATGGCAGCTGGGGCA
GATCATGTGAGTTGGATGAGGACCAACAGGCACCACCGTCGTCACTATCGAAGGTCCTGA
AGATGGAGGATACTGAGGAGTATAAGGGCTCGAAGGACCAACACCTCCAACAGCTTGAGA
GTAGCTCGGGGGCGCAGCTGGTGGTGGCTGCGTTGTATGCGCGTTAGCCCAGCCATACGG
AGGAGGATTCCAACTTTTTTCCATCGTGACTTCTATATAACACAAGAAGCGTGAGCTTTT
CTTGAATCAGGTCGTTTTAATAGATAGATAAATAACCCACGTCGTCACACCTAGATGAAA
AATCAATACTTGCACTGCTGAATAATGGAGGGAGGAACTTTTAAATTCTAGTCGTATTAG
TTACACATACACCCAGTTTCTGAAAGGCTTG
>SEUC30172_TC01
ATTGCCTATTTATATTCTCTTAACTCGTATCATCCCAACCATAGTAAAACAAATCCAATT
TTTATAAAAATCGGATCAGGGCACGTTTATAGATGTTTAATGAGACCTACATATAAAAAA
AAAATATATCTCATTTAGATTTTTAGTTTTGTAACCGTTCCAATAATGGAACACTAGGAT
TATACATGCATGTAAGATACTTTTTGCTATGGATTCCGTTTGGAAATAAAACTATCGTAT
TTACCAGTTATTAGTTATTAAATCTTAGAAAAATTAAATATTTATTAAATCTTATAATTA
TTACATAAAAAAATACAATTAGGTATGTTATTCAGTATGAAAAATAATAGAACATTTGCT
ATGTAAGGCAACATTACATTTGATACACTTCATAGTAGTATTTTTGTGGCATAAACCACA
TCGAGTTTGTTTATTTTGTTTGTCAATCAGATGTCCTTTACCATCCAATCTAATAGCATC
AGGCACACGTTTTATTACTGCTAGTGAAGATTTAGGATTTGATATGGTAAAAGTACTAGG
GGCTGAATTTTTCATTAGAAAATATGTACAAACAATATCCCTCGTAAACGATAAAAGATC
ATGTGGCGTACCGTTACTTTTCTTTGCAGCTGGAGATATTTTGTACAGCTGAAAAGCGTT
ATTGACAGACACATTCAGTGGAAACATAAGTAACTGCCAGTACCATCTTTTCAGCCGAAT
CGCGATTCGATAACAACCCACATTTTGATCAAGTCGGTCCACGCCGCCCATAAATTTATT
ATAGTTTACGAAGCAACGAGGTTGGTCAACATCCTTCTTCTGTTTATCACAGTATCGTTT
GACTTTGCTTATGGGTTCTGAACCACATTGAGTCGAGGCCACTGTGACAATGTTATTGTC
GTTATATCTAACAAGAGTGATATTAGATAGTATATCAGTACATTGATGATGAGATCCTCT
ACTTGTTTTTTTCATTTCTTTCGGATCTTTGAGAGGTGCTTTCTCAGTTCTGTTAGCTCG
TATAGTCCCTGTTCCATCGTGACCCATTTTTTGAAGCTCTTCTAGCAGCGGTAATGACGT
AAAAAAATTATCGAAATAAAAACTGTAGCTACCTTGCGGCAGCTTTGATATTAGATCCAG
AACAACTGAGGCACCAACACCTAACTCAGGATGGGTATTTCCGGTACTGGCTCCCTGATA
AAGCTCACCATAAATCAAGTAGCCAAGTCGCGTACAAATTGACCAACTTTTGTATCCAAA
TCTGATTGGCTTTCCATGGATATGCTGCTTGGTGCCATGCTTCCCATAATAGGGAATCAT
AGATTCGTCAATGCTCAAATTTTTATCTCCAGGATAATACTTTACCCATCTTGCATTGAG
CAGTTTCCATAGAGGGCGCACTTTAGCGAACTTATCACTGGGGTCAAGATTATTATTGTC
GGCAACATGGAAATAACGCAACAAATCTTCAAATCGATTTCTCGACATAAGAGCTGCCAC
TGTTGGAAAACTGCAATCAACTCTTTGTTCCCAATACATTCTGTATCTCGATACACTGTT
ATATCCCGACAATAATAAAATGGCAATAAAATGTTTGATATCCGTCGTAGTAATCCGAAA
TGCATGTTTACCTTTCTGAATCGCATTTTTTTCTGTTTCTGAGCGCAGTAATTCGAACAC
TTCTTCATCAAAAAATAGTTCAAAAAACTGAACAGGGTTTTCAAGGTTTTCCAGGAAATC
CGGTTCACAGTACTCCTTCTCAGACTTTTCTGGAATATCTACAAACCTCCACTTTCTTGT
GACTTCAACACGTCTTCTTTTTGGCGGTGGCTGTGTTACCGTCAACGAGGAGATGGGCTG
TGGAGGCTGCGACACTGACGATGTGGAAGGTATTGAGTGCACTGTTTCTTCATCCCCAAC
GAGCTCATTCACTATCCTAGACTCAGGTTGAGACGATCTGGTGACCCGGAGTTCAGCTTC
TGCAAGTAACTGATGTCTTGACAAATTATTTATACTTGCAAACTCTTCGTCACCACTGTC
TTCGTCGCTATTTTGCCAGTTATCAGGAGGTGTGATGAAAATATCAGCCGCGAACACGTC
ATCATCTTCTTCTAAGTGCGAGATTATTTGATTCACATTCAATCTACGATAAAATAATAT
CATAATTACATGTCAGTACTGATGAAATAAAAATCCTAATGTATAAAAATTACATGTGCG
TATGTTCCTACTGCTCCAATAATGGAACAGTACATAAAACTTACACTTACCCACAAATTA
GTAATGTTTTTTCTAAAAACATATAATGATATGATATAACCATATTATTACATGTGTATA
AACCCTAAATTGTCAATAGTATAATATAAAACATCATAATTACTTACGTTTTTCTGTTCG
CCATAATTTTCACTAAAAACTTCCAAATAAAATATTTTTTATAGGTTGGAAAAACCGCGC
GAAGTGAAATGACATTTATTAAACTGACAGCTAGAAATGTTAGTAATACCAACATAATAA
ACATTTATTTAAAAATGCGTTCAAAAATTACTAAAAAA
>SEUC46157_TC01
AGGTGTATGCCCACAGCAGTGAAGAAGCAAGCGCGCGTATTGCGAGGGTCCAGCGTGGGC
ATTACCCTTCCTCATTCATGGTTTGGCTTGGAGTCTCATATTCAGGCGTAACTGAGGTGT
TTTTCTGTGAAAAAGGTGTGAGAACTAGTGCCGAAGTTTATCAAAATACTGTCCTAACAA
ACATAGTGGAACCTCTTTCTCAGACAATGTTCAGGAACAGGCATTGGATATTCCAACAGG
ACTCTGCACCGGCTCATAAGGCACGAAGTACGCAAGACTGGTTGATCGCTCGTGGAATTG
ACTTCATCCGGCATGAAGACTGGCCCTCTTCTAGTCCAGATTTAAACCCACTGGACTACA
AGATATGGCAATATTTGGAGGAAAAAGTCTGTGCTAAACCTCACCCGAATTTGGAGTCTC
TCCGAGCATCTCTGGTTAAAGCAGCGGCAGACATAGATATGAATGTGGTGCGTGCAGCGA
TCGATGACTGGCCGCGTAGATTAAGGGCATGTGTTCAAAATGGGGGAGGGCATTTCGAAT
AATGTAAATAAAATTATATTGTACATTTAATGACCTTTCATTTCATATATAATTTTTAAA
TAATTGTCAAAAGGCGTATAAGTTATTACATCAAAAGTTTGTGACAGAACTTATGACCCG
ACTAAGTAGTATAGTGTTGCCACTTTATAAACTAAATAAACTTACTACAAATAAGTTTGG
AACAATACGATAATTACAGTTTCTAAAAGGCCCAAGGTCAAATCATAGCCCATGGAATGT
TCGAAATAAATTAATATTAGTAACGATGGAGTTTCTCACTCGTTCTTCTACATTCGAACC
TACTTTTTGAATTGAGCACCTGAGTTCACTGACGAACAGAATGACGGAGTAATACTACTA
TTACTAATTTATAACCTTGTATTGTTTTGTTATTTTTTAGTCAGTAAAAATCTGACACTT
CATTTCGGCACACCAAGGGCCGGAAAAGTCTTATAAATAAAATTTAGTCGCTGAGAATCA
TAGCGATAGTGACAGAACAACCTGAATCAACAGAAGCATTCAAATCAAAACGGAAAATAA
AATTCTATTTTAACTTTATTTGTCGTGTTTTTTTAAGTATTTGGTAAGTCTAAAATATTA
ATCAACAACGTATTACTTTAAAGAAGTGAAAGATGTATGTAAACTATGTATTTAAAATTC
TTTTTATTTTAGCTAAATCTGTGATAAGTTATTAGAGTTTTAACATTTTCTAAATTTGTT
CTGAGTCTTACGGTTATACTGAGAGGCACTTAATGATTATTTAAATTATTTCTTAGTAAC
AATTTTGTTCCCAAAAAAAAACAATGGCTATAGATTGGCTTATGTGCCCATTAAACAACT
CTAGAGTATAACTTCAAAGGAAGGTATTATTTAGAGACACTATTGATTAAAATTTTTAAT
CTCGGATGAGATTTGTTTTTCAAATGAATCTTATTAGTTTTACTTTGTAGATTAGTTGCT
TTATTTATTTTTCAACTTATTATTAACGCTGTTAAATTTTTAACGCAACTTGTAAAGAAA
GTTTTCAACAAAGTTATCTAAATTAAAAATTTTAATTTGTGTGGGGCTTTTAATTAGTTT
GGTGAATTGTTGTTTAGTATTTAATTTTTTTTTATTAAATGTGTATTGGAAGCATAGTTT
CTTATACCATTGAAAACTTTTAAATTTTCTTTGCTAATTACAAAAGTTTTACAATTTATT
TTAAATATTATCCTATGATACATACTCTACATACATAATATACATTTTAAATATTTATTA
AAATTCCATTACAAAAACTCAACAATTACTTTTCTAGTCAAATTACAAACATTTTTTCTA
ACACTAGTTATCTTGCTATAACTATGTGTATTGGTCACGTTTTGTATTTATATGTGACAT
GTATCCCTTTAAAAATTGTAAATACACCAAAATAAATAGGTAATCATTATCTAATATAGC
AGTTAAATCGAAAAACTTTGTTTTTACCTATTAGGAGGATTCTGTTTGACTTAGGGCTAA
TTTTTTAATGGTTAGATAAAAGTTACCTAC
>SEUC37551_TC01
GACCCGCCGGCCCCCGCGGTCGCGCGTATTTCCCTTTCCGTGTTCAACTGGCGACACCGG
TCTCGCGAAATCCACACGCTTTTGTTTTACTACGGAATCCTACGATCCCGTGTTCAATTC
GCGTCAACTGAGCACGCTTTTGCGATCAAATGGCGCTGGGTAAGGTTTAACAAAATCGTG
TGCAGTTGAACTGAACACTTTTTTGACTTGACTCTTAGACTGTTTGAGTCTTCAAAAGCG
TGTTGAATCAGCGACGGTATTATTCTATAGTAGACAGTAGGTTGTATTATTAACTCAATA
TGATTTCAATGAAATATTACATACAATACAATTAATGAAACATTTATTATCAGCACAAAA
ATAACAAAAAAAACACCGACAAGACAACTATTTAGCGGAATGTTCGTTTTGGTCTATGTT
CACAGCGATATTGTGTGCACGTTTCTTTTTAACAGGACGGCCGGACTGAATTCTACCACT
GCTGGGTAATTGTTTTTGATGCCGTCTCGAAATAGATGTAGGTTGGACCTTTATTTTTCG
TGAACGTCGTATTTTCTTATCATGCATGTATGAAACAATAGAGGAAGGAGTCTGCAATCG
AGATAGTTCAGATGAATATTTTTTCAGTATTTGAGTGTTTACTGGATTTGGTTCTTCTTT
AAGTACTTTGATTATTCTAATAAACTCAGACTCAATTGCGTCTACAGTAATCATATAATT
TTCTTGAATTGAAGACTCTGTGGAAATATTATTTTCTGTGTTATCAGGTTCATTAATCGG
CAACGTAAACTGTTGCTGTGAGTTGCCTTGACTTTTTTCAGCCGTCTCCACGTCATTTGA
ATCCAGTGTTATATTTTGGAAGAAATAGGGGTTATATTCGTCTCCCAATGCCAATTTGGC
CAAATCTTGGCGACAATCTTCAGTCAAATTTAACGATGTAGTAATCGTTATGCCAAACTT
TAGTTCGACAGCACATACATGCTTGCAGTAGCGCCCACCTTTCCCTGATAAACAGTCACA
CGTTCCCATTTCAGAATCAACTACATACACGTCTGTTTTTTCTTTTATTAAGTAAGACGT
GTCATCAAGTGGTGATATTTGAGTTATCGACTTACTTTTCTGACAAAATTTTTCGTAGCT
TACTGTTAACTTTCGCTCTCTCCCATTAGCAAATTGCAACAATCTTTTTTTGTGGTAATT
TTCAAACGTGTCAGTGATAAAATCCAGCAGGGCACACATATTGAAAACTTTACATCTTTG
CAATATAATATCTTTAAAAATTCTTATAGACGCCTCGCAAAAGTTGTTTGTGTTATGTCC
TCTATTGATAATGTCATGCCTATATGACAAACACCATTCTTCTCGTCGGGCCCACATATT
TGTTAAATAATTTTGCAATTTATAATTTGTCGCGACTTTTACATCTTCATTCAATATGGA
CATATTTAATTCGGCCTCTGCTATAGTATTTGAATACATAACTTTGCGGAACAGTTTCAT
TATGTATTGTTTGTCATCTTTATTAACATT
>SEUC33946_TC05
AAAAAACTAGACAAGATATTAATATAATATCACACTTTTGGATTACTGATTAATTATTTT
TAAGAATAATTAGTTTCAATTGTATCACAAAAAAATATTTAAATCGTCAATCCTAATTCC
CATTTACTAAGTTCATAGTTGAACTTTAAATGCTCTCCATTACAATTACATTTATGGTAG
ACAAGATACTAATTTAATAACCGACTACGGCAAAGCAAAATGAGGGTTATGATTTTGACA
GGCTATTTAACCCTTAATAGCCTAGAGTTTCAATTTTGATACCAAGCTTTTAAACCGAAT
GTTCTCATTACTATTCGTTTTTTTTTATATTTTGGCAGTACGTATTTTCTTGCTGTCTAA
TATTTTTTGCAACGAAATTAAAAAAAAAAACAAATGTCATTATAGTTTCATTTTATCTGT
GACATATTACTTGCGCGGCAAAGTGAAGAAGTGAACACATTTTACTAAAAATTTTGTTGA
ATACAAATTCGATATATTTTATTTTTCTGAAGAATATAAATAGTTTTGAGGTAAGTGAAT
ATATTATTTTCGATAATATATAATTATTTTTTGGGAGTGAGTGTTTTACTTGAAGAAACG
TGGTATTTTTGTGAGATGTGAGTGATCTATCCACTAATTCTATAGCTATAAAAACTTCTT
GAATTGGCTTGGTGTTGGGATTACTTTCATTTTTATTTTATTATAGAAATTAATCAAAAA
TGCGACCTGAAGAGATTGAGAGCATATTGAAGCGGTTAGAAAATGGTGAAATTTCGGAAG
ACGACTCCACCGATAATGAAGATGACATAGACTATTATTCCAGCCAAAGAGATCGTCTGA
TGGAGTTAGAAGAGGAAGAGGATGTAGGTAATTTTCCAACTGATCCAGACTTGGATGCAA
ATCCGCTTGCAGCTAACGTAGATACAGATATGCAACATAATTTAGAGACTGATGAACGAA
GCATAACTCCTACAACCAGCAGCCAGAACAACCTGCAAACTGCACCCTTCAACTCTAGAA
ATTTAGTGTGGAGAGTAAAGAATATGGACATAGTCCAAAACGCTTTCCAGTTTGCTGGAA
ACACTGAGTATTCACAAGAAATTATGAATTTAGACACGCCTTTTCAGTTTTTTTCCTATT
TTTTCGATGAAGAAATGTTTACATTTTTAGTGGATGAGTCAAATAAATATGCCTTCCAAA
AGAATCCCAACTTCACAGAACCTGTAACTGTCTTAGAATTACGTAAATTTATTGGAATTC
TTATTTTCAGTAGTGTATATCATTATCCTAGTGTTAGGTCATACTGGTCAAACATCGCGA
AGTTTGAACCCATAGCACAAACAATGAATCGCAACAGATTTGATAAAATTAGACAAATAT
TTCACATGAATGATGACTCTAAACATTTGCCCATTGATCATCCCCACCACGACCGACTGC
ATAAAGTAAGACCAGTTATAGATTATTTGAACAGGAAATTTATTACTGTCCCATTTGAGC
ATCGTCTATCACTAGACGAGCAAATGTGTTCCACTAAAATAAAACATTTTATGAAGCAAT
GTTTACCCAACAAGCCCCATAAGTGGGGATTCAAATTATATGTTTTATGCTCTCTGTCTG
GGTATGCCTACAGTTTTGAGATTTATTCAGGAGCTAAGGACATAGGCCGTTTACCTGGCG
AACCAGACCTCGGAGCTGTATCAAATACAGTTATTCGATTGTTACGACCAGTACCAAGAC
ACGTCAATCATATAATTTATTTTGACAATTTTTATACAAATATTCCTCTGCTACACTTCT
TGACCAACGAAGGTATTTATTGTCTTGGAACAGTACAAAGAAACAGGCTTGGAAAGTCGT
GCAAGTTGCCGGAGAAACGCGAAGTTATGAAATCTAACGTACCCAGAGGAACATATCACG
AAAATGTGGCCTCTCACGAAGGCCAAGAATTCTCGGCCACAAGTTGGAAAGACAACAAAC
AAGTGCTATTACTTTCCACGTATGTTGGTGCTGAACCAGCGGATACCATAACCCGCTACG
AAAAAAAACTGAAAGCTAATGTTCAAGTATCATGTCCTCGAGTCATAAAAGAATACAATG
CACACATGGGCGGCGTTGATTTGATGGATAGCTTCATTGGTCGATATCGCATCCGTATAA
AGTCGAGAAAGTGGACAACGAGGCTCTTCTACCACTTGTTAGACATGACTGTCACCAATG
CTTGGGTACTGTACAAAAAGGTAAACACAGCTAAAGGAAAACTTCAAAAGAATATTATGA
CGCTAGCAGATTTTAGAACTGAACTGGCCGATACTTTATGTAAATATCAAAGTTACTCGA
AAAATAAAAGAGGAAGACCCAGTACCAACTGTCGACAAGATACTACAGTGCCTTCTAAAA
AACCCCGGGCAGGTGTACAAGTACTACCCTCTAGTGAAGTGCGTTGCGATTGTATTGGTC
ATGAAAAAGTATTTATGGATTCTAGAAATAAGTGTAAATTTAATAATTGTAGGAAACTTA
CCTCATGGTTCTGTAAAAAATGTAAAGTGTCGTTATGCGATAATAAAAACAATCAATGTT
TCACATTATTTCATGCATAGGTATATCCGATTTTTTATGACCTTAATGCCTGAAGTATCA
AAATTGATACCAGGTATTTTTTTCCTAAATAAATGTTTAAAAATAATATTGTGATTTTTT
TACTATTTTTCCCTTCATCTAGACCCTCAAGCAAATTCAATAAAATTAAAAAAGAAATCA
TTTTCGTAAATCAGGCTATTAAGGGTTAAGCATCAATTAATCAAATAAATTTACTTTACA
CAGTCTTATCAACTATATCAACCATTGGTATGTGAGATACAATAAGAAATATAATTTTTA
ACTCACATGTGGTATAAAACACACCTTGGTTATTTCCTCTTGCTGATTATGTATATTTGG
AAAAACACTAACAAATGTATGACTTTCTTCCTGATATGGAAACTAAGAATAAATAGTTGC
ATATGACCTTTCTCTTTATACTAAACAGAACAAAAGTTATTGCTTCATATTAGAATACAT
TAATCATACTAAGACACATGGGTATATGAATGTCCAGCTTGCATTTGTGCAATATTGAGC
AATATTAACAACATTTTAACATCATATTCACAAAGCAATCTTGAACAATCAGCCAAGTAT
TCAGCATTAGGTTTGCTACCTCTTCCTTTCACCTTTTTGTGTCTTCCGCTTTTCTTTTTT
CTCCTCCTTCAGTTGCTTTTGCTTTTCTCTGTCTTCCTTATCTTTTTCTTTCTTTTTTTG
GGCATCAAGCCGAGCCTGTTCACGGCGTTCACGAGCAGCAGCATGAACATCCGCTGCATT
TGTATTCTTAACTAGATCAGGACTAGCAGCTTCTTCATCGTTTGCAATTTCTTCCTCATT
ATCAGAAAGTTGACTATATTGTGACAATATAGCCTCACGTATTTTTTTCTCTTCATCGGT
GTACTCTCGTCGTGTCGTTGTGGATGGAGCTTGAGATTCTAACAACTGAGCTAGTCTCAC
ATCTACGTCTGTCACGGGTTTCGGGCTTTCTTCCTTTGGTCGACATGATTCCCACTTTTC
TATTATCTCGTCTATATGTGTTGAAATGTCTTTCTCCACTATCTCAGAAAGTATGCCTTC
TAAAGCATCTTTCTTTTCATCCACACTGTCTTCGCTTTCTAAAATACCTGATATGTAGGA
TCCGAATACTCCTTCGTCAGTTTTTAACGATTTCAACTTTTCACTTAGCCATGGCTCAAA
TTCACTCGCAGCCGTCGCCATATTGCTAGAGTTTTTTAAATTTCAATTTTCAAAATGTTT
TTGACATTTTTGAGGTTCCTTCAAAGTTGGTTAGATTTTTTTATAGGTAACATTGGCGCT
TGGTGCAAAAGTGGACAGCAGACAGATTACATCATACATAATTATTTAGCACGACATTTT
CCACAGATTTAAATTTATTACTAGCTACCGTTTCTTAAACAAAATCGTTAATATCTATTA
AACGTCTCATAAAATCATAAAGATGTATCACAAAATTCTATTATATTGATTTCCGAACGA
ATTATTATCGAAACACCGTTGTCATGCTGCAGCTAGTGATGTATTTCATATCGATATTTT
TTTAAAATAATCTATAATACATTATTCTTTAAACCCCATGATATTTTTTGGACTGAAACC
ATTGTTATAATAAATATTACATGTACACAATAGTAAGCAAATAAAAAACAGAAACATGCT
TGTAAAGATTCTATTTTATTTTTATTTTAAATATCTCTTCGACATCTATCTGTACCTGTC
AAGTTTCACGTCCCTACACAGTTTGCGGCGAACGAATAGTTTACGGAGTGACTTGTAAAA
TATTTGTATTCTACAAAGTAAGAAAATGTCTGCGAGATACGATAGAGCAATCACAGTATT
TTCACCTGATGGTCATTTACTTCAGGTAGAATATGCTCAAGAGGCTGTTCGTAAAGGATC
CACTGCGGTCGGCGTTAGAGGCGCTGATGTAGTTGTACTAGGTGTTGAAAAGAAATCAGT
TGCAAAATTGCAGGAAGAAAGAACTGTGAGAAAGATCTGTCTCCTTGACGACCATGTCGT
AATGGCTTTTGCTGGTTTGACAGCAGATGCTCGAATCCTCATCAACAGGGCTCAGATTGA
GTGCCAATCGCATAAGTTGACGGTTGAGGACCCTGTGACTTTGGAGTACATTACTAGATA
TATAGCTGGACTAAAACAAAAATACACCCAGAGCAATGGACGTCGACCTTTCGGTATTTC
TTGTTTGATTGGAGGTTTTGATTATGACGGTCATCCTCATCTGTTCCAAACAGAACCATC
AGGTATCTACTATGAGTGGAAGGCTAATGCTACAGGAAGGTCAGCTAAAACTGTTAGAGA
ATTTTTGGAAAAGAACTATACTGCTGATGAAGTTGCTACTGAAAATGGTGCTGTAAAGCT
AGCTATTCGTGCTCTTCTAGAAGTGGTCCAGTCTGGACAAAAGAACTTGGAGATAGCAGT
GATGAGACGTGGTCAACCTATGCAGATGCTGGATTCTGATACCATCAGCTCATATGTGTC
TATTATAGAGAAAGAAAAGGAAGAGGAAGCTGAGAAGAAGAAACAAAAGAAGTAATATCT
TAATATGTTGCACACTTTTCTATATAACTAATACATGTTTTTAAGGAAATGACAGAGTTG
TTTATTTTTATTAAAAAGCTTAAGAATTAAGCAAGTCAATAGTTTTAGAGATT
>SEUC44746_TC22
AAATAAATTCATTGTTTCATTGTTAGCGGGTGCCCGAGGCTCCATCCGCGTGTGTGTCGA
TTTAAAATTAAATTTTATCTACGTACAAATTTTTTCCGGACTCCCACGAATAATTCAAGT
CAAAAATTAGGCAAATCGGTAAAGGCAAGGAGTTTTAACATTACAATGAAAAGTGGCATC
TACTTTTACTATATTTCTATTTGAAAGGTGGCCAAAACGAGCAGACAGATCACTTGATAA
TAGATCTATAATCCGCTTATGAATATCCGGAACGCCAGAGAAGTTGCAAGGGTCCAGTAA
AACTGCGTAAGCACTTTTGTGGGGCTATTTACGTTTTTAAGTATAAAAGCATTCATAAAT
ATGGACATATTAGGCCATCATTGCTATGAAGATAAGAAATAGGTAAGAATCAGGCGCTTA
GGTAACTTTCCTGACACAAATAATGGTAGAAAGAGAAGGGATATTGTGATGTAATGACGT
CTGATAAGAGAGAAAGGGAGATAAGATACTGACCACAATTTGGAGAAGGGATAAAAACTC
TTAATTCTCATATTCATTGTCCTTATTAAAGTTAAAATAGCGTCCCTTATAGGAAAGCCT
CTCCTATAGAAAAAATTTCGAAATCAATTTATTGCTAATCAATACCTAAAGCTAAATTAA
TTATTATCTTTGTTAAGGCAAAATTTTATCACCCCCCGCTAAAAAAGCGAAATAATATAA
CTTCTTTTTTTTAAAGTTGGTAAAATACTATGAACCTGTTTCACATATTCTGTGATTGCT
GTATTCTTTTTCGAAAATTGTTTAGAGGGACAGGAATAGGCAATTTTTTGTTTCAATATA
AAACTGATCGATAAAAGTAAATTTAGTAAACATTGATATGACTATCAAGTTTCGTTGAAA
TCGTTTAGTTTTTTATTAGAAAATTTATACGAAAAACGTCTTACGGTGTAAACGCCCTTG
AAAAAAAACTTTAATATTTAGACTTTGTAACTAAAACTAAAAAAAGTCTTATTCCGTCTT
TTAATGACTGAAAAACTCGATTATACGATATATAGCCTATCGGCCTTATTACAAAACAAG
GTTTTACTTTAGTCTAGGACTAAACCATTGAGCCAGTTTTTGTATTTCGAATTGAAGGTA
GATGACAATAAGATTCAAAATTCAAAACCCGACTCAATGGTTTAAACCTGGACTAAAGAT
ACCCCTTGTTTTGTAATAATGGGGATGTATTCTAAAATCAATGTATAAAGGGATGATTAT
ATTTTAATAATTCATCCTATTGAAAAGTCCAAGTAATTTATTTTTGACTAAGAAACTGCC
AACTAACTAAAAAAATAACTACTGATGTAGCGAATAATTTCAATTGTTATTCAATTGTCA
AGACTCCACACGAAAATACAAAAAAAATATTTGAAGTCATAATATAATTTAAGATTCATA
ATAGATAGGTATATAAATATATTATTATATTATGTTTATTTTTTATATTCTGTTGAAAGT
TCGAAATCTCAAAAAATTAAATCTAGTGTAAAAAAATTGATTTTTGAATATAAAAAGTTT
TAAATTTTGCATCGTCTGGCATTTTTTTGCATTTAAAATTTATTGTACTGTGTTGTCGTT
ACATAATATATTATTTTTATAATATCTCCCTAGTCCTAAGTTTTAATAATGTTAAGCTAA
ATAAACGTACTTACTTATACTTTAAAAA
>SEUC36321_TC05
TAAGTATCGATACTTACTCATTTCGATAATACTCAAATCTTTTTTCGATACTATACAAAT
AAGTACTCCTCAAGTATCGATACTTACTGATATCGATACTTTTTGGAACTTTTATTTTAT
TATTTTGAGGGTGCTATCAATGAACGTTGAAGGATAATAATTTAAAGAAAATTGAGACGA
AAAAAACGATTTATTTATTATAAATGTTTATTAGGCTTATTATAATTTAAACAAAAAACT
CTTCAGCATTAAGATTGCCCAAAAACAGTAACTGTTCAAGGTATTTAGAAGACAATCTGT
TTCTTGTTTGTGTCATTGTTGCACCGGCTTTGGAAAAAAGGCACTCGCTAGGAACTGATG
TTGCAACAACAATTAAATATTGCTGTGCATACTTGTACAGACAAGGAAACACCAACTTCA
TGTCATCCCATTCTGCAAATGGGTTGCTTTTAAGAGAAACTACTGGATTTGATAAATAAA
GAGAAACTTCATCTCCCTGATGAGATTTTTTTTTCTTCTTGTGCCCATGTGCTAACTCTT
TATGATGTTTCCAAAAATCGTATTCAGGTGGTGCAGTAGATGAGACATCATCTTCTGACT
CACTTGGGCTACTTAGTTGTCCGACAACCATGGTTCTAAGTTTTTGAATAGCTCTTCCGC
ATGCAGAGGGGTCTTGGAAATGCAGATTTTTAAACCTTGGGTCTAGAATTGTTGCAATGG
CTGCATGATCGTTTAATTCAATCATCCCATACCTCCTTTTCAGCTCTCTCAATAAAACAT
CCTTACATTCTTTAACGATAGCGGAGTTTGGAGTGATACTATTCAGTTCTGTAGTTAAGC
AATTAAGCATTGGTATAATTTTGGAGATTGTTACATACTTTTGGCCCGATGATTCTCTTG
TTACATATTCAAAAGGCTTTAATACAGTTGTAAGCTCATTCAAGGTTTCCATTTCCACTG
CACTTGGCAAATTTGGAGCCACTACACTCTCAATTACAATTTCTGATATTACTATTCTTA
ACTTTAGAAATCGCTCTAACATAAAAAAAGTTGAGTTCCACCTAGTTCTTACATCTGCAA
TAAGTTTTAAAACTGATCCTGCCGAAACATTATTACGCATTTGGATTTTTCGTAGCTTAT
CCGACTGCACAACACTATTTTTTATCCAATTAACAATTTCTCGTACTTTTATAACAGCTG
ATTTAACACTGGGCAACTTTAGTGCCTCTTCAACTACAAGGTTAATAGTATGGGCAAAAC
ACGGTAAATGTTTTTTTTCGCCTAAAGACATTCGTATGGCAGCCAACATTGAACTGGCAT
TATCTGATACAGCAGCACGAATTTTGGTAAGTGGAATATTCCATTTTTTCAAAATATCCA
GCAGGTTTTCCGATATGTATTCAGCTGTATGTCGCTCTCTTAATGCACGAGTTGCAAGAT
AATACATACACATTTGACCATTTTCTACAAAATGTATGGTGACGCCCATGAATCCTACTT
CATTCATTGTCTCTGTCCATATGTCCAGCGTTAAACAGAAATTGTCTATCTTGGATAATT
TGGACTTACAAATAGTTATACAAGCTTCGTACTTTTCGGTAGTCATTTTCTTTAAATACT
TTGCGCCAGGAACTTTAAAAGTAGGCTCCAGTTCTTTTACAAGTCGTAAAAAGCCTTCAC
CTTCAACTATATTAAATGGACGCATATCTTGACAGATAAAAAATATCAATGCTTGAACAA
TTCTGTTATACTTCGTACCACCAGCTTTATTAGATGAAATTCGTTCAAACGCATTCTTTA
TTGAATTGCTCAGACATAGCTCCCTTGCAGTCTCCGAGTCCATACTTGTTAATGTGGTTA
CACTAGAGCAATCATCACGATCTTCTGAAATTTTCGATGTTGATGCTTGGGGTTGATCAT
CTTCCATTAAATGCCTTGAGTTGGCCAACACTATTGTATTTTTTGAACTTTCGTTGGACT
TATTATTTTCTTTTTTCTGTAATTTGCCTTTGTCCACAGAAATTCCATGAGTTTTAGAAT
GCTTGAATAAATTCGACGTATTCCCACAATACTTCACAGACTTAAAACACTGTTTACATT
TTGCAATTGTTTCGTTTGTTTTGGTAAAATGTGTCCATATTATAGATTTTGGTGGTGCCA
TGATAACATTGGAATAAACCGATGAATTTGATGATTACAATTAATAAAATTACTTGTAAA
CAATCACTTAACACTTTCACAATGGCGGAATGGCGAGATGATTTGCGAGCGGGTGCGGGT
GTTTTCTTCTCTCGCTTTCGGCTCGGGCGGGCTCGGCTGAAGTCGGACGAATTCGGCTAG
CCCAGCGCGAGACAACGCGTCACTCACGCCGCCACGCGACGAATACCGGTAACTCGGTAA
CCTGATTAGCTGACTGTTTTTGCCTCGTTTTTGCTCTCTTAGTTCTGTATGATGCGTTCT
CGGTTTTTTTTATTGTATTCGGTTGTTTTGCTGATTCGATTCGATACCAAGTATTTTTGT
TTCGATACCGATTATGTATCGCAAAATTGATTCGATACAATAAATACTTGGTATCGAATC
AAAAGTATCGAGTACCTACTAGTATTTATTAGTATCGGAATATCCCTAGTCGGTCGGTGT
TCGTCGGTGATGATTTCGTTTCGTATTCCGTAATTTCGCTATTTTCTACCCGTTACACAT
TATTTATTTCTCATGAATGTTTTCAACCGTGTGATTGCTAAACTTGTTCTTCTTTTAATT
TGAAAATTGTAATTTTTATTCTGCGATAATACATACAAAATTGCCTTCAGGTTATTATGT
TACTCAACAAAACCAGGCTGGTGGGTTTTACAAATAGATCTCGCAAGAGCAATATGGAGG
GTAACTCCACGTCAGATATTGTTATCATAAGCGGTAACTCACACCCTGAACTAGCGGAGT
TAATTGCTAATCGTCTTGGTGTAAGGAAGGGAGGATGCTCAGTATATCACAAAACAAACA
GGGAAACTATTGTTGAGATTGCTGATTCCATTCGTGGAAAAAATATTTACATAGTCCAGA
CTGGCACTAAGGATGTAAACAACAACATAATGGAGTTACTTATAATGGCATATGCTTGTA
AGACTTCCTCCGCAAGGTCTATTGTGGGAGTGATCCCATACCTGCCATACAGCAAACAAT
GTAAGATGAGGAAGCGTGGATGCATTGTCACCAAACTTCTAGCCAAAATGATGTGCAAGT
CAGGCTTGACACACATCATTACAATGGACCTTCATCAAAAGGAAATTCAAGGTTTCTATG
AATGTCCAGTTGATAATTTGAGGGCTTCTCCTTTCCTACTGCAGTACATTCAAGAAAGTA
TTCCAGATTACCGGAATTCGGTCATAGTGGCTCGTAATCCAGGGTCGGCTAAAAAAGCAA
CTTCATATGCTGAACGTTTACGATTAGCCATTGCTGTAATCCACGGTGAACAGAAGGAAG
CAGAAAGTGATGAAGTTGATGGGCGCTACTCACCTCCTTGCTTACCTAACCGATCTCGCA
CCATGGATGTATCTGTTGGAGTTCCTGTACATCCAGCTAAAGAAAAGCCACCTATCAACG
TTGTTGGTGATGTGGGAGGCAGAATAGCTATTATGGTGGACGACATGATTGATGATGTCC
AATCATTCGTTGCCGCTGCAGAGGTGTTGAAAGAATGCGGAGCGTACAAAATTTACGTAC
TGGCAACCCATGGGCTTTTGTCGTCTGATGCGCCGCGTCTTATAGAAGACTCGCCTATTG
ATGAAGTCGTGGTCACAAACACCGTACCGCACGAGCTTCAAAAGATGCAATGTAACAAGA
TCAAAACCATCGACATATCAGTGCTGCTCAGCGAGGCAATCAGACGCATACATAACAAGG
AATCCATGTCTTACCTGTTCAAAAACGTAACCCTCGAAGATTAGTCACACCTGATGTAGC
TTTCCATGTTTTAATGTTAAGTATTAATTAAGTATTATATTCCTAATTGAGTTTTATAGT
CACTGTTTTCACTGTATTATTATTTGATTAATTTTATAAAATTGTCATTGATAACATTGA
TGTTGATCTAGAATGAAGTATTTCATAAAGTATTATATCTGTTACCTAACTGGTCAAGTG
GTTGTATGAGCGTCCGCTGAGTAAAGAATTGATGCCTGGATTGG
>SEUC41948_TC13
ATGCAGTCTGTGTTCAACTTTGTTATGAGCTTGCTCTTAGGCTTGGTGGGTCGTCGTAAC
ATGGTTCTGGTGGTGACCACACTATGCGGTGTAAGTGGTATCCTGGTCAACCTGGTGCCC
AATGCCATCGCCAGTGCCATACTCTTCGCTATACTACTTCAAGGAGTCGTCGTCATTGGG
TTGTACACTGCGATTGTGGTCGCCATATTCCCCACAAACTTGAGATCGATTGACATCGCT
TGAGGAAGACCGGCGTGTGTCACGTGCAGCATCGCTGCGACAACCGTCCAACCAGCAGCA
GCAGCTCGTGGAAGAGACTGCGACTACGGCACGAGATGGAGCAGGTTTTCGTGACTCGGC
AGCTCCGTCTTCACCTGGACGTTCCGTGAGTGCAGCCGCCGATCGCGATGCTACCGTGAC
CGATCGTTTGATTGACGCCATACGATCCATCAACACTACGGTAAGATCCAACCAAGCTTA
TTTTATTTCTAATTTCGATCCTAGTGTCAATGATATAGACACTTGGTGCGAGGAGGTAGA
CCGCGCGAAGGTTTCAAATAATTGGACTGATAATGAATGCTTGTCCCGCATTGGGAATTG
CCTCAAAGGAGATTCGAAGACGTGGCTCAATGAGTGGGTCACTAGTGACCGCACATGGAG
CAACTTTATAAGGGAATTCAAGCCCTTATGTCCTAGGAAGCCAGATGTAGCGAATATCCT
ATACGAGGTTATGAGCACAAACTCTGATAGGTACCCAACATATGCCGATTATGCCCGTCG
CTCTTTATTGAGACTCCGTATAGTCAAGGGCTTAAGTGATGAACTCATTTCTGCAATTGT
GATTCGAGGCGTAATGGATCCTCAAATCCGCGCCGCTGCCACAAATGCAAAGCTAATGCC
TAACGAATTAGTAGAATACCTCTCCATCTACGTTAAATCGAACTTAAACTCAAAAAAGTA
TACCAACCCTTCTAATAATGATCGTTCTTTTAAATCTACCCTCGAAACAAGTCAGCGTAA
GCGAAAATTCGAAGATGGCACATGCTTTTTGTGTGGGAAATATGGTCATAAGTCTTCGAA
TTGTCACAAACGCCAGGCTGCTAACAGTTCTAATAATAGCAATGGAAATGTACAAAGAAA
TTATCCAGTCTCCAGCTCAAGTAAAACAGAGCCATGTAGTTTTTGCAAAAAACCTGGTCA
TAGGGTAGAAACGTGTTTCGCTAAACAAAAATCAGAGTCGAATAACGCGGAAAATGTTAA
CTTTTGTCGTAAGAATCTTGACAGCGGGCGTAACGATATTGTTGTAGCGGTCATTCAAGG
CATACCTGTCGATGTCCTCATCGACAGCGGGTCGAGCATATCACTGATTTCATCTTCGTT
ACTGAAATATTTTAAATGCGCGCGCAAGCCTGCCTTCAGAATTTTAAGAGGTATCGGTAG
TCAAGACGTTGAATCTACTTACTATGTCACGTTGCCGATAGAATTCGATGAAATAACCTT
GGAGGTAGACTTGCATGCAGTATCGCCAGAGTTTCTAAACACGCCTGTTATTGTTGGGAC
TGATGTGTTAAATCGTGACGGAGTGACCTACGTTCGTACACGTGATCGACAACATCTTGC
TTATAATAATAGGTCGCCATATAACGTTATGTGCGCTGTGACAATACATGATACCCCCAT
TAAGACACCTTTGACCGGTCGCGACCTAGAAAGGCTGCTTGAGTTGATCAACGAATTTTC
AAAATTCTTTATTTCCGGGACTGCTGCCACCACAGTCAATACTGGCAGCATGTCTATCAA
ATTAAATAATCATACGCCTGTTAATTATAGACCATACAGACTTTCGTTGCCGGAAATTTT
GAAAGTTCGTGGAATTATTCAAGAACTCCTAGACAACGGTATTATCCGAGATTCCGAATC
TGAATATGCGAGCCCAATCCTCCTAGTAAAGAAAAAGGATGGATCAGACCGCATGTGCGT
AGATTATCGCAGGCTTAACGGGATTACTGTCAAAGACCGTTTTCCTTTGCCGTTGATTGA
CGACCACATTGACCGGTTAGGGAAACACAAATTTTTTAGCAGCCTTGATATGGCAACAGG
GTTCCATCAAATCCCATTGGACGAAGAGTCGATTCCGCTCACGGGATTCGTCACACCAGA
AGGGCATTATGAGTATTTAAAAATGCCCTATGGTTTGGCGAACGCCCCCGTCGTTTATCA
GCGTATTATATCGAAAACACTTCGCCGTCAGCTTGAGGCTGGTAAGACCCTTGTGTACAT
TGACGATGTGCTGATTCTTAGCCATACGATAGATGAGGGCCTTATTCTTCTCCGCGACGT
ACTTCAGACACTGACTGCGGCAGGTTTTTCTATCAATTTAAAGAAATGCTCATTCTTATC
GACTCAAATTGAATATTTAGGCCGCACTATAAGTCAGGGTCAGGTACGGCCGAGTGAGCT
AAAGGTCCAGGCACTCGTTGACGCCCCCACTCCAAAAACGGTCAAGCAAGTTCGTCAGTT
GCTAGGTTTGGCAAGTTATTTTCGCCGATATATATCGGGTTTCGCTGCTAGAACGGCCCC
GATTACTAAACTCACGAGAAAGGGTATACCGTTTCTTTGGGGAAGAGAACAAGAAGAAGC
ACGCCAAGAAATTATCTCACAATTAACCAGTGAGCCTGTGTTGGCAATCTACGACCCTAA
CTTGCCTATTGAAGTCCATACGGACGCAAGTTCTATTGGTTTTGGCGCTGTGCTTCTTCA
GGTTCATGAGAACGGATGCAAGCAAGCGGTAGGTTATTTTAGCAAGCGAACGCAGGGTGC
CGAGCCCAGATATCATTCGTACGAGCTCGAGACGCTAGCCGTTGTCAAGGCCCTGCAACA
CTACAGACACTACCTGGTCGGCGTTAACTTTAAAGTAGTGACCGATTGTAATGCACTGAA
ATCAACGCAGCAAAAGAAAGATCTCTTGCCCCGTGTTGCCAGGTGGTGGATGTACCTACA
GGACTTCGACTTTACCCTAGAGTATCGTAAGGGTACGTCTATGTCGCACGCAGACTACTT
GAGCCGAAATCCTGTTAATGTTTGCGAAGTACGCAGACAACAGAATTGGGCTCGAATTGC
GCAGGCGGCTGACGAAGAGACACAACAGCTTATCCAAAGACTGACAGACGGACAGCTAGA
CACTACTCATTACGTTCACAAAAATGACCTGCTTTTTTATAAGTGTTCTCCAGTGGGAGA
AGAGCCCAGGTACTTATGCTATGTACCTAAAGGTCATAGGCTTAGTCTGCTTAGGATATT
TCATGATGAACATGATCATATTGGCGCTGATAAGACTTTAGAGCTTATTAGAAAACATTT
TTGGTTTCCTTCACTAAAGTCATTTGTCAAAAAATACATAAGCCATTGTATCATTTGTTT
AACCCATAAAAAGATTCCTAGAGACCCACAGCAGCCAATACATTCTTGGGAAAAACCCTG
CACCCCTTTTGAAGTAATTCATACAGACACATTAGGTCCTCTACCTCAATCAAATGGTTA
TCGCTATGTACTCATTATAATCGATGCTTTTTCAAAATTTTGTCTTTTGTATCCTATGTT
TGGTCAAGACGCTAACGAACTGAAACGACTTTTTACAAATGTCATTTCTCTATTTGGTAC
ACCAAAATTAATAGTAGCAGACCGAGGCAGAATGTTCCAGAGCTCAGAGTTTACAAAACT
CGTAACTGAGTTGGGCATTGATTTGCATCTGATCACTCCGGAGATGCATCATTCAAACGG
GCAGGTGGAGCGTTACTGTCGAACATTGTTAAACATGATTCGCATACAATGCAATCATCG
TCAAGATGAATGGGCAGACTTGATGTGGCGATCTCAGCTAGTTCTTAACATAACAAAGCA
GAAAACCACTCAGCTTTCACCATTGAACTTGTTGGTTGGTATTGAAGCTGCTACGCCCCT
CATACGTCACCTGGTGCGCGACGTGGCCTTGGATAGTTCGCATCCAAATCGTGAAGCGCA
TAGAGAAATGCACAGACAACGAGCTTCGGAGCGTTTAGCTCGGAACCAACGTCAACAAGA
CGAGACTGTGAACGCTGGTCGAAAATCCCCCCGATCATTTGAATGTAACTCACTTGTTTT
TGTTATTAAGCAGGCGCAATCGACTGGCAAGCTTGACTCCGGCATGCGCGGACCCTATCG
CGTGGTCAAAGCGCTTCCCCATGGTCGATACGAGCTGCAACTACTGGCAGGTTCCTATGG
CAAATCGACGCAAGCTGCGGCCCAGTTTATGAAGCCGTGGCGCGGGGAGTGGACTCCAGA
GACATGCGCTGCATACTTTGATGGCGCAGATAGCAATGATGATAATGCGGAGTCTACGCC
TGAGCAAGCTGCCAATGTCGATACGCAACCCACCATCGATACTTCGCCTGAACCGATGCC
TAGCACATCCAGAGCTGCAGAAGCCCTGCAGCCCCAGCCGCAGGAGAACGGGGACGTCCT
CCAGTCAGGAGAGGCCGTATTGGCGGAAGAGTGACGTCTTGGCTGTCATCGGAGGGGATG
TTGGTGGGAGAAGCTACGGTTGCCTATAAAAGGGCCTGCGCGCTCAGTGGAGCCCTCTTT
CTGCGTTGAGTACACATGGTACAAGGGAACCTCTGCTCGTTTGAAGGGTTAAACTGTCTT
GTCTGCTATTAATTTTGCGTGTCTTTAGTTTAGATTGATCTATGTTTGTAATTTCAAAAT
TCGTTATTTAATTAAAATTTAAATTGTTGTTTATTGTAATTGTGTTATTAATAAATAAGA
TTGTGATTTGTATTTTTTTTAATATTTTCTTCCTGAAGTTGCCAAAATCAGAAGTGGGAT
ACGCCTCGCGTTCCATTTCGTTTTGTTCGCCTTGAATCAAGACAGTTTAAAACTTCGTAA
CGTATTTTTTTTTCTTTTTCTTAAGTGGGTACATTTCAACATTTAAATTAACTGTTAAGC
ATTTGTAACGTCCGCGTAATTAATAAGGTTCAAGTGTAAGTGTGTATTAGTGGTTTTGGT
GAGTACGTTCCAGTTTTTCTTGATATTTAGAAAGCAAATTCTTTTGTTTACGTATAGTTG
TAGAATTTTACAATCATATGTTTTGATTTGTTGCTATTCATACAATTGCTTTGATTTATT
TAAATTTTCTACCGATTCCTTTTATTTGATTTGAAACAAGTTAGAAAGAAACAAGATGCC
TAATAGCCATAGAAGAAGAGGCCGTTCAGTGAGTCGAGAATCGCGTCATCATCGTCGTGA
TGTGCGCTCTAGGAGCCGTGAATCTCGCTCTCGGGGTCGCATCTCACGTTCTAGGGGTCG
TGAATCGCACAATAGTCGACTTGATTTGCAAGGGAATAGAATTCCTAGGCAACCTGATAT
TGCTTCTAACAGTCTATTAACTCAACAAATGCAACAAATTTT
>SEUC40004_TC02
AGAAAATATCGATATTAATAACTTACCAATAGAAATAGTGTCCGGTAATATCTTCTGTTT
TTTCATTGGAACTTGTATCTTTAAGTCGCTGCAAAGAATCAACATTTCATCATCAAGTTC
CTCGCCATCACTTGATAGATAATCCATCTTGTGTGTAGACAAACACCTTGTAAAAAGAAA
AAGAAAGTAGATAAATGAAATGGAAACACAGCGTATCTCATGAAAAATATCACAGTAAAC
ACTGCGTAAGTCACGACTACTTTTCGATTAACATTAGGAGTAACTAATAATCGTAATAAT
AAATAAACACACTTGTTTTAACAGTTAAACTATGACCACATAACATTAAATCGATATAAT
AAGGAATAAAACATAGAGGTATATTGCAAATAATACCTTAAATCGAAATCACAACATCGG
AGAACTTGATGCACGACGAATTTGTACGTGAATGGCTGACATACGCAGTGTTGGCACCAC
CAACTGAGATACGCAATGTAACTATTTTTCAAATAACGCGTTGTGATTGGTCAGTTATCG
TGTTTTGAATGGTCGACACGACGCGCGCCACTATGCTTTATCCAATGACATTCAAATCTC
TAAACACTCACAAAATGACTTACGCACTGTTAGAACTTCACTGACGATATGCCTTTAGTT
AATCACCCCAAATTAGTAAAGTTAGGCTGGTATACATTTTCAATTTTACTTTACAGGGTG
TCTTTCATAAGGAATTAACATACATGGTAAGCATTGTCGGACGTAGAACTGTCGGTCCCT
GCAACTTGATATACTGGTGTGTTAATATCCTCCGCCCACGGATACTTCGCCCTTTGTTGT
GCAGCCGATGCAAATTGTTGTTCACTCCTAGACACCACGGTTGTTTGATAAGGGTGCACT
GTGCGCGGAGACAATTGCTGCTTAAACATTATTCTTTCTGAAATT
>SEUC42630_TC24
GTACCATTACCAATTTGAAGTAGTAAATTTGCACACCTTGCTGCTTGTTGTAAGTATAAT
AATGTGGCACTTCATTGTACAACAGAGACTTGGCGAAATTGTCTCTTTCGCAAAAGCGAA
AAAATGCGAGCAAGGTGCGTCGGGACGAATTTTTTCGTCCAGCCACAAAAGAATGTGCGC
ATGGGGTAAACCACGCTTTTGCCACTCGACGCTATACATAAAACACAGAGTTGAACCGAA
AACTTTCTCCTTTGTAAGTAGATAAATCAAAACTTTGAGTTGAAAATGAAAAATCCTCGC
AATATTGTCTTAATTAATCATTTAATCATTAATATAATCATTAATAATTATTAATCATGA
CGTATTTGCACAACGCCATCTATCGAATAAAGATATCAACTTTCAACATATTTTTTGTCT
TAAGGTGTCGTTGCAAGTACTACCTATACGGAAATGCGTGTTGTAATATTTTACTTATTG
ACTCACTAAATTAATCATATCTTGTAATAGAGTGAACCGATTTCGATGAAACAAAAACTA
AGTTATACCTCAAGTTGTGTAGAATTTTCGTATATAAGCATTGTCTGCATTGAATTCGTA
GATTTTACGTGATGCGCGCACAAACAAACATATAAACAGACAAACAGACAAACAGACAAA
AATGACAAAAATTACGAAAATGGGTTCGGTTAGTTATCCTTAAACATGCTGGCTATTTTT
TTCTTCAATTTATTCAATGTACAAAAATTACTTTTCTACAGATTTATTATATGTATAGAT
GTTAGGAAACACTTAATATTAT
>SEUC39640_TC01
TGATGCTCCCAAGTTATTACATCATTCTTAGTATTTACTGTGACATACAATGGTTTTGTT
TAGTTACTGAATTAGCTATTGCAGGGTAATGAAATTGTCATCTTACTGTAGTATACCGTC
TCAAGTACAGTTAGGGAGTCTAACTGTACTTGAGACTGTGTCCTCTTAAGTTTGTATGGG
ATAGCACAATTCAAAAGAAATTAAATTCATACTAGGAAATCCTTAAAAAAGTTGTAATAA
TGTAGGCAGATCAAAGATTTATTTATTTATTTTGGAAGGTACATAAATTGAAGATTGATT
GAGAAATCACATCACTGGTAAGTACAATACTGACATACAGTGGCGTAGACTTAAGGTGAA
CCTCAAGTAATGGTTTGTATTTGTTTGGTCTGTAAATGCCATGATGGTAAGTTCATTTCC
AGAACAACTAGATAGTACTGTCCTAGTAAATTATTACGCCACTGTTTTCTTTCAATTTTC
TTCCACCTGCAGCATAGTCAGAAGGGAAAAGCGAATAGGTATAAGTAACAATTCTTATTA
ACAATCGTACCAATAAATATTAAAACTATTAGAGAAAATTTTAAAATGTCTGGTTATAGG
TATGTAATTATTAAGTATTTGAAACTATTAATGACTAGTGGGAATGATAAATTATTATGT
ATAACTAATAATTACTGGTAGCTCATTTTAAATGGCTCGAGAAAATTGCACGTAATAAAT
ACGTATATATTTTGTTATAATACTACGCCATATACATATTTGCAATACGTATACAATTGA
ATACCACATTCATTATTATCCACGGATTTTGAGTGTTCTTAAAATTATGAATTGGAATTA
ATCGCTTATAATATAATGTAAAAACAATTCCTTAAACTAATTATGAATAAATTTTGAAAC
ACCACACTTTAGTGCATTATTCGAATATTTACGTGAAACAAAACGTAACACAAGTGACAG
TAACACACAAAAATAATATTAAACATTAAAATAATATAATCTATTCAAAACTGTTCTTTT
TTTTTGCAAATAAACTTGCAGTACAGTAATTTTTAACAACTTTATGAGAACAAATAAAAA
GTATTGTAAACTTATTTATTAAGCTTCTTGATCATTTTTATCAAATATGGAAAATATAAA
AAGCCTATTAAAAATTAACCACTAACATTTTTATTATGCACTTTTAATTAGTTCTTTTAT
ATAAAATGACAGCAGAAATTAAGCTTTAACTTACGAAAATTATTTTGGTTTTGCTCCTTT
GCTATTTAACATCAGACTAATCAGCTGAGCTAGGTAACAATGCTAGCAATATTGTGTAAT
GTTAACACTAATGAGTAGTATGGAAGATATGTAAGGCTTTAATATTATACATGACCATTT
GTTAGGCATTTCTTTTCAAACTCCTCTCTTTGTCTGTACAGTTCTGTAACCAAATCTTTG
ATAAAAGGATGATCAAACTTTCCTTCAGTGGCAGTGAAGAACTCCTGCAACTTCTTTGGT
GCATTCTCACGTTTTTCATATTCAAATGCTTGCAAAATCATGTCATAGCGGTCCAAGTCT
TTGGCAAATTTAGCCTCAGGTGATGATTGGTTCTCATATTCTTTATACAGATCATACATT
CTGTCACCAGCTATACCAGTAAGCTCTGCTATTTTCTGCATGGCCTCATCTTCTCGCCGA
TGTTTCTCCTCTGGTGACACACCACAATGTGGTGTGAGATCTCCAACAATACATTCTGCT
AAGTCATGGACAAGAGCTATTTGGAGACACCTAAATCTGTCAAGTTTGGTGGGGTTGTTC
TGATCCGTGAGCAGGAAGGTCATTAAGCCCATGCGGTACATGTGTCCAGCAATGGACTCA
CATTCGGTTATATCACATAATACCCAACCAGTTCTTTTCACATGCTTCAAACGACCGACG
AGTTCCAAAAATTCTAAGATTTTTGTGTTATCAAGGGCTAAAGCCATTGTGCGCTTTTTT
ATTTAATATTTTAACCTTGTAACAAATACTACTTGTATCACTGCTAGTGTTAACGGTCTA
GGCACATATAATATAGGATTTCTTTTCCTTAGTAACGAGCGTTACGCTTCGCGTGATGCT
ATAAAATAATAATTGATTTTATGTGCGTACCATTGACATAGGAAATATATGGACTTGAAA
TACCTACGAAAAAAAGGTGCCTACCTACAATCCAAAATGTCGCATAAGATGGCTGCCGTT
GCTAGGGTTGTGCCGACTAAGTATTTAACGAGTATCGATACAATTTGAGTAAAAGTTCTA
CGTAGGTATAGTTTTAGGGATTAGCCAGCTGATTAACGGTATTTTTTTATGGGAAATCAT
CTAATGTCATCTCCGGCCTTTTTCGGGACAGACCGTTACTGACTAAAATCAACTCCTGTT
CCTACTTTGCCGTCGGCCTAGCTAGAGCCCGGAACCCGGGGTTAACTTGGTCTCTTGATT
GGCTAATGATTTTCTCAAGTCGAATTTGTATTCATATAATTCTACGTAAAGCGTCTTTTA
AAAAAATAGGACTGTGTTTATGAACAGCGTTTAATGGAATGGTGAAATAGAAAAAGATAG
TGTTTGTTAAATGTTTATCTTTATATATGTGGAAAACCTGTGGGTATTTGTGAAGTGCTC
GCGCACAATTTCGGCGCGTCTGATTAAGCGATGATATCTTCGAAACTACGTTAGCACAAA
ATAGATATGTAGTGAAGTCAATCTTATTGTATGTATCTCACTTTTTATTATTACGCTTGG
TGGTCGCACTGGGATCGTCGCCAACGCCGCTCTGTCAATCGCGCCCGTATAATTATAAAA
CATGATAATTTGAACTTCTACTTATGTAACTAAAACCAATACCAAAATACTGACGTCTTA
CTTTAGCGTTACACAAAACTGCGGAAACATCCATTGTTAAAATAGATTATTTAGTATAAT
ATATGTTGAATTTTAAATGGGAGATTATATCGATACTTTTGTGGAATGGTACGTAACTAT
GCCATATTGACATATTATTGTAAACAACAATTTTTTACTAAAACTGTCTCACAGACAGAA
ATAAAAGTAAATATATATACTTTGGCAATAGATTCAAGTATCCGTAACATTTTTTTCTAT
CTATGTGGATTATTCTAAGTAATATTTGATGAAAACTGTTTACTAACCTATACAAAGACA
ATTGAGGTTGATTTTCGTTCTTTTTTGCACCACACTGCACAATACAACACACAGGCATAT
TGTTTTTTTGTTTCACTATATATATTTGAAGTTTAAAAAAATGGTTCTTTGTAATTTACT
GAAAAACCGCAATAATTTAAAACATAAACAACCGTTTGACAGGACAACTACCATGAAACT
CAGGTACTCTGAGCGCTTAAGATGGCGGACATGGCACTTACCTACAACTTTGCTAATGTC
AAAATGATTTGTTTCCATATTAAGCAACAACTTAAATATTGTTGTCCCTTTTGTCTAATA
CAATTATTGCCTTAGAAAGAGTGAGAAAAAATGATATTTCATAGTTTGTTTCATATTTCC
CTCATATTTGTATAAGCATGTATACTTCTATAGTAACACGGCGCCTCTATATATTTTCTA
TCTCAATGGGTGAAACTGACGAGAATGCAATCTATTTCTTTTTTTTTATATGGAAACTAT
TTGGTTTTTGACATTATACTTTCAGGAGTACCAACCGAAAGCGGATAAAAATCTATTCAA
GTCAGGTGACGAGCCCTTGTGACAGTTCAATATTTCTCAAAAGTAAAATAAAAATCAAGA
AAAACATTAAACATGGCTCTGAGCATGGCAGTTAAGGGTAAATTGATCAGCGTCATTGGA
GACGAGGATACCTGCGTTGGTTTCCTGCTGGGTGGGATTGGTGAGATCAACAAAAACAGA
CACCCAAACTTCATGGTTGTTGACAAAAACACCCCAGTGAGCGAAATTGAAGAATGCTTC
AGACGGTTTATAAAGCGTGATGACATTGACATCATCTTGATCAACCAGAACATCGCTGAG
ATGATCCGACATGTGATTGACAGTCACTCTGCTCCAGTGCCAGCAGTACTTGAGATCCCA
TCGAAGGACCATCCCTATGATGCTAGCAAGGACTCCATCCTGCGTCGTGCTAAGGGCATG
TTCAACCCAGACGACTTGGTACGCTAAAACTAATTTATTGCATGATATTGTTGTCTGCGC
ATCAGACGGCCCCTGTATATAAGCCAGCTGTGTACCAACGTTACAAACTAACAATAAGTG
TGACCATCCATCCATTAAAATGACGTGCATTCATTTGACAGCTTTGACTTAACATTTTGA
CTAGGCGCCAAAATTTTCAACATATAAATTATAAAAAAACACAAATGGCGCGAAAAATCT
TTTGAACTGTCATTTACTTTGTCAGTTGTCGAGTGTTTGCATGTCTACAGTTTTCAGTGT
GCAATTTTTATTTAAACTAAAGCAGTTAACTATAACATTCCACATCCCAGAAACATTTAT
TTTAACTGTTAAAGCGAATGATCCCGTTATTTAATGTGATAATGATAAAATTATTCAATT
AAATATGTAAGGTTGGAAGTTCAGTAAAGTGGCTCGCGCCATTATCAAAATGTTCGTGTC
AACATTAAAAATATATCTGTTTAATTTTAACTTAATTGTGGTCGGCACAAAATATTATAT
AATTTATTTTAATTAATGCGACTTTAGTGTGTTTCCAGCCTAAATTTACAGAGTATTAAT
CAATCATGTATAGAATTGTTGAACTTGTATTATAGAATATAAAATACCAGTTTGTTGTTT
TATTTACTTTTTGAGTTTTTGGTTTAGTTTTGAGTGCTATGCTGCTTATGTAACAACAAA
TGAATGGTTTTGAATGATCTTATTTTCGGCTGAGGTTTGAGTTTGCTAAATAGAAATAAG
TTAATTTTAATGATAAATATTGAGCTTTCATTTTTCGGTACAACTTTAATAAATTGAAAA
TTATTTCGAAATAAATATATAATTAATATCCTTCTCCAATGATTGCTGTTCCTGCTTTGA
CAACACATCATACCCTGATCTGGAACAACAATTTATGGAGTTGAGGAATCGGGTCATTCC
CGTTCGTCCACATTGTGGATGACTGGGAATATTGCGTTGTCTATACTGTGAACTAACAGA
ACGCATTATTCCCAGCTATCCACACCCCGTCATTTCACGTTACTCACCTTTACTAAGATA
AAGGTAATAAAGAAAATATGGTGATAGTACTTCCTTGCATATATAGAAAACATGTTTATT
GTATTCCCGGAAGCATCGTCTAAATTAATAAAAGAACATATTTGTTGGAGCTTCAATAGG
ATACAGTTATTACAATAGTTACGTTTATCCAGGCATTATAACGTTTTTTAAATGTGAAAC
ATGCATATTAATGTAGTGTAAAATACGTACCAAAACAAGGTTTAGATTTACTATATAGGT
AGGTATGCACTTTAAAAGTATTTGCCTTACTAAAGTAATAAGGCTAAGTACATAATATGT
TAAATGTATGTTCATTATACTTAAAAGGAAATACCATCATCATATTTTCTTTATTAAATC
TTAGTAAACTTGAGTACCTACCTAACGTAAGATGGCGGGGTGTAAACGACTTGGACAACA
TTCCGAGTCGTTAACAATATGGACGAACGGTAGATACCTAATGACCCCAGAAATCGAACT
TGCAACATGTTGCAAAACAACTGGTGCCAACCTTTCAGTGACAAATAGTAAATGTAAATT
CGTGTAAAAAAGACAAAGCTCAAATCGTTGACCAAAATTTTGCGTTTACCATAAATAAAT
ATAGGTAAACCATTTATATGTATGTTATTTGAGCAGCATAAAATTATATTACCATCCAAA
TTGTAACATGAGCATGTTCTGAAGATGCGACGAATTTGTTGTGGCCCTTGGCATTATGCG
TGCATTCCAGCTTCAGGACCATAGACTAGATGCGTTGTTTGTGGAAAGGAATCGTTGTAT
TCATTCCTGTGCATATTGAAAAAAGTGTGGATCATCATTATTGTCTATGATGTATAAACT
GTTGTTTTACTAATGGTTACCTACCTACATTTTTGAATTGTTTGGTGTGTTGTGTTGG
>Tni_Contig_14
CGACCCATCCGAAGAACAATGTTACATTTGAAATTTACTAGGTTTTCAGGAGAGCCATTC
AAAGTTCACCCCATACTTAAATGGTAATAACTTTTTTAATTATTGAAATAAAGTGATGAA
ATTTCACATATACTTTAATTACTTATTTAGACAACATTTTAATAGAAAAGTATCGTATTT
ATGCTATTATTTTCTAAAATAAGGGGTATTATAATCACATATTACTTTGTTCCGCGTGAA
GTCAATATAACTAAGTTAACATAAAACAGTGTTTTAGGGAATTGGGTGAAGATTTTGAGA
TATATTTGTATATAGTTCACTTTTCTTTGGAGTTCCAGTAATGTGTGACATTCAAGATGT
AACATTTGCAAAATTAAAACGAATTATAATATCGACTCAGTGAGTTTTATTATGAAAAAT
GTAATAATTATTGTAACAGCTTATTTTAAAACTATTTCAGTGTAGGTAATAATTGACTGA
TAGGCATAATTTTACCTATTTAGGTACCTATACTTAATTATAAAAATAGTTGGCTAGGAA
GTAAAACTAATTACGAATAATAAAGTTACATAAAACTTTGTACTTTTATATCACAGTTAA
TTAACATTAATATTTATTGACCAGTACGCATTAAATGGTAAGTATTGAAAATCACATTTT
TGGTAAGAATGTCATATGAAATTCTGAATGAAATTAAATTCTCACATAAAAACTTTATAT
AAACTAAACAAAACTTAAAACAAACATAAACAAWTGCAATTCTTAATTTGAAAATAAAAT
TTCTAATAATCAGTCTTTTTACTYCAAGTGACAAATTAGAAACCAATAAAGCAACTCTAA
ATCAACAAAGAAACTCTNNAAAAAACAACRTAATATTATAAGTTTAAAAGGAAAAATAAT
CAAAAATCAAAAAAATACTGTAATCATCGTGCCTACTAATTTTCTTCATCATCACTTGTG
TTGGCATCACCGTTGGGCAATGTTTTGAAATAATCATGATATTCAACGGGTATAATATTT
GTATTGCATAAACTAAGAAGATCTTTGTATTTATCCCGCGAAATAGGCAAAAGCTGATTA
TAGGCCTTTTTTATTTGCATATTTTGATTGCCTCTTGAGTTTCTAGTTGTATTACCGATA
GTTATAGCATCATACATTTCAGCGCTTAAATCGTATTTATAATATAGYTTGTTTGAATCA
TTGCAATCTACGTGTACTTCTTTAATATTGTTCCAATTAACTTTCTGACCACGACAATTT
TTACTCCATACTTTATCAACAACCCGACTTTTAAAATCGTAAAAATGCTCTTGAGTCATA
TTTTTAACTTCATACGGATAATCATTATTTTTACTCCATCTCACTAATAATTGCCACTCT
TGAGGTGTATAGATTATTTTGGCACGGGAGGCATTTTCAATACATGCATGAACGCTATCA
CCTTCGTTCTGCGTGTGACCTTTCTCCATAAAGCGATGTGTGATGGTCACTTTGTACTTC
TTAGAAGCGTAAATGTAGGATGAGTACACGATTCGGTTTCTATTTTGACCGGCGCAGTTG
TCAGACCAAAAAAGGAACTCGCGAACTCCTTTTTGCACGTTACAATCAATAAAATCAATC
AAACAACTGCTTACATCGTTTGCTCCACGCTTAGCTATCGTTTCGTCCCACATATAACAC
GTTCCATGTTTATTACCCATATCAAAAATTGTAAAATTTAAGCAGCTTAATTTTCTTTTG
TAATAAAAAATACTAACTTGTCCGTGAGGACAAGTCAATACCTTTTCAAAATCGAACACM
GCACAGACTATTTCACCATTAGAATTTTTGGCGCTCTCTTTATCTGCAGTTTTCATAGCT
CTTGCAATCTTTTTTCTATCCTGATGTTTAGCAAAAGTATCTTGTTCCACTTCAGAAGGA
TTTTTCAAATTTTTAAATATGTGACATTGGTCACATTGATCTTTTTTAGGAACAAAAAAT
GCCAAGTTAAAGTGGTCATTGACAATATCACGGTATTGCCTTTCTGTCCGTGCTTTGATT
GAGTACTGTTCGTCGTTGAACCACTCCTTGTATAAAGTAAACATGCGGGCTATACTTAAA
CTACCGTCCAGATATAATTTAGTRCTTTTCTCCCTGAGATAATGGGATTCCACAGGTTGG
AAAGACTTGACGTGGTCACAAACGCTACGAATCATTTCATCGACAAGTACTATTTTGTGA
CTCTTGTGACGACCTCGTTGATCCTCTTCAACGACTGCAGTACCATCATACTTTGACCAA
GCAGTTTGTAATACTCTGCCACTTATGCCAAGCGTATTTAAAAACATTGTCTTACAGACA
TCTATTTTAGCGCAAACAGGKTCGGACGTTAYAACAGGAAGAAAATATTTATAAGTAAAC
TTACGATTATTTGGCTCGTCACTATTAATACAGCGTTTTTTTTTAATTTTCAGTGTAAAC
TGTATTACGTAAGCCCACTGTTTCTGTTTATCAGCCAATGACCAAAATTTCCTGAAAATC
TCTAGGCGTTGATCAGGTGTTATTTTGTCACTGCATTTATAACGACATTGGCATGCTGGC
CTAATTAACTTCTCATCTACTAATTTTCCTCTTTTCGATATATATGATTTACCCATATTA
GTGCGACATTTCCGTTTAACATCATACCAGTTTTCCACGTTCCGGGCACGTTTTCTAGAT
TTTCTATTTGTAGTTGAAGGGTTATCAGCTGAATCTAACCAACATTCATGTTCCGTACAA
AATACATCTTGACATTTAGACTTGGAGTGATGGTTTAGAGGAGATGGCATTGGTGTAGGG
ATATTCAAACAGTCTACCAATATACTGTTATGATTTACTGGCATCGGGGAATTTTCAAAA
CTTGTTGTGGTTTCTATATTAAATGGAGAYGGATCTATCAAAGTGGGACTGGAAATATCA
TATATTATCATCGGAGCTGGTTTTGGGCTTACATTTTCGGGGACTGTATTTARTAAGTGA
ACAGTGTCATTTACAGCATTTTGATCTTCTTGGATTGTGTTATTAACGATAACTTCGTCC
GTATCATTGAAAACGTCGCGTAAAAGGATGTAAGTTTCTTCGACCCCGTCCGGTAAAGGT
GATGAAAGCTCCCGATCATCTAAAACAAATTGACTAATAAGTCTCCTGTATCATAATAAT
TTATGCAACCTGTCCACAGGGCACTGTTATTACCTACTACTTATATAGTTTATRATTCCY
AAWGTGAAAAGATCTAGCGCAGATCAATAGTAGAAAAATCATATTTTATTTTACATAAAT
AAATAGTAATTTTGTAAATAAGCCATAATAATGCTCTTAAACAATTCTGGTATAAAAAAA
AATGTAAATATTTAAATACATAAAAAGATTTTATTCAAACAAAGGAACATTTGATTTGAC
TTCCATCGAACAACGTAACATATGCGGATAGTACATTATTTTACTAATGAATCTCCAAAG
AACACAGTTACATCTGCACTCATTGTATATAATAATGATGATATTTCCGAAGAATAACGT
TACATGTTACCTTGAAATACAAAAAAATATAATAATATTAATTTATATAAATTTAAATAT
AATTACTTTTACCATGACAACAACTATTAGTTTTCATATTAAAACAACATTTTAAAACAT
TGTATAGTTTTCAAAGTAAACTGTTTCACGTGCATATGTATCTGTTTTGTTCGGAGGTCA
CAAAATTTTGCGGTTTAACCTTCTTTAAGGATATTTTTATTAACGAACAGTAAACAATCA
TAATTTCATTACATAATTAATAAAAATAAACACTTACCATTATCTTTTTGGATAAAGTTT
CGTTGTATCTGTTGACTAGAACTTGTATTATCTATACTTTCATCGGGCAAAATTAAAGAC
AATATTTTCTTAGAACGTTTCATATTGAATAATAATCTCAAATATCAAARAAATATGTAA
ATTCAATTAGAAAAACCAATAAACARCATGTAATTTAACCGTCACCCATGCACAAGCAAA
CACATGCACACCTCCCGCCAACACGACCGCGAATGACGAAGTAACCAGCGCGCGGGCAGC
GGGAGCGCGGGGTGAGGCCCGCGTACATCGATCTATCTATTCATGAATTGTTATTCTTCG
AAACACTACTACGTGTTACGTTCTTGGCACATTATAACTTCGAAAATAGGCTTCATAAAA
AGAAAATAAATACACCATTCGATAGCTCTTGTTATTCTAAATTAAATACGAAAAACAAAA
AAAATTGATACATTTTTACATGGAACTATGTTCTTCGGATGGGTCG
>Tni_Contig_13
AACTTTATTATACGAATCACAATAAAAGTGTATCTCACTATGTGTAATTTACGATTTTAG
ATTTAATGGATAATACATGGAACTACTTAATGATTAAAAATAATATTGATTATATGAGTT
TTAATAGCTTAGCCACGAGAGGAGCTCGTGGCTAAGCTATAACCGCATAAGTGATTCGAT
CACAGGTTAAGCTATGCTTGACGCGGTTGGTCCGTAGATGGGTGACCATCTTTGTCATAA
CGAGTTCCTCCGTGTTTCGGAAGGCACGTTAAATTGTGGGTCCCGGCTGTTATTCCTACA
TCTTTGACAGTCGTTACAGGTAGTCAGAAGCTTGAAAAAGTCTGACAGCCAGCCTAACCA
AGGGGTATCGTGTTGCCCAGGTAACTGGGTTGAGGAGGTCAGATAGGCAGTCGCTCCTTG
TAAAACACTGGTACTTAGCTGAAACCGGTTGGACTGGTAGCCGACCCCAACATAGTTGGG
AAAAAGGCTAGGCCAATGATGATGAGTTTTAATTTTATCGACTAATGGGCGTTTATTGGT
TATATTGCCATTCTAATCCTCCGACACTAGAAAGAAAATAATGAGTCAACTCCACTCTTG
TATCCTCAGCGGTCACTGTAGTATCCGAGGTCTGATTGTCTTCTCCTGACATATTATCTA
AGCAACTGTCGTTTTCAAGATGTCTACGCCATTCACCGGGAAAGACTTCTCCTTGATTAT
TTTCAGTATCGTATTCGTTTTGCTGAGTTGCAGCGGTTCGTTTGATATAATTAAATAAAT
GTATACACGCCAAAGTTACAGTAGTAGCTTTTTCTGGGATTAGCTGAATAGGTCTATGAA
AAATCTTGAATTTGTGTGTTAACTGCCCAAACACGTTTTCAACTACTCTTCGCCCTCGAC
ATACGCGATAGTTAAAAACCCTCTTAGATGATCCCATTGTGTGATTACCATCATAAGCCT
TTATAATATGGGGTTGCAGAGGAAACGCGTCATCACCCAAAAAAAAATACGATACTGGTA
GATTCCTTCCGGGTAAAGGGGTTTTATGTGGTATATTCAATTCATTATCATTTAACAATC
GACATAATGCTGAATTATTAAAAACCCCACCATCTGAAATCCGACCCTGACATCCCACAT
TAGCGTACAAAAAGTTGTAATCAGCATCTACTAAAGCAAAGAGCACAATACTGAAATATT
TTTTATAGTTTATATAATCACTTCCACTTTTTGGGGGACATTGAAGTTTTATGTGTTTCC
CATCCATTGACCCAAGACAATTGGGTATTTGCCATCTTTTTAAATATTCATCTGCAATTT
CTCTCCATCCTTCTTGACTCCTTGGAATTTTCACATAATCTGAAAGTCCTTCAACTAAAG
CATCACATACTTCAGGAATAATGCTTGAAATTAGTTGAGGAGATACTTTAAAGACGTCGC
ACAGGCTACTAAAAGAATTTCCTGAGCTTAGGTATTTTAACGTTATTGACAATCTTTCTA
CTGGTGAAACTGCTTTTCTGTAATTTGTGTCTTGTTTAGCTATTTTGTGTCCAACAATAT
TCAGTAAATATTCAAAGTCGGTACTGGTTAATGACAGGAAAGTCTTAAAAGAAATGGGTT
TGTATAGAACCAAGTCGTCTTCCTTTAAATCACTTAATCTTTGACAAGTACTGTATTTAT
TGCGACTCATTAAACTTGGCCTAACCCAACACTTTCGTGTGTTGAGGGATCCACCGATAA
TAACTCCACAAACTGCTATTATTAAATCACTGTTATCGTCCTCCTCCATGTCAATTAGGT
ACTGAAAATACTACTTCTGAATTATTCGAAACACACACGTCCAATCTCTACGAGTATTTG
GCAATTACTAGAACACCACATGCCGCGGCTGTCGTGCCGCCGGCATTGCCGCCGGCAAAG
TCGTTCGGCTTGGACATTCTGAAGCCGCCGGGTTAACCCGCGGGCACTAAGTCGCCGGGC
TGTGCCGCCGGGTCAGCGGCTTTGGTGTGTAGACCGCTTWATGCCTGCTTAGTCGATACA
AATTTTATAATATTTTTGATCATTTTAATTTTTTCAGGCTCGGTTAAT
>Tni_Contig_11
CMAMCNTYTTAAGCGGTCTACACACCAAAGCCGCTAACCCGGCGGCACAGCCCGGCGGCC
CAACCCGCCGTCCTTATTTTGTACAATCATGCCGCCGGCTTGCGCCCGCGCGGGCAAGCC
GGCGGGGCAGCATGCCGATGCCGACGGCATCCCTCTCCACTCACTCAGTCAGTTGCCCGC
CGGCTTTCATAGAGTAGTGACGTATCACTTATTCATTCTCTGTTGTTGTGAAGTGTCGGC
ACTTTTATTTTGTATCAACTAACCAATATGGAGTGGGACGATGCAACAGTTATAAAACTA
ATAGACCTCTATCATTTAAAAGAAATATTATGGAACCCAAAAAACCGTGACTACAAAAGC
CGGCCAAAGCGTTACGACGCATTTAATGAAATTGCCAGTGAATTTGCTACTGATGTTCCG
GAAATCGAGAGAAAGATAAAAAATTTAACTAGTCATTATTATCGAGAGAAAAAAAAAGAA
GATAATTCAAATAAGTCTGGTGCGGGTACTGATGATATTTATCATAGTAAATGGTTTGCC
TACAAATCACTAAATTTTCTGCAGAACAAAAATGTGCCTACTGGAACCACCGATACTGTA
AGTAAAGATTTTATTTTTTTATTTTATAATCAGGCAACTAGGGCCCCATAGACATATAAT
TATATTAGTTTATATAATAGTGTATCTTTGTATTTACATTTTAACCCT
>Tni_Contig_15
GAGATTGCAAAAAACAATCTTTGTATTGACTAAAGATTGACAGTTCTTAGAATGATACAT
TCGAGCTGCCATCTTTGTATTTAACTTCAATCAATCTCTAACGCATTCATTCATTCCTTC
TGTCATACTGTGTGGTAGGATCCAGACGTGTTGCTTCCAAGTTTTTTTTAAAGAGGAAAT
ATAAAATTGTTTTACGGGTGACTGAGTGTTTTTATTGTCGGCCCCTACCTAAAATTCAAT
AGGTTATGGGCCCAGTGTGCGCGAGTGTTAAATAATTTCCACTGTTAAATTCATCTCTAT
TCAAATAATAACCGTTATTGCCGAACAAAGAAAATGGACTTAAAATTAAAACGAAATATA
AAACCGTTCGACGGCGAGAAGTATAGTATTTGGAAATTTAGAATACGTGCTTTGTTAAGC
GAAATGAACGTTTTAAAAGTAATTGAAAGTGATCCAATTATTCGAGACAGTTCATGGGAC
AAAAGTAACCGAATTGCAAAAAGTATAATCGTCGAGTATTTATCGGATTCTTACCTTGGT
TTTGCAAATGAAGATAGTACGGCGAAGGATATTTTAAAAAGTTTGGATGCACTTTATGAA
CGTAAGAGTATTGCTACTCAGTTGGCGTTAAGAAAAAAATTGTTGGGCATGAAACTGCAA
GGTGATGTTACTTTGATTAGACACTTTGCTGCGTTTGACGACTTAATCACTGAGTTGCTT
GCGGCTGGCGCTAAACTTGAAGAAACCGACAAAGTCGCTCATTTACTTTTAACACTTCCT
TCAAGTTATGATGGTGTTATAACTGCTATCGAAACTTTGTCAGAAGATAACCTGACCTTA
GCCTTTGTAAAAACGAGGCTCCTGGACCACGAGGTCAAACTGAAGAATGAATCCAATGAT
ACGAGTGCTAAAGTTTTACAAGCTGCTGCTGAAGGCAAGAAGAGACAGTTTAGAAAAAGG
AATTTTGAAAATCATACATTCAGTAACAACCAGAAAGATCAGAATACAAGGAAGAAGTTT
AATATTGCAAAATGTTATCATTGTGGCCGGAAGGGACATGTGAAAAACGACTGTTATTAT
TTCAAGCGATTAAATCAACCGAAATCTACGGACAGGCTGAGGACAGTACAAGCAGTCGAT
ATTAAATCAGCCTTCCGCATCAGCTCAGTCATCAGCAGATTTTTCTGGTTTTGCATTCAT
GACCGGTGAATACAACGTGGACGCAGCCGAACGGAAGATCACATTCCTGTTAGATTCCGG
AGCATCGGACCATATAATCAACAGGGAAGATCTATTTATTAATTCTGTTGATTTATCTAT
TCCTATAAAAATTTCAATTGCTAAACAAGGGCATTTCATTTCAGCTAACAAGAGAGGAAC
ATTACACGTCATTAGCAATATGGGTGTTCGAGGGACATTGGAGGATGTTCTTTTCTGCCC
CGAGGCTCCCTACAACCTGTTGTCTGTGTCAAGGTTGCAACAAGCTGGAACCACTGTCAT
ATTTGATCACCGAGGCACCCAAATATGTAAAGATGGTAAAATAATAATGAGAGGTAGGTC
AATCAATAATTTAATTGCTTTGGATTTTGAGGTATCTGTGCATTTGAGCTGCTCTATGCC
TAAAGTGTATAATGTTATGATAAATAATTATGAGTTATGGCATAAGCGGTTAGGTCACAT
GAGTAAAAGTAAATTTTTAGAGTTGAAAAATAATAAAATGACTTCTGATATTAATTTGAT
TGACAAAGTGATACCGGGCGATAGTTTATGTGAATCTTGTATTTATGGAAAACAAAGTAG
GCTACCATTTAATCAGAACAAAGATAAAAGTTATATTCAGCGACCTTTATATGTTGTGCA
TACTGACGTATGCGGTCCAATCACTCCTTCAACAATTAACAACAAAAATTATTTTGTTTT
ATTTGTTGATCAGTATACTCACTACTGTGTTGTGTATCTATTAACGCATAAATCAGACGT
GTTTTCTGCATTTAAAGATTTTGTGTCAAAAAGCGAGGCGAGATTCAATTTAAAAATAGT
TTACTTATATTGTGATAATGGTAGAGAATATTTATCTAACGATATGAAAGATTATTGTGT
TGAAAAGGGAATAACTTATCATTTCACAGTTCCAAGAACACCTCAATTAAATGGTGTTTC
CGAACGAATGGTAAGAAGTATTACTGAAAAAGCTCGTTCTATTTTAAATGGTGCAAATCT
TCCAAAATTATTTTGGGGTGAAGCTGTGTTAACCGCTGTGTATTTAATTAATTTAACTCC
AACAAATGCTATAAAATCATCCAAAACACCATTTGAAATGTGGCATAATAGAAAACCACA
GATAAAATATTTAAAAGTTTTTGGTTCTACTGTTTATGTGCATGATAAAATTTTTAAAAC
GAAATTCGATGTTAAGTCGTGGAAAGGTATACTTATGGGATACGAACCAAAATGGATATA
AAGTTTGGAATCCTGAATGCGAAAAATTTATTACTGTCAGAGATGTTATTGTTGATGAGA
CCAATTTTCTTCAATCCAGGCCAATATTGCAGCCTGAAGAGAATGTTGTAAATTCTCGTG
TAGATATTAACATTGACAAGAATTGTAAGTCAATGAAGTCTCAAAATACTGACAGGGGTG
AATCAGATAGTTCTAAATCTGATGATTATGAGAGTCCTCATAAAATTCGCAAAAGTAACC
ACGACACAATAGAATCGGAGCAAATAAATACACGTTCCGTCATTGGTGATGACAATACAA
ACAGTAATGTTGAGCTTCGTAGGAGTGATAGACTCAAGGGTCGTCCTTCTGTTCCTTCTA
AAAAATTCGATGATTACCTTATGTGTACTCAAACAATTTTGTATGATGTACCAAATTCAT
TTCTTGAGATTAAAACTCGACATGATAGAGCTCAGTGGGAAAGTGCAATTGATGACGAAT
TAAATTCATTATTATTAAATAAAACATGGTCTTTGGTACCGCGACCGAATGGTAAAAATA
TTGTAGATTGCAAATGGATTTTTAGTATCAAAAATGATGAATTCGGAAAACCTTTACGTT
ACAAAGCTAGACTTGTTGCTAGGGGCTTTAGTCAGCAATATCTCATTGATTATAATGAGA
CCTTTGCACCTGTTGCCAGAATAGCTAGTTTTAGGTTCCTTATTGCTTTTGCTAATCAAT
ATAAATTGCTAATTCACCATATGGATGTAAAAACTGCATTTCTTAACGGGGAATTAAAAG
AAGAGATTTATATGAAAGTTCCAGAGGGTATATCTTGCAAAAAGGATTATGTGTGCAAAC
TAAATAAAGCGTTATATGGGCTTAAGCAGGCAGCTAGGTGTTGGTTTGAAATTTTTGAGC
AGTCACTTAAAGAGAAAGGTTTTCAAAATTCATCAGTAGATAGGTGTATTTATATACTAA
ATAAAGGAGATATACAAAGTAATATTTATGTGATACTTTATGTTGACGATTTGGTTATAA
TTAGTGCTAATAAAATAACAATAGATGATTTTAAAATGTATTTAATGAGTAAATTTAAGA
TGACAGATTTGCAAGAAATAAAATTGTTTCTCGGAATTAAAGTCACTCGTTCTAATGATA
TGTTGATGTTAGATCAAAGTGCTTATATTAAAACAATTTTAGCTAAATTTGGCATGCAGG
ATTGTAAACCTGTAAAAACGCCTTTAGAGAGCAAACTTGATTATGAAGCACTAAATTCAG
ACGATAATTACAATGCTCCATGTCGTAATGTAATAGGTTGTCTGATGTATATAATGTTAT
GTACTCGACCCGACTTGAGTACTAGTGTTAATATACTGAGTAGGTATACAAATAAAAATA
ATAAAGAATTGTGGAAATGTCTTAAAAGGGTACTTAGATATTTAAAAGGCACAAGTGATT
TGAAACTAATTTACAAGAGGTGTGAGTATAATCAGATCTTAACTGGTTATGTAGACTCCG
ATTGGGGGGGTAATGATACAAATGACAGAAAGAGTACAACCGGGTATATATTTAAATTAT
TTGAGAAATGTACAATAACCTGGAATACTAAGAAACAACAGTCAGTTGCAGCCTCTTCCA
CTGAGGCTGAGTATATGGCTTTATATGAAGCTGTCAAAGAAGCCTTATGGCTTAAGTCCT
TAGCAAATAGTATTCATATTATTATTCCTACTCCTATTATAATATATGAGGACAATAATG
GCTGTATTAGCATAGCAAACAATCCGACTAATCATAAGCGGACAAAACACATAGATATAA
AGTATCATTTTTCTAGGGAACAAATAGAGAAAAATGTAATCAAGCTTAATTACATTCCCA
CAGGTCAACAATTGGCAGATGCACTGACAAAGCCGTTGCCTGCAGTGACGTTCCACGAAA
TGACACAAAATATGGGCTTGCAGTAAAGAGTTATGATTTTTAAACTTATGTTGTGATTTG
TCATTGATGTTCCTACTGTTATATTGATTATATTATTATTGATTGTTTTGATGAAATGAT
CTGATAAGGTTTTACTGGGTTTTCCTTATCCAAGCAACAAATGTTGGATCATAATTATAA
TTGTATTTTTCCCAGACCTACTTGGAAGATATACAGTTCTGGTTAGGAAGATTGTTATTA
TACTCCAGATTATTTTTTGAGGGGGCGTGTTGATTTATTCAATTGAGATTGCAAAAAACA
ATCTTTGTATTGACTAAAGATTGACAGTTCTTAGAAT
>Tni_Contig_6
TTTTAGGGCATAAACTGCGTTACGCGTGTGTACGCACGTGAGCACGTCGCGGGCCACGCT
TCTGGTGCACGCACGTGAGCACGTTCGCGTGCTTATGCGCGGGCATCGGCGCGTGCATCC
GCGTAACGCAGTTTTCTCAGTACAATTTTGACGTTGGAGGTGTACAGTCGAGTAATTATG
GATAAATTAATGTTGTATTATTTATCAAGACGACGGCGACGACGATTATTTCGCTTGATT
GGTCCCATATGGCAGGACGACACTGAACTTCAACAATTACCCTTTCTGTATCAAAATTTG
TAATTTTTTGTTATGGGCCGGGCACGCGCGTGCGGTCGGTTCGAGATAGCGCTGTCAACT
GAACAAGCACGCGCGTGCACCCGCTAGCGGGCTTCGCGCGTGGACCCGTCCAACGTGATG
CGTGATCACGTCGCGTGCATGCGTGCCCCATTGCACGGAAGTATCACGCGACGGGCTCAC
GAGCGTGTGCACGCGCATGGGCACGCGCGGGTCGTTTTTGTATGGACACGCGAGAGGCAC
GCTTAACGCAGTTTATGCCCTTAGACA
>Tni_Contig_24
AGTCGGAAGAGGTAGAACCAAAGAGAATCTAACCACTTGAGAGCCGATAGGCTTATTTCT
TCTAAGAACGCGACTCACAACAGCGGGTCGGGGAGTGAAGAAAAATGCGCGCTTGTGATT
GGCTAATGCAACAATGTCAGTACAAATATTTCTGCAAAGTGCCGTTCAATAATTTTTTTC
CAAATTAATCGATATCGATAAATCGACTTTATGATTCTTTTAATTCGACTATTAATGTGT
CATACAAATAGTCGTAGAAATACCCTATTTAAATGAAAGGTAATGGTGGTAAAATAAAAT
AATGTATAAATGTGATTTTGTTAAAAACTTCATATAATCTATAATTGCCATGTGCAAAAT
GTACTAGAACGGCCCTTATTATTGAGGTTGTGAAATAGATATGCAACTTGATGTGGTTGT
AGGTGGTGGTAGGTAATGTGCACAGTAGGTATGTAAAGTAGTACCATTAGGATAAAAAAT
GATACACCAAACAAAAATAAAATGTTTAATCAACTTTATCCAACCGTATTTTTTTTAATT
TTAAAGACACAAACAAACACAAACCTTCAAAACTTTCAAAGCCAAAGAGATTTAATTAAG
AGTTCTTAAAAAAACACTCACAATTCTGACGCTCTCAAAATGATATTATAGTAAAGGTGG
TGGTAACGAAAAACTAGAATTTAAACAAACCGAAATAAGTTATTACTGATTTTTAAAATG
AATAAGTTTAGTGTAAGTTTTGCGTATAAAAGCTTTAGGGTCCTGATTGTGCTTAGTTAA
AAATGACAATCGAGCGTCTACGTACTTTTGGATTATGCATTTTGTTAAATCAATCAAGTG
ATTAGAGCTTTCTACTTCAAATTGATGAAATAATATTTCCGGGAATAATTTTTTCCCGAT
GAACGATTTCATAACTAATCGGATGAAGTAATCTGTATTACATTTTGAGGGCAGTACTTT
GGATCCGTTTTCTTTGATCGATCTCTTTATGTACATTTCACAACGGCGACAAATTTCTAT
AACGGTGGTGGAACCATAAAGTAACTTGTTCTTATTTAGATCTTTTTGGTACTGTAAGGA
GTTAACATTTTCTAAGCCAATCAAAGCTCCAATACACGTTTGACATTTTAATTTCTTTAT
CAATGCATGGACGGTGTAGCCGGCCATGTATTCAAGAACCCTTTCACCAAATTCTGAAAC
GTGTGTAAGATCTTCAAGTTCAGGAAAATCTACATTTTCGCTTTCAATTGACTTTTCATG
TGTGTCTGTAAGGTCTCTGTATCGTGTTGTGACATTGATACGATCCACTGGTGATGTACA
TTGCAAAATAGACATTTGATGTAAAGCAGAGCAATTTCCACTGCCGCTATTTCTTATTTG
TGCATAGGTGAGAAGCTTTTTATAAATACTCTCGAACTGTCGAGCGCTGGGATTATTGTT
TGAACCCCCATGACATCTTACACTTCCAAAAAAATGCTCCAAATGATCCTGGCTGATTTT
GTGGAGTGGTAAGTATTTTAATGCGTAGTTTGGATTTACAACGAGGTCCTGGATAAGGTA
TATCGCACTTTCGATACATACACAAAATCCTAGAAATCCAGTATATCTTGGTGATTTTAT
GAGTAGAACAGTTTGATCAGTATTTTTTATTTTTATCTGAGTAGACAAGTTTAATAAAGT
ATCTTTTGAAGCCCTAAGTTTTACTAGCACATTGGTTGCATTTTCAACATTTACCGCCCT
TTTCAGGCCGTAACCGTGGGTATGCGAGTCTAGGATATCAAATAGGTCATTTATCAAGTC
CAAAAAACGTGCTGTCGGTGTAACCTGCTCAAATTCCCGTAAATTGAGTTGTTCCTTGCA
AAACATGAGTGAATCTGACACACTCTTGCTAAAAATTTGGGTAGCCAAGCTCACTTTCAT
TATTTTACTTTTAAAAAATATGTGAGCTGCTCTGATGCGATTAGCAAGATGAAAATTTTC
TGCTTCTTGCAAATTATGTAAATTTACAAGGTGTTGCCAGGAAATGGTCTCACCATGTTT
GTCTTGAAAATTTTTATAGCACTCGAACGCATTTCTTATTAGCTTTATCATGTGCGCCGG
ATCTAGAAATACTGCAATTTTATCATCATTGCTGGGGTTTTTAAAGGTAGTATTGAAATT
ACTACCTTCAAAAGAACAGCCTAACTTTTTGGCCATCGTCAAATTCGCTGGACAACCGTC
AAATGTGACAGCTTTAATTCCAACACCAGCTTCTTCTACTAAATGAATGGCTTCCGTTAA
AAGAGCCACTTTCTGCTCAGAGTTAACGCCATTTATTAAAAAATATCCAATTGGAATTTT
CCAGGAAGCGTTGATCGGTACCAACAAAAATACTAGTGCTTCCTTGGCTTCATCTTGGCA
ATCTGTTTCCAAGCTGGTACCGAAACTAACGTGGCCATAATACCTCCGGCCTTGGGGGTG
ATATTCGACTCCGCTTCTTATAGCCATTTCATCAAATATAATAGTAGCGTAAAGTTTTTG
TTTTGATTCTGTCGCTTTGATTTTAATGGCATCAATCGCCTCTTTCGTAAACCCTGGTTT
ACCATCAACCGACTGATACCACTTTCTGAGCGTGCTCGTGGCTGGTAAACATGTACTAAA
TGTTTTTCTTACAAAATTATATGCCTTTGGCGAATAGAAATGCAGTGTCAAAGCGAACGC
TCGTAATTCTGGAGAGTATTTTAGTTTTGGCATATGTCCTGTTTTAGATTTAAGTATTTG
ACGTTTAACTAGTTCTCGATTTTGTACACCTATGCAGGATAAAATATTTTCATTTTCTTC
GGTTATATAAGATTTTTGAGACAATGTATTTAAAATTTCTTTTAGATTCGCATTTTTTTT
TAACAACACTCTATTTTTGTCTTGAAGCCTCTTTACATGTTTTTTCTTGTTATTTAGAGA
ATATATTAGATGGTCTATTTGTCGTTTCATTTTGCGTTTTCGTGGACTGAGCTCACCAAT
TTCTGGGTCTACTATTACTTTGGTATTCATTGTTGAACTCTGAAAATATAATAAGAAATA
TTAATAGTGGACTTAAAAGAACTACTTAGTTATAAAGTAATATGTGAAATATTATAAAAT
TAAGCTTACGGGACTTTCATAAACATGGGAAGGCCTAAGAATGTGACTATCATCTAGTAG
ACCGCACGGCACAAGAGTCTGGTCTTCAATTATTGTATTAACTTCAGAATGCACTTCTGT
TTTTGATGATAAACTCTAAAATTGAAAATATCGGGTACAACAACCGCAGTTACATTAAAT
TTAATCCACTGACCTATCATAAAAAAATCAACTTACTTGGCCGGTATTGTGATGCGAAGG
CCCAGGTACGTTAGTATTAGACTCAGTCAAACTATAAGGTGAAGCCTGTAATAAAATAAT
GTTTTATATTTATGTTTTGACTTTTCTTAGCATTTTACCAATAAAACAAATCGTACCAAA
ATTGGTAGAAACATTGTTGGTATTGCTGAACTAAATAAACGGCGACGTTGTTTTAAATAC
TCAAAACAATCAGGTGTGAAGTGCCTTGAACAGACAGCACTGTATTTCGTTGGGAACCAA
TTTTCCCTATTAATTTTATTCATCCACTTTTCTTTTAGTTCCGGAATCTTCGGAAACCTA
AAATGAAAACATGTACTTAATTAATTGAGCAAAATAGTAATGAAATTCTTCATATAATTT
TTCTTAAATTTTATTTTGTGATTATCGATATTTGTTTGAATTGACTTCAGCTAAAAGTAA
CAGCACTATTTTTTACGATAAACCTACAAATTGGAAGAAAGAGATACCCGCATTAGAATT
GACTAATGAAAGAAAGAGACTTTTCCAAAAGACATAAACGCGCGTTTCTGCACCTTTGCA
TCTGTCACCCGCCATCCATTTTATCTTGACACATACAGATCTCGTATAACCTACAAAAAT
AAATAAAATAATCGTTCTGCTTACTTACCGGTGAAAAGTTATACCATCCTTTTTGTAACT
CGATGTCTTGGAATGTTTCCCACACCACTTCACCGCACAAGAAGGCATTTTAATGCGTTT
TAATTGCAAAATAATTTTAACAATTTACGATAATTTAGCGTGCGCACAGGTCTAACACTT
GGACACAAACTAAAATGGTCACTCATACAGATAGCTTATATAGGCGACAAAATACTAATA
GTTTTCGAACGTCAAAGCACTGGATGCGCCGTCAAGAGGTTTTATAGTCTTTGCTTTGTA

>Tni_Contig_27
CCCTTTGTCTAGTAGAGGCATTATATTTGCCGACATGTTTTCATTGCTCCACAAAAAGAA
GATTTGTATTAAAGAAACGTTTTATCGTTTCGGGTAATAGAGAACAAACTAGTACGACGA
AAAAAAATATAAAAATTGGTAACATTTATATGACATGTGTCAAATAAATGTCAAGTAAGT
TTGAATTTACAGCTTTTTCTGTTCTCAAGAGTAATCCGGCAAAATCTCGAAAAAAAACTG
TTATTTTGGTAAGTTTTCTTTTATAATCGTAAGATTTGTGTTTTTATGACAATCTTAGAT
AATTATTTTAGATCAATATGTAATATTATTGGCGAAATCTGGAAAAATCACGTCGGCAGT
ATATTTGCCACTACCAGTTAGTACATTACCCGTTGTTGGCAATATATATGCCAGTACCAG
TGAGATTTATTTTTATTTACAGAATAAACAATGGAGCACCGTCGGTCGATAAACGACCGC
GAAATTGAACAGCAGTTGGAAGCCATGTTTGGTCTTCCAGATGGTACAGATTCAGAAGAC
AGTTTGGAAGAATCCGATACTGATGACCTTGTACAAATGCTTTCGGCTAACGATTCCTCT
TTTCAACCTTGCATCGAACCAGACTTTGCAGACTCGTTGTTGACGGCTAGAAGTAGTAGA
AGACACGGAAAACATGGGCCAGAACAGGCAACGGATGAATGGGAAGAAGTTGACGACGTT
GAGAGTGACGACGAAATAAGTACAGGAAGCAAAAACAGAAGAATGGAGAATGGTAATATA
CGGACTGATAGTGAAGACCAAATAGATACAGAAAGCAACATCATTCGGAATGAGACAAGT
GAAGGGACAACAGATTGTGAAAGTGATAATGAAGTGGGAGGAGGAGGAAACGTTAGAGTA
CTCCGTGCTTCAACATCTAGCGCCACCACTGCACGGCCCTTAGATTCTACATCTAATGTG
GTGACACGAGATGCAGAGGTGACTGCACCCACTTCCTTAGTTTCAGAAGAATCAGATTCT
GATGAAGATGAAATAGAATGGAAGAAAGTTGATTGGCTAAATGATCCGAATGTGCCTTCC
TTCGACGAAAACGAACTTCAATCGCAGAACCATTTTCCGAGTAGATCTAGACCAATCGCT
TACTTCGAAGTATTTTTTGATAATGAAGTGATTGAAAACCTACTTGTTCAATCAAACTTG
TTTGCTAGTCAATCCAATGTTAGAAATTTTACTCAAATTAGTAAAGACGAACTCAAAGCA
TATCTTGGAATGCTAATACAAATGGGGATACACAAACTACCGTCAATTGAAGATTACTGG
TCTAGCAATCCAGCATTATGTGTCCCCGAGATTGCTGAAACCATGACACTCCAAAGATTT
CAAAAGATTTCTAGATGTCTACATGTAAATGACAACGAACAGATGCMCAGAAGAGGTGAA
ACAGGTTTCGACAAACTTTATAAAATTCGCCCACTACTAGATCAAATAAACCAGAGATGT
CAAAATAATGCCAGAAATACAAAATCTCAGTCCATTGATGAATCAATGGTGAAATTCAAG
GGACGCAGTGCGCTAAAACAGTATATGCCCCTAAAACCTATCAAGCGCGGTTATAAAATT
TGGGCTAGAGCAGATAGCAAGACTGGTTATTTGTTTCACTTCCAAGTCTATACTGGTAAA
AGTGACAATGTGGAAACTGGTCTAGGAAGTAGTGTGGTAAAAACTTTAGCCCAACCACTT
ATTGATGAAGGTTGCTCAGCACATATTAGCTTCGACAACTTTTTTAGTAGCTATGACCTT
CTTCAGTATTTATATGACCACGGCATATACAGTACAGCAACTGCGARAAATGATAGATTG
GGAATGCCTGTTTTAGTAAAGAAACCTACAGGTCTAAGAAATTGCGAMGAAATCATGAAG
AGACAAAATAGAAAACTGAAACAGTTACAAAAAGGGCAGTACAAATGGCGAGTTCGGAAC
AACGTAGGGTTTTCAATCTGGAAAGACACAAAATTAGTGACCATTTTGAGTACAGCCTTT
CATCCAAAAGAAGAGGCTACATGTCAACGTACACAAAAGGATGGAAACAAAAGMCCCTTT
TCCTGTCCACGTGCAGTTGTAGAGTATTCGAAGCGAATGGGCGGGGTCGATAGATTCGAT
CAGCAAAAAGCCATTTATGATGTCGCTCGTCGAAGCAAGAAATGGTGGAAGCGGTTGTTT
TATTTTTTGTTCGATGTAGCAATCACAAATGCGTATATATTGTACTCAAAGAATTCAAGA
GTGCACAACCCCATGAGCCAAAAGATGTTCAGGCTTACTCTTGCCAGAGAACTGGTCAAC
AATTTGACATTTCGGAAACGAAAATTTTCATCTGCTCCCAAATTCTTAGCAAAGAAAAGG
AAGAATAGTGCAGAGCCAGTTACTCGCCAGAAGAAACTTTTTGGTGTTCCGGAAGATATT
CGTTTCACTAATGTTGGTGAGCACTTACCAGAAGGCATAGAAACGTACAGGCGCTGCCGA
GTATGCAGCAGCGCAACTAAGAATAAAAGATCAAACATACAATGCGGCAAATGTGAAGTG
CCACTTTGTGCTGTTCCTTGTTTTAAACAATTTCACATGTGTGCTGACCAGTAGTGGCAA
TTATATGGCCAACATATAAAAAAAATAAAAAATAAACAAAAAAATAAAATATTCTTCTTT
ATAATACATAATTACATAACATATCTGAGTTTCATTACATTTGCACGGCTAGTTTCCTCT
ACCAGTTAAAGGG
>Tni_Contig_23
CACACTGGGGCAAGCTATATGGAAGCAATACCCAAAATGTTAGTAGTGTAATAAACTTAA
TGATTAACCTTTATTCTTCTTCTAACATCTCAATAACCTCCGGATCGAAGGGTTTTCGTT
TCATTTTAGGCACTTTGCGCATCAGGCTTAAGATGGGGTCTGAGGATATGAACAAGCGAT
TCATGATGTCTATGAGATTTTCAGTTCTGGATGTTTTTCGACTAAAACGTTCTCGGTACG
TTTTAAAATCCTTATTTCTAGACTCCTGGGCTTCTTCACTGAGTTGACCAATCGGCAACA
AAGCTTGGGTAACAATTTCAGGGCCATGTATTAAAAGTTTGTGGACTGTAGGTGTCATTG
GCATCCATGGATACAGACTTACGTAAAGAGAAGCAGTTTCATGACAAAATGTTTGAAACT
TGTGTGAATTTATTTTAAACCCACTTGATATCGTTTGCAATATTATGTAGAATCGTTTTA
TAAGCTGCGAATCAATCTGTGTTATCGCGGCTGACTTTTCAAAGTTTTGGAAGAAAATAC
GTGCCACATTCCCGTCATTGCTGTTGCCAAAGCCAGGTTTTGGTTTGTCTACAATAAGGG
ATAGTTGTTTTCTAAACTCAGTCTGAATTCGTTTTTTATTTTGTTCTACTGTCTCTTTGT
TTTCTTTATTCACACGCCACTCCTGAATGGGTAATTTATAAGAAAGGTGCAAAAAAAATT
CAAACAATCGTATCCAGCAATGTAAGACTGATAAACCAAACGATATGAAATCATTTTTGA
CGGGTTTTTGCAGAACAGTATTTAAATTATTAAATTCTTTAGAGGTGGCATTACATAAAT
AACACTTCAATGTAGATTTCGTATCTGAGAGGGCATTACATAATTTACCATCCACCATTG
TAAAAATAGCCTTATGCACAACTTCATATACATTCTCATTCACTTTAATCTTTGTTGGTG
ACAAATTTTCAACTTGTTGATCAATGTCTTGTTTTTTTGCTTTGACTAATTCATCAGTTT
CTTTACGATACTGGAGACTTATCAGAGCTTGAAGTTACGCAGTTGTAAAGTTAAATCTGT
ACGAGATTGCGTAGGACAATTCGTTTGGGAAGCAACA
>Tni_Contig_25
CACACTGGGGCAAGCTGTATGAAGGCGATGCCCAAAATTGAATTTCTAAAATGAGGGTAT
TTCAAGAAACTTATGACAAAACATCAAAGTTCGATATATTTCGCATCACATAGCATTGAT
ATTATCCATCCAAAGGTTATCAGTTCGCTAATATATTGCCACAAAGTTGATAGAATTGAT
AGTTGTTGCATTTGCACTATTTCGTCTGCGTGATTCAAGTGTACATAACTTCACTGTTAT
TGAAGTTATCCAAAAACTAAAATATGTCCAGTGAAGATCAAGGTCAGTACTATTATAAAT
AAAAGTCAAATAGGGCAAAAGTATTATATAATATTAGTAAATAACAATATATTTATTTTA
TTGTATTTTATAATTAAAGTAATGATATTTTAATTTTGCGCGAAGTTCTTTTGAAATGAA
TTAGTGTTATGTATAATACAAACCTTCATTTTTAAGAAACCAAACGCAATAGTGAAAGAA
CTTTGCGCAAATTCAAAATATTGCTTTCAATGCTATAACAGGCGCATAAGTATTTTTTTA
ATTATTTTCAGATATGTCGAAAAACGTCATTATCAGTAGAAAAACTTTAGTAGAAGTATT
TTTTAAGAGTAAATATAAATCATTTGATAGTAAATTTAAAGAAATAATAGATTTTGTTGC
TTCCCAAACGAATTGTCCTACGCAATCTCGTACAGATTTAACTTTACAACTGCGTAACTT
CAAGCGACAATTTAACACGAAATGGTTACTACACGGTAAACATAGAGAAAGACTATTCGC
TAATGAAAAGACTTGGTTGGATGGAAGTTGTAAATTTACACGTTTTGTAGTCATAAACTC
AGGAAGGCCCACTTCAAATTTTAGTGACTCTAGCGAAAATTCAAAACGCAGAAAAACATC
TAGTCTGCGTGCTGAGATGGATGCAGATTTTTTAACTTATGCAGCACAAATGAAGCTAAG
GTCCTCAGGTAGAACCACAGAAGCACAAGTTATTAAAAAAATGTCAGTATGTCCCAAATA
CGCAAAAGACTGTTTTGACATATCTACCGAAATAAAGGTCAAGAAAATATCACCGCGGGA
AGCACTTTCATTACTAATTGAGGCTCAACTATCTCGTAAACAATATGAAATTATCAGAAA
CTACGCTAAAGATATTTTTCCATCTTACAAGTTGGTGCAGGCAGAAAAGGCTCTTTGCTA
TCCGAAAGACGTTCAGGTTACAGAAACTGAAGCTGTCGTGCCCCTTCAGTCGTTGCTTGA
TCACACTGCCACTCGTCTGATACATTCACAAAAAAGTGTTCTTCTTACGCAGTCAATAAG
CTCTTCGGATAAAATTGTATTGCATACGAAATGGGGTTTTGACGGAAGCTCCAGTCATAC
CCAATACAAACAAAAGTTTATTTCGGAGACTGCTGACGACAAATATATGTTTTTAAGTAG
TCTCGTTCCATTAAGACTTTCGTATGAGAAAAATGATAGCACAGTTGTTTTGTGGCAAAA
TCCAAAGCCTTCTTCATCACGATTTTGTCGGCCGATAAGTCTCCAGTATCGTAAAGAAAC
TGATGAATTAGTCAAAGCAAAAAAACAAGACATTGATCAACAAG
>Tni_Contig_20
TCGATTTATGCCCGGTTCCTATAAGTCAAAAACGAATCGTTTCTGTTACGAATAGTTAAA
ATTTCAACCAGGCGTAACACGAAACCATTCCTATAAAACACTACTCGTTACCCAAATAAC
CGACATCTGGTTACTAACGGATGAGAGGGCGTTAGTAAGCACAAAGTATGGAAATGTGTT
GGAATGTGTTCCTATAAATATTTTCTACCGTCACTGAACTGTCAAAACAACGTCTCGTTA
CCGTTTTGTTTACTGGTCAAATTCGGTCAGTTAACAATCGTGAACATTTTGTTTTGGTTG
AAATTGTGTTTATCGTGATTTCTGTAATAATGTCGAGCTCTGAAAGTGATAGAGAAATCA
TGGCTTTGTTATCAGACGAAGATACGGATCAAGAAGTGGGATTAARAATTTATAAACAAA
GGGTTGATTATTTTTCCGTGCTTGATAACCAAATCCATTTTATTTCAGTTACTGTTTGAA
TTTGTGTCAATGTCCMTAGAAATAAAACTAGACGGTGCGCGTACAAACAAGGAGCTATAA
AACAAATTAATAACAATTTTATTTTAA
>Tni_Contig_16
CCTTTTAACCGCCTACGTCGGATTAATCCGACAAATATTTTCGGGCCCATTTCGCCAGAG
TCGTATATTTACGACCAAAATATCACTGCTCGTTTAATCAGCTTTTTTATTTAATTACGC
TGTATTCTATCAAAAATATGTTTATATTAGGCAAATAGTTAACTAAGTAATCATTTACAG
TTTAATACACTTTAGTCTCTTAATTAGAAGTCCTAAAAATAATGTCCAAAGTTAGATGAA
TTACTAACATTATTTTTAGAAAATTGTATTGATGTGCAACGCCCATGACGACAAAATCCG
ACATGAGGGACGGGACATATGCCAAGATTTACCGATACAAAAATAAACATAAATCAAAAT
ATTTCTCGTTATACTGACTAATTAACTTTAAAACAAATACAGCAATTGTTAATAAAACAT
TTGTTTACAAATATTTGTGAGTATTTCATTTAATTCCTTTAAAATTAAGTAAATTTACAT
ATGAAATGTCAGCGATTCAATTGATGGTTCCCATCCCTAGCCTACATGTTCCGAAACTTA
CTTCGTTAGTACGCCCTGCGCTACGGTCGGATAAAGACGACCGCTTCTTACGTCATAAAC
GAGTGCCGACTTCTGGAATTTTCCATCAGTGTTGTGCTTGTGCATGAAGTTTTACGTTCG
TATGTCGATAAATGTACATGATAGAAATGTATCATGACGACTACTGAAGAGTTAATACGA
ATTCTAGAAGGCGATGAAAATGAAGAATTTTTATCAGACGAAGAGTTTGACATTGATGTA
GAGGTAATTATTTTTTTTATTACATATCTAGATAAATGTATTTTAATTTATTGTGTAGTA
TGGTGGTGATGTCTGAATGGAAATTTTAAACTTAGAGTGAGTGAGATGGCGAGAGCGCGC
CGTGCGATGAGAATGCGCGCGCGGCCACTCTGGAACGGTGATTCTGATTGGTTGGAGCGC
GAGTCACGTGTGGGCGCACTGACTCGCTCGTAGATACATAGGTAGAGTTTATTTTGTGCG
TGCTGCCGCGCTGCCACACACCGCACTGAATCGCACTGCTAATTTTGCTTTTGTAGGCTA
TTCAAATTTCCTACCTTGGAGACCGATGTATTTTTATTACTCTACAATTATTTTTTGTAT
TATTTCAGATTCAAGGAAACAATGTCACAACCACTAATTGGACAACGCAAATTGCTACCC
CAATATTAGAAGAATTCGACGACTTTGTTTGTGGACTGTCACCTGCTGTCAAATTAGATG
ATACCTCCACTGAATTCGAATTTTTCGAACATTTTTGTAGCAAAGACTTGTTACAGAAAA
TAGCCAATTGTACGAATAAATATCATCAACACTTCGTAAGACATACTGATCTCAGAATAT
ATTCAAGACTGCAACAATGGCGCGACGTGACTATTGACGACCTTTACATTTTCCTAGCAG
TAACAATGCTTTTCACTAGAAACAAAAGAATAACAATTGAAGAACACTGGTCTACAGACC
CGTTATTACATAGTACGGTGTTCAGTAATACTATGTTTCGAAATAGATATTGCTCAATTC
TTGCAATGTTATCTTTTTGTGAAGCACCTGCAGGGACAAGTAGTGTACCGAGATTGCACA
AAATAAAAATGATGATTGACCACGCTCGTGAAACTTTCAAAACAACATTTATCCCGGGTA
AAAAAATGTGCATTGATGAAAGTATTGTGCCTTTTAAAGGTCGTCTAATTATAAAACAAT
ATTTACCTAAAAAACGTAATAGATTTGGCATTAAGTTATTTGTTTTATGTGATGTCGAAA
CCGGTTATATCGTGGATTTTATAGTGTACTGTGGATCGGAAACAGAAATAGAGACCGTAC
CAAATTTAGGCTTATCTGGATCAGTTGTGACTGAACTTTTGAAAGACTACTATTTTTGCA
ACCGAGAGTTGTATGTAGATAACTGGTATTCCAGTCCTCAGCTTTTTATATATTTAAAAG
AAAGGGCGACTTATGCATGTGGTACCGTAAGATCAAATAGGAAAGGGATGCCGAAATTCC
AAAAACTGAAACGTGGACAAATAGCCGCTTACTCGTCTCCTCCCCTCTTAGCCCTAAAAT
GGCAAGATAAGAAACCGGTCTTAATGTTGTCTACAATGCACGATGACAAAATGATACCAT
CAGACAATGTAGACTACTCAACTGGGCTACCCAAAATGAAACCACAGTGTGTCGTAGACT
ACACAAAAAATATGGGGTCGGTTGACACTTCTGATATGATGACTAGCTCATTGGGCTGTA
TAAGAAAATCAAAAAAATGGCATAAAAAGCTTGGGTTTCACATATTTGACATGTTTTTAC
TTAATGCATTCTATTTGATTAAAGTGATTAAAAATAAACAAAATTATAGTTTAGCTGATT
TCCAATTAAACGTTATCAGACAAATRATAGAAAAATACAAACAATGTTCTTTAACTCAAC
AGTCAACTTCGCGCGGCGTCCTTGACCCTAAAGGTTTTTTACATAATAGTGCCTTAGAGC
ATTTTCCTGTTAGAATACTAACCGGCAAAAGTCAGCGATGCAAAATGTGCGCAGCAAAAA
GAAAACGGTCTGAGACTCGTTTTATGTGCCAAAAATGCAAAGTTTATCTCTGCATAGATC
CATGTGCTGTTGAGTACCACAATTCTACAAAACAATCGGTATCGTAATCCCACATCACTA
TTTTTGCGTTTAGTCTATTATGTCTATGGTCAGCTAGACGTTGTCGATACTCGACAATAT
CCATTATTCCGTATTCGACAGTGACGACTGTTAGTGGCACGACGTTTGTAAAATCAAGTG
AACATTTTACAATTTTTTAATATCAAGATGGGGTCCAAAAGTAAGTGGTCTTCGAAACGT
ATTGCATGTAAATGGTGATATCATTACAAAAACTCATGTTTGATTTGTTTTATAGGGAAG
TTTGAAGAGAGCCAGTCAATTTTGGCTCCCTTTGACTATAGCCAAGATAAAGTAGACATA
GACTGTAGCCAAGATGTTAACCTTCCATCAACGCTGACCAACGACGAGTATATGGTTTAT
TTAAATGAGGGTCAGTCGCATTTAAGAAGTTCTGATAGTACGCCAGATTTATATAGATCT
ACGGCGACACAAACTTTAGTCAAAACAACAAATGCAAGTACACAATACGAGCAAATTGAT
AATCCAATCAAAGAAAGTGCCAAAATTTTAGCGGACAGTTATTTTGTTGGCGATGAAACT
CGTAAAAATAAGTTTATCGAATGTTACACAAATGTGGTCTCGTCAATAATTCGCCTCGTC
GATAGCGAGCATAAATAATTTTTCGACGGATCATACTATTATTGAAAAATCTTACCTCTG
ATTGTTAGACTGATTTTAGTAATAAGAAATTATATCTGTGATTATTTGACTGATTTTATT
GAAATTAGTGTTATACAAATTTTATTGTGATTGTGATA
>Tni_Contig_9
ATGTACAGTCTGGGGCCATAAGTCCAGTAGCACATCAAAGATCGTATTCGCCTGCATGCT
ACGGCGCATACATGTGTGCGTGATGTCAACGCAAACATTCCCCGTCATACAGTATAACTA
CAAGATGATAGTGTGTGTGGGTAATACTAGACAAAGATAACAATATATTTGTTTTCTTTC
CTATTAGTGTGGTATGCACCTTTATCAACAAGTTAATTTTCAAATCTACCTGCAACATAT
TCACAATTTTATTATTTAACTAAAACTACCTCATAATTTCTGCGGTCTTTTAATGGACCA
ACTATTATGTCAATTTAAACTTCAAGAGTTCATATGGTTAAGTGCAACAATGTGTGACTT
GGGAATGAGTGGATGTCAGTTCGAATTTCAATTGATTCGTCAGATCGCCCTTTTTTACTT
TACTCTCTTATTAGAAGCAACATTATTGTATATTTATTTATAGATTTTATATTATAAATA
TATAAAGGAATATTATATTATATTTAAATATATCAATGATTATATTATAATTAATAATAA
CTTTAGGTTCAAATAAAATAATATTTGGTAATGTGAAGAAACATTTATTTATATTATTGT
TAATAAAGTTAAAAACATAATTTATCATTTTGTATTATATTAAAATTAAAATAGAAGTGT
TATTATACTTCTGACTTTATGAGATTATAGCTTAATATATTCATTTTCTCAAAGAGAAAA
GAAGATTGAAGCTTAATCCCAATCTTAAAATCAAAATAAATTACGTATGACTTTATATTA
TGACCAGCACGCCCACTAAAAAACAGCGTAATCAATATTTAGTATGGCCTCCATTATTTT
CAATGCAGCTAAGCAGACGTCGCCGCATGGAGGCCACAATGTTTGCACATATATCTGTGC
CGCGTAAATTCTCCCACAGTTGAGTGCAATGGGATTTAAGCTGCTCAGGACATCTCTCAT
CTCGCGCTTCCCATCTTTGAACCATTAAACCCCATATATTTTCAATGGGGTTTAGATCAG
GGGAACGTGCTGGCCACGGAATAACTTTAATATCATTATGCTTGCTAAACCACTCTTTTA
CAATACTGGCACGATGTATCGGACAATTATCTTGAACAAAATTTAGTTCACTACATTCTT
CTATGGGGTAAACATTACGCACAGTAGGTAGCATTATGTCATTTAAAACTTCAACGTAAT
TAGAGCTGTTCGCACGCGTAGGTATGAATTCCAGTTCACCCGGCCCTTGAGCACTAATCC
ACCCCCACATGTTCACACTTATTCTACCGGATTCTGTATTCGGAATAATGTTTTGCTCAG
ACCAGCGAGTATTATCTTTTCGCCATAAATGAAGTCTTCCTTTCTGGCAAGATTTGAAAG
TCTTTTCATCGGTAAATATGGTTGTATCCCAGTTAAAATCTAAATATTCTCGAGCAAAAC
GTAGTCGTTCCTCCTTGTGTTTTTGTGTCAAAAACGGTTTTTTAGCTGGTTTCCGGTGAT
GTAAACCTTCAGCATGGAGTGCACGGCGAACAGTTCGTACTGACGTATCAAATTGATCAG
CAAATATTTTTGTTGGAATGAAACCATTTGTTTCATATTCTTCCACCATGGCACGTCGCT
GAGTCGGGTTTATAAGCGGTGGCCTTCCACTTCTTACACGACACTGCAGACTACCTTCTT
CCTCGAACCTCTTTATCCAACGGCTAACAGTATTTCTCTGAAAAACGAAAATTTTATTAT
AAACTTGCAACTAGTGATTATATAAAAAAATATAGACCACAACAACCATAATTACAATTT
TAAAAAAATACTTACACATAAGCCGGTTTGATTTGAAATTTGAGAAATATTCAACCCATT
TTGATGTAAAGCGACAATATTTGCCCTGGCATCAATCGTAATATTTGCTTGCATTTTGAA
TAAAGATAATAAAAATACACTAATCGCAATGATAATACAAACGCTCCGAACAAAGTTCAC
CAACAAACAACGTCGTAACTAATTTATTAAATTAAAATCTAGTAGTTAGTTAATTATTTT
TTTTACATTTACCCTCATCTTCATTCTTTTTTGTAAATAAGTTCGCGACACATTTCATCG
CATATAACTAACTATAGAATTAGTGTAGCCATTCTTAATTCATAATTAAAACACAAAAAG
TGTATACTGCAGTGGGGTTCGATTGCAGGTCTCAATGAGCGTTTCAGTTAGACCAATGCG
TTATCCGCTAAGCCAAACAGACACTTATCTACATTATTGAAATTAAATAACAATATCTCA
ATACGTCCGTCATCGCATAACTGGTTTGTCACCAAGGCAAATTATTATATCGCACTCTTT
CTGACTAGATAATGATGAAAGAGTGCGAGACCGCGTATGTGTGCAAAATGTTTGTTATAG
AAAAAGGTCGTAAGTGCAACTTGTTTTAATGCGATAGTTTTGTGAAACTGCTACTGCACT
TATGACCGCTACC
>Tni_Contig_28
CTTTAACTTATTTTCTGGGGCATTATGCAGGTAATCATTTATTGACTTATTAAGATGAGC
AGTTTCTGGAAAAGTGGTTACTGGAAAAGTTGCAGAAGTCGACGGCTGGCACAAATCTGA
ACAACTTTTTGTAGGAAACGTTGTTATTTTTAGTGTGGTTTTATTAGCATAGTGTTTTTC
AGTATCGGTTGATTCCTTCTGTGGGCAATCACTTTGAAAGAAGGACCAAAGTTTAACCCT
AGAAAGATAATCATATTGTGACGTACGTTAAAGATAATCATGCGTAAAATTGACGCATGT
GTTTTATCGGTCTGTATATCGAGGTTTATTTATTAATTTGAATAGATATTAAGTTTTATT
ATATTTACACTTACATACTAATAATAAATTCAACAAACAATTTATTTATGTTTATTTATT
TATTAAAAAAAAACAAAAACTCAAAATTTCTTCTATAAAGTAACAAAACTTTTAAACATT
CTCTCTTTTACAAAAATAAACTTATTTTGTACTTTAAAAACAGTCATGTTGTATTATAAA
ATAAGTAATTAGCTTAACTTATACATAATAGAAACAAATTATACTTATTAGTCAGTCAGA
AACAACTTTGGCACATATCAATATTATGCTCTCGACAAATAACTTTTTTGCATTTTTTGC
ACGATGCATTTGCCTTTCGCCTTATTTTAGAGGGGCAGTAAGTACAGTAAGTACGTTTTT
TCATTACTGGCTCTTCAGTACTGTCATCTGATGTACCAGGCACTTCATTTGGCAAAATAT
TAGAGATATTATCGCGCAAATATCTCTTCAAAGTAGGAGCTTCTAAACGCTTACGCATAA
ACGATGACGTCAGGCTCATGTAAAGGTTTCTCATAAATTTTTTGCGACTTTGAACCTTTT
CTCCCTTGCTACTGACATTATGGCTGTATATAATAAAAGAATTTATGCAGGCAATGTTTA
TCATTCCGTACAATAATGCCATAGGCCACCTATTCGTCTTCCTACTGCAGGTCATCACAG
AACACATTTGGTCTAGCGTGTCCACTCCGCCTTTAGTTTGATTATAATACATAACCATTT
GCGGTTTACCGGTACTTTCGTTGATAGAAGCATCCTCATCACAAGATGATAATAAGTATA
CCATCTTAGCTGGCTTCGGTTTATATGAGACGAGAGTAAGGGGTCCGTCAAAACAAAACA
TCGATGTTCCCACTGGCCTGGAGCGACTGTTTTTCAGTACTTCCGGTATCTCGCGTTTGT
TTGATCGCACGGTTCCCACAATGGTTAACTTATACGGTTCTTGTAGTAAGTTTTTTGCCA
AAGGGATTGAGGTGAACCAATTGTCACACGTAATATTACGACAACTACCGTGCACAGGCT
TTGATAACTCCTTCACGTAGTATTCACCGAGTGGTACTCCGTTGGTCTGTGTTCCTCTTC
CCAAATAAGGCATTCCATTTATCATATACTTCGTACCACTGTCACACATCATGAGGATTT
TTATTCCATACTTACTTGGCTTGTTTGGGATATACATCCTAAACGGACACCGTCCTCTAA
AACCAAGTAACTGTTCATCTATGGTCAAATGAGCCCCTGGAGTGTAATTTTGTATGCACT
GATGGATAAAGAGATCCCATATTTTTCTAACAGGAGTAAATACATCGTTTTCTCGAAGTG
TGGGCCGTATACTTTTGTCATCCATTCTAAGACATCGTATCAAAAAATCAAAACGATCAC
GACTCATTACAGAGACGTACACCATTGACAAAGATCGATCAAAGAGGTCATCTGTGGACA
TGTGGTTATCTTTTCTCACTGCTGTCATTACCAGAATACCAAAGAAAGCATAGATTTCAT
CTTCATTCGTGTCACGAAATGTAGCACCTGTCATAGATTCCCGACGTTTCAATGATATCT
CAGCATTTGTCCATTTTACAATTTCCGAAATTATCTCATCAGTAAAAAATAGTTTGAAGC
ATAAAAGTGGGTCATATATATTGCGGCACATACGCGTCGGACCTCTTTGAGATCTGACAA
TGTTCAGTGCAGAGACTCGGCTACGCCTCGTGGACTTTGAAGTTGACCAACAATGTTTAT
TCTTACCTCTAATAGTCCTCTGTGGCAAGGTCAAGATTCTGTTAGAAGCCAATGAAGAAC
CTGGTTGTTCAATAACATTTTGTTCGTCTAATATTTCACTACCGCTTGACGTTGGCTGCA
CTTCATGTACCTCATCTATAAACGCTTCTTCTGTATCGCTCTGGACGTCATCTTCACTTA
CGTGATCTGATATTTCACTGTCAGAATCCTCACCAACAAGCTCGTCATCGCTTTGCAGAA
GAGCAGAGAGGATATGCTCATCGTCTAAAGAACTACCCATTTTATTATATATTAGTCACG
ATATCTATAACAAGAAAATATATATATAATAAGTTATCACGTAAGTAGAACATGAAATAA
CAATATAATTATCGTATGAGTTAAATCTTAAAAGTCACGTAAAAGATAATCATGCGTCAT
TTTGACTCACGCGGTCGTTATAGTTCAAAATCAGTGACACTTACCGCATTGACAAGCACG
CCTCACGGGAGCTCCAAGCGGCGACTGAGATGTCCTAAATGCACAGCGACGGATTCGCGC
TATTTAGAAAGAGAGAGCAATATTTCAAGAATGCATGCGTCAATTTTACGCAGACTATCT
TTCTAGGG
>Tni_Contig_26
AATTTACGTAAACAATGAATTCAAACCGATTGTCCAACTTCTGTACGAATCAATGTCAAT
CGATATATTACGCCATCTAGTACATACATTTGTCATTTGTAAACCGTTGCCAAGGGCTTA
AAGAACATTCCATCGGTCAATAGATGTCGCTATGTATCTCAAAACAATCAAGAAACTTGT
TTATTTTGTTGTACCACATATGGAACAGTATGCGCTGTAGGG
>Tni_Contig_8
ATCCCGGGTAAAAAAATGTGCATTGATGAAAGTATTGTGCCTTTTAAAGGTCGTCTAATT
ATAAAACAATACTTAGTCTGGCCATAAATACTGTTACACTTAATTATAAAAAAATATTAC
ATTTGAATTTCGAATCTGTCATTTTTATACGATTGTTCATTGTGTTTTCTCATTTTGGCG
CCAATACATTGTAAAATATTTTGCGATATTAAAATGGTGTGGGGTGATAAAGAGAACCGA
ATCGCTGTGATAGCATTACACAAAGTAGGTATGGAGCCAAATGCAATTTTTAAAACTCTC
CATACACTTGGTATTAGTAAAATGTTTGTGTACCGGGCTATTAATAGGTACAATGAGACC
TCCTCTGTTTGTGACAGAAAAAGATCTGGCCGTCCACGTAGTGTTCGTACGAAAAAGGTG
GTCAAAGCAGTAAGGGAAAGAATTCGAAGAAATCCTGTCCGAAAGCAAAAGATTTTATCT
CGGGAAATGAAGATAGCACCTAGAACCATGTCGCGTATTTTAAAAGATGACTTAGGACTT
GCAGCCTATAAGAGACGCACTGGCCATTTCTTAACTGATAATTTAAAGAAGAATAGGGTG
GTAAAATCGAAACAACTACTGAAGCGGTACGCAAAGGGAGGTCACAGAAAAATTTTGTTT
ACGGATGAGAAAATTTTTACAATTGAGCAACATTTTAACAAACAAAATGACCGTATTTAT
GCTCAAAGCTCTAAGGAAGCTTCCCAATTAGTCGACAGAGTGCAACGTGGACATTATCCG
ACTTCAGTGATGGTTTGGTGGGGTGTTAGCTATGAAGGAGTGACTGAGCCATATTTTTGT
GAAAAAGGTATCAAAACATCGGCACAAGTGTATCAAGATACCATTCTTGAGAAGGTAGTT
AAGCCCCTTAACATCACCATGTTCAATAACCAAGTATGGTCCTTCCAGCAAGACTCGGCG
CCGGGTCATAAAGCTCGGTCCACGCAGTCTTGGTTGGAATCGAACGTTTCGGACTTCATC
AGAGCTGAAGACTGGCCGTCGTCTAGTCCCGATCTTAATCCGCTGGATTATGATTTGTGG
TCAGTTTTAGAGAGTACAGCTTGCTCTAAACGCCATGATAATTTGGAGTCCCTAAAACAA
TCTATACGATTGGCAGTGAAGAATTTTCCCATGGAAAGAGTGCGTGCTTCTATTGATAAC
TGGCCTCATCGTTTAAAGGACTGTATTGCAGCCAATGGAGACCACTTCGAATAAGCTTTT
TATATTTTTAATTGTTTTATATTTATGTATTAAACTGACACACTGTAAAAGTAATAAATG
TTATTTGCAGTTAACAATTTTCTTTTTTCTTTATTACAATATTTATGGCAAGACTAGGTA
TTTACCTAAAAAACGTAATAGATTTGGCATTAAGTTATTTGTTTTATGTGATGTCGAAAC
CGGTTATAT
>GBKU01024125
ATACCGAACAGAGAGATAGCTTCTTAAGAACGTGCAAAATTATTACCTATTTTGGTAGGG
TTGTCACAATAGGATAAGAGAAATTAAACAAATCATTTGTTAAATAGTTTTATATTATTC
AGTATGATAGGCATCTTTACAAATTACTGACTCTAATAATTTTCTTTTTATAATGTTTGT
TTTTTAACAATTTATTGTTTCTTTTAATGGTGTGATAAATTCTGAATCGAACATATAGCT
TTTTCAAGTAATCTAACGGGAAACACTCACATGGCAAATCAAATTTACAATCTTTAATAC
GTTTAAGTATTTCGTTGCCAACATTGACAATATTTATTTCAAGATCGAAATATTCGCGAA
ACTTTTTCTCAAGCAATTCAACAAATGCGATAAAGTTATCAGGAGGTATAATTAAAAATC
CCAATTGTACGTTACCATCATTAAAATCCTTGTAATGGCTGAATAGAGAATCTTTGCCCA
TATTTATAGGTTGTTCAGATCTCTTTACATACAATTTTATTTTTTCACATTTGCTATGTT
GTTCGAGGCATTTTCGGTACAAATAGCCTGAAACATACACTAAACCATTTTTTTCCGGTA
AATCAATCCGATAGTCACTTGTACCTACTGCTAATTCAGGGGCAATAACTTCATCTGGTT
GCGGATCTAGCGAAACTTGTGTGGGAGAATTGAAAATACGACAGTCGTCTGGTTTCATAA
GTAAGCTATCGAAATCTTGATCATACAACAACAGGTATTGTTCATACATACAGTACAATA
AACAACCATTTTTAACAATAAATACTAAATAAAATAACAAAGACCACGTTTTATAGTAAA
ATAATTATTTAAACTTGCAACTATAAATGTGCGTCGTGCTAACCCTGAGATCGTCAACTG
ACTCTGCAAGCGTAAACCGGTTTTTTCCAGTTTCACTGCGTACGCGACAAGCGGCCAGTG
GTCACTCACACACGCCCCGCGTGCTTGTAGTAGTGCAATCGATTCGCGCGGTTGTTTGAA
GCTATCTCTCTGTTCGGTATTTTTACTCATGTGGTGCGGCACCCCGCCGCCGACGCCCAC
CAGAAATACATACTCCACCTTTTGGAAAATTCCTAATAATCTTGTAGTGGTGTTGCCAGC
TGCGGTCATCGCTTCTCTTGTTCGTCCAACAGACGGTAGTTTAGTGGTAACGACTCTGTG
GTTACCTATCGTACCCAGTGTGTACACGTTTGATTCCCCGACAGTTGTGTATCGAACGTA
GGTTTCTTGGTTGTCCATCATGGCGTCCACGGCTTGCTTCTCGCAGTACAACGCTGTTAT
CACAGCTATACTTGGCTGGCGCGATGAACACAATGTGGGCATTTGCTTCACAACCTGAGT
ATCAACACTATGTTGGCGAACATAAACTCCTTCTGACATGGCGCGGGTCAAACCCTTCTC
TTCTAGTGATTCTAAGGCATCTTTTACTTCCGTCTTTGACCATTTTCCGGCAGTGACAAA
ATCGTCGACTGTCAAAGGATTTGGATAAGCATTTTCAATCATATCCAATACTCTCTGTTC
TGAGATCAATGGTGTTTGATTCACCACACTATCTTCAATGTAGGCTGGTAATGGGGCTCC
AGCTCCTTCCTGTCTAAGCTCTACTTCAAGTAGTTTTAATTGATTGTATTTGTGCTGCAT
TAGTTTCATTATTTTTTTGATGTAGCCAACATAATCTTTAGGAAAATCTTGTGGGCTAAC
GAGTTCCCTGAAGAACGCCTGTGCTTCATAAGGCCGTTCGTGCGGCGTCATATTTGGTTT
GAACCAGAACCTTAACGCGCGAGCCTCTCTCGAGTGCGTACCCGTCGCGGCGGACACCAA
ATATACGTAGAATTCCAACTGAGCGTGACATGGCTCCGTCACACCATTCTCATAATTTTT
CTCTTTGTTGATAATAATGCCAGTGTGGTCACCTCCAGCTACATGGATCTTGTCACTTGC
CTCTGGTTCAACTGCTTTCCTTTCAATCACTAAAGTAGTAGAATTAGCAGTTTTGCTTTT
TGGTGTCATAACCACCTTTTCTTCCAATTCCGCCATTTTTCCAATAACTTGTCTTGCAGA
TGATTAAATGCAGATAGATGAATTAAAACTACCTTATTACACAAACGCCTCTCTTGAAAT
AAATAAAAGACCACTATTAAAGCTGATCTTCAAGCAAAATCAGCTCAATGATTACCACAA
TAATATTTTTGTTCAAATAATAATCCAAGCAGACCAGACACAGATTACACACTGCATTTG
ACG
>Tni_Contig_1
AAATAAGAAATGTGTTTTTGTAAACCAATAACATGATATTAACTATTGGTAACAGTAGAA
GTGTCACTAAAATAAAATTAAAACCTGGCTATTCCTTTTGCACATATGTCAAGCTCTACT
CGTGTGAAGGGAATAGTCAACACTAATTTTAAATTTAACTTTAATGGGGCTACCTATAGC
TACCTTTATTATACCAAAAAGAAAATTAAATATTTATAACATATTTTGAACATTACTTTA
TAACACTATC
>GBKU01069730
ACTGATAGTAATAGATGGAGATAAGTTGTAGTTAACTCATTTATTGATAATGTATAAAAT
GTTAAATGCAAAGTAAATAAAGACATCTACAAAATTTGGTCAAAAAAAGGAGAATACTGT
TTGCATGTTGCTTAGAAGATGTTCTATAAATATCCTTAAATGTATTACAGAAAATTATTA
TATTACTTTATTCGATGTACACACGTATAAACGGCTATCAGGCAGATGTCTTCTTCTACG
TCAATGTTTTTTCAGAGTAAAAAAAGACATCTACATTATTTCAGTAAAACAACGATGTAG
CGATAAAACCTATTACACAATTCATAAAGAAGGTTATTTTAAAGCATCATAGAAAATTTC
AGGTTAATCGGTTCATAACTCGCAAAATAACCACGCTTTTAAACTAAATCTGCTCTCCTG
TAAAGTTGCGATTTTGTAGATGTCCGTTTCTACTTTGCTGCCATCGATATAATCCTTGTT
CCATTCATCG
>Tni_Contig_7
TTATTAACTACTCCTCCCCGGAACTAAATGTCAAAAATAAAATGACAGCAGGTGAAGGTT
GTCAGGAAATGGCGTCGGAAAATATTGTTTTTTACAAAACGAGTTTTATCTGCATAAAAC
ACTATATTTGATTATTCTATAAACGAATAAAGATTAATAGATATATTTTCTATGTATCAG
GAATCAAAAAACAAATAAAAACCGAAAAAGTATGTATATTCTACTAGTTGGAAGTTTTTA
AACCCATCCTGTGAGTTTGATTACAAGAAATATACAAATATTGAAACCAAATATTGAGAA
CAAGGGCCTATGCTATCTAATTACGTAAACAATTAAATGAAAGACGTCGAGATGTTTATA
ATAAAACCACATAAACATTGACGTGGCAAAGCATTGAAACAACTAGTGATGTTCCATCAC
TTTTTGAAATTTTATCGATAATTGGTCTTTTTGTAAGGTATTTAGTATTTGTAAATAAAA
ATACAATATAATTAAAAAAAGTATATTTATTTACGATGAAACATGTAAAATAAAAGAAAA
AATAAATAAATGCAAAAACATGAAGGCATTTTTATTGACAATTTATAATTAAGTTGTTCA
GATGTGTACAAAAAACAATAATTCGTCTTTGCTGTTATGGAGAAGGGCGATGAAGTCTTG
AGGAGCCTCGT
>GBKU01024123
GAGGCGGGTGAGTTGGAAGGTTTTGTAGGTTTAGTCAGTAGGTGGCGGCATGGCGGCTAT
GATGCCTTTCATGACGGCGGCCGCGGCCAGCGCTGCGTGTGGCTGCCACGCCTTGCCGCG
TGTGCCGTCACGGTAGTCCGATATACCTCTTATAGAAACAAAGCAGTCCTTCCTGTTCCC
GATGACACTATCAAGCACAGCGTCGAGCTCGCAGTCGTAGGCGAGAGCGCGCGCGTGAGC
CGCAAAAGCCGCGCGAGCCTCGCCCGACCCACTGACCGCGCGCCCACCGGCTACAGGAGA
TAAGTGTACGCGGAGACCGCTGCCAGCGCGGTCAACTTGGTCTCCTTGTGGCGAGGGATG
CGAGACCTCAATGAAGGCGCCCTCACCGATCTCAACGCACAAGCGATCCGTGGCGCCCTC
GGGAGCCTCCCACCTGCCCGGCACGCCTCGCAACCGGTCTAAACCTTCGTTAACGTAAGC
ATCCCAAATAGCTTTAGAGTTGCTGAGTCGTGCTGCGATGTCTTGGAGAAGAAAATCAGC
TGGCTTGTATGGCTTCACCTCATAGTCCCATCCTCCTTTCGCGTTCTTTTCCGCTTTCTC
GCAGAATATGTAAACATATTTGTCGGGTAAGTCCGGTGCCGGCGACGAGACGACGACGTC
GCCCAGACGCACGTGCCTCTCGTAGTCCGTGTAGTGCGGCCACATGAGTAAAAATACCGA
ACAGAGAGATAGCTTCAAACAACCGCGCGAATCGATTGCACTACTACAAGCACGCGGGGC
GTGTGTGAGTGACCACTGGCCGCTTGTCGCGTACGCAGTGAAACTGGAAAAAACCGGTTT
ACGCTTGCAGAGTCAGTTGACGATCTCAGGGTTAGCACGACGCACATTTATAGTTGCAAG
TTTAAATAATTATTTTACTATAAAACGTGGTCTTTGTTATTTTATTTAGTATTTATTGTT
AAAAATGGTTGTTTATTGTACTGTATGTATGAACAATACCTGTTGTTGTATGATCAAGAT
TTCGATAGCTTACTTATGAAACCAGACGACTGTCGTATTTTCAATTCTCCCACACAAGTT
TCGCTAGATCCGCAACCAGATGAAGTTATTGCCCCTGAATTAGCAGTAGGTACAAGTGAC
TATCGGATTGATTTACCGGAAAAAAATGGTTTAGTGTATGTTTCAGGCTATTTGTACCGA
AAATGCCTCGAACAACATAGCAAATGTGAAAAAATAAAATTGTATGTAAAGAGATCTGAA
CAACCTATAAATATGGGCAAAGATTCTCTATTCAGCCATTACAAGGATTTTAATGATGGT
AACGTACAATTGGGATTTTTAATTATACCTCCTGATAACTTTATCGCATTTGTTGAATTG
CTTGAGAAAAAGTTTCGCGAATATTTCGATCTTGAAATAAATATTGTCAATGTTGGCAAC
GAAATACTTAAACGTATTAAAGATTGTAAATTTGATTTGCCATGTGAGTGTTTCCCGTTA
GATTACTTGAAAAAGCTATATGTTCGATTCAGAATTTATCACACCATTAAAAGAAACAAT
AAATTGTTAAAAAACAAACATTATAAAAAGAAAATTATTAGAGTCAGTAATTTGTAAAGA
TGCCTATCATACTGAATAATATAAAACTATTTAACAAATGATTTGTTTAATTTCTCTTAT
CCTATTGTGACAACCCTACCAAAATAGGTAATAATTTTGCACGTTCTTAAGAAGCTATCT
CTCTGTTCGGTATTTTTACTCATGTGGTGCGGCACCCCGCCGCCGACGCCCACCAGAAAT
ACATACTCCACCTTTTGGAAAATTCCTAATAATCTTGTAGTGGTGTTGCCAGCTGCGGTC
ATCGCTTCTCTTGTTCGTCCAACAGACGGTAGTTTAGTGGTAACGACTCTGTGGTTACCT
ATCGTACCCAGTGTGTACACGTTTGATTCCCCGACAGTTGTGTATCGAACGTAGGTTTCT
TGGTTGTCCATCATGGCGTCCACGGCTTGCTTCTCGCAGTACAACGCTGTTATCACAGCT
ATACTTGGCTGGCGCGATGAACACAATGTGGGCATTTGCTTCACAACCTGAGTATCAACA
CTATGTTGGCGAACATAAACTCCTTCTGACATGGCGCGGGTCAAACCCTTCTCTTCTAGT
GATTCTAAGGCATCTTTTACTTCCGTCTTTGACCATTTTCCGGCAGTGACAAAATCGTCG
ACTGTCAAAGGATTTGGATAAGCATTTTCAATCATATCCAATACTCTCTGTTCTGAGATC
AATGGTGTTTGATTCACCACACTATCTTCAATGTAGGCTGGTAATGGGGCTCCAGCTCCT
TCCTGTCTAAGCTCTACTTCAAGTAGTTTTAATTGATTGTATTTGTGCTGCATTAGTTTC
ATTATTTTTTTGATGTAGCCAACATAATCTTTAGGAAAATCTTGTGGGCTAACGAGTTCC
CTGAAGAACGCCTGTGCTTCATAAGGCCGTTCGTGCGGCGTCATATTTGGTTTGAACCAG
AACCTTAACGCGCGAGCCTCTCTCGAGTGCGTACCCGTCGCGGCGGACACCAAATATACG
TAGAATTCCAACTGAGCGTGACATGGCTCCGTCACACCATTCTCATAATTTTTCTCTTTG
TTGATAATAATGCCAGTGTGGTCACCTCCAGCTACATGGATCTTGTCACTTGCCTCTGGT
TCAACTGCTTTCCTTTCAATCACTAAAGTAGTAGAATTAGCAGTTTTGCTTTTTGGTGTC
ATAACCACCTTTTCTTCCAATTCCGCCATTTTTCCAATAACTTGTCTTGCAGATGATTAA
ATGCAGATAGATGAATTAAAACTACCTTATTACACAAACGCCTCTCTTGAAATAAATAAA
AGACCACTATTAAAGCTGATCTTCAAGCAAAATCAGCTCAATGATTACCACAATAATATT
TTTGTTCAAATAATAATCCAAGCAGACCAGACACAGATTACACACTGCATTTGACG
>Tni_Contig_12
CCTTTTAACCGCCCGACTTCAGAACAGTTGGCGTGTCCCTAGCGCCCGGCACAGTGAATC
GAAAATTAAATACCTAAAAGAAAGAGGGATGTGCAATACTTAACTTTGTGATGTCGATAT
TTCGTTTTAATAACGACATTTGCATTTGCGAGCGTGGTTAAGTAACAACTACATCTCACC
AAACTAAGTTTGCACCTCGCGTCGTTTACGTCACACTGAGGCTTAGGTACGGGCTGTAAA
AAAGGATTCGCTATGACTTTAAAAAAGTAAACAAATGTTTTTTAGATTTTACTTTGCATT
TGTTGTTTTTAACATTATATTATACGTAGGTACACGGGTACATGCCGCATTCCAGCGAGG
TGTAAACTTAGCTTGGTGGAGATATAGGTACCTACCTACTTGAATACTACTTAGGTACCT
TACGAAATTATTCGACATTTTTCGCAAGTCAGTAAAACAAAAAGTGTTTAAAAATTTGAA
CGATTTATTAATTATTACTTAAACTATTCACAATAAAATCAGTCCAGAGAAGAGTTTGGC
GAGTTATACGAACATAAATGTAGGGAACAGCTGATTTTTTTTTTCACGATTTTAGGTTTG
GTCCCATAGTAAAAGTTGTTCATAATGATGAGTACAACCTCTTAAGAGGTTGTTAATGAT
TTACCAATAACCCTGTAGATAATTCAACTCATCTGTGCGCGCGGCGCTATGTGTGGGTAA
AGTGGTAAGGACACGTTTTGCTCGGACGACGACTGCCGCTTACGCTGCCACACAAATGAA
AGCTGTATAAATAAGCGCACGCACACATGGCGCTTCGTGCACAGATGAATTGAACTATCT
GTAACGATATTTATCACAATCACAATAATTTGTATCACACTAATTAACAACAAACATAAA
AATAAAAATTTTACTTGACAATGTCATTATCAGTTTACCTATTGACTTAGATGTAACGAT
ATATCACAATCACAATAAAATTTGTATAACACTAATTTCAATAAAATCAGTCAAATAATC
ACAGATATAATTACAGTGTTTCTTATTACTAAAATCAGTCTAACAATCAGAGGTAAGATT
TTTCAATAATAGTATGATCCGTCGAAAAA
>Tni_Contig_18
TCTTAAAAGAAATGGGTTTGTATAGAACCAAGTCGTCTTCCTTTAAATCACTTAATCTTT
GACAAGTACTGCATTTATTGCGACTCATTAAACTTGGCCTAACCCAACACTTTCGTGTGT
TGAGGGATCCACCGATAATAACTCCACANNNNNNNNNNNNNNNNNNNNNNNNNNNNNNNN
NNNNNNNNNNNNNNNNNNNNNNNNNNNNNNNNNNNNNNNNNNNNNNNNNNNNNNNNNNNN
NNNNNNNNNNNNNNNNNNNNNNNNNNNNNNNNNNNNNNNNNNNNNNNNNNNNNNNNNNNN
NNNNNNNNNNNNNNNNNNNNNNNNNNNNNNNNNNNNNNNNNNNNNNNNNNNNNNNNNNNN
NNNNNNNNNNNNNNNNNNNNNNNNNNNNNNNNNNNNNNNNNNNNNNNNNNNNNNNNNNAT
GAAATCACTGTTATCGTCCTCCTCCATGTCAATTAGGTACTGAAAATACTACTTCTGAAT
TATTCGAAACACNNNNNNNNNNNNNNNNNNNNNNNNNNNNNNNNNNNNNNNNNNNNNNNN
NNNNNNNNNNNNNNNNNNNNNNNNNNNNNNNNNNNNNNNNNNNNNNNNNNNNNNNNNNNN
NNNNNNNNNNNNNNNNNNNNNNNNNTCCTAACCCAACACTTTCGTGTGTTGAGGGATCCA
CCGATAATAACTCCACAAACTGCTATTATTAAATCACTG
>GBKU01033694
AGAAGTGAAAAACTTTAAACGCCAGTTCCCAAAAAGTTGAATTTTTGAGTTATTACGTTT
TATGATTAAGTGTGCGATATATATATGAAGTTGCTACTTTTGTAAAAGGTAACCCAAAAT
TATTTAGTGGCCTTGCTGATGTAAGCAGTCGTAGTCGTAGGGATAATGACAGACTATGCA
TTGTGCCATGCAACACTGCGCTAATGCATAAAAGCGTATTTTGTCTAGCGCCTATCATTT
AGAACAAAGTGCCAAAATTGATTAAGTCCCTACCCTTAAATAAGTTTAAATTAAAATTCA
AAGAATATCTTGTTGCCAAGTGTTTTTATACTCTTAATGAATATTTAAATGATGCCTAAC
ACTTTTACT
>Tni_Contig_4
CACGGTGGTAACCCTCCTTATAACGCCATCTCAAAAATGATTTTTGCGAAAATAGGTTTT
CCCGAATTCTTTTGACGAAAATCAATAGTTTAATGAACAGGTAATTTAATTTCGATATAA
ATTATTTTTTTATTTATAACCGAATTAGTAAAATGAGTTGCTGAAGTGCATAGAGTCAGA
ATATTGATTCGACTGAATTATTCATACAGACATTTCAAATGAATTTCCTAGAAATCTTTC
ATATAGAACTATATATGTGTTATACATTTTTGGAAAGCGCAAAGCTTGAAGTAATTATAA
AAAATACAAACATAATAATCTATATTTTAAGCAA
>Tni_Contig_19
ACCAGGGTTTGAATACCGGTTCCAATTTTGGTTCTGATCCTTCATTTAGGTTCATAAAAA
GGTTCCTCTTTTCGGTACGGTTCCAGTTCCGGTATCGGTTCCGGTTTCGGTTCTGATGTA
CCGGTTCCTAGAACCTTTTTTTTTAATTATATTATACCGGTTCCTTGCCACCTATTTTAA
AGGTTCCTTCCGAAAGAGGGGATGCGTTCGTACAGAGTGTTTTGCAGACTATGCCATTCT
TTCAGTTCGTCTTCGTTCGTTGTGTTGAGTTGAGGGGTACTATATTATAATATAATATAT
GATATACGAGTAAATAATTGTCATTGTTACCAGTTGGGCTATATTAAAATGGATAAAGGT
AAGTGGCATTTCAATGTTTCGTATTCATATTCCTGTCGTGATTTGTGTCTCTGTTTTCTT
TATATACCAATTTGTTTTTTAACTCTCAGGAATGAAACGTACCTGTACCAGTCCCGATAT
AGACGACAAATTAAAGCATTTGATTAAAAAAAAACTTCAGGAGAAATGCCAACTGAATGA
AGACACGGAAGAATATGAATGTAATGCATGTCTATTGCACCGCAACGATGTTGATGACAG
AAACCATACATTTTCTCAACTGATTGAACAGGAACTAAATAATATAAAACCATGCTTGAG
AACTAGGTGTTACATCGACATGCTTGAGTATTTACTGTCAGCAAAAGGAATGCATACTAA
AGACGTAGAGAAGTCATAATCGGCATCTAATTACTACAAAAAGCGTGGGTTAATTCTTTT
AAAAAAGATGAATGAGAATGAATCTTATATGAACGAAAGGTGATTCTAAAGTGTGATTAT
TGATCATTAAATAGTGGAATTAGTATGTTTCTATATTNNNNNNNNNNNNNNNNNNNNNNN
NNNNNNNNNNNNNNNNNNNNNNNNNNNNNNNAACATAAAACGAAATTATTATTAAATCTA
GATAATTATTAGCACGCGACGTAGGCCCTGATATACTAGGTATACATATTATAACTTATA
CAAAAAGTAACAAAAACAAAAAATAACAGCACTTTGCAAATAACTTAATTTTCAATTTGG
CGACGAATTTAAAACTAAGTTTGAAATTCTCAATTACATAACGCCTACTCTGTTGCGCTT
CAATTACGAAGCTCAGTTAGATTATTTCTTAGCTTAGATACTAGGTAGGCAAAAATTTTA
CGTCAAGTCTTCTTATATCCTGATCCGTTTTTTATTGGTACCTAAATATAAGAGAGAAAT
AATAATAACTATTCTAAGATTTTTTAATGTTGCGCAACAGAATCGGGCATCTGGAAATAA
GATCATAGTAAATAATCATAGTTATATAGGTTTAAAAACTTCAAACCTAATAATAAAAAG
ATCTATGCTTCGATGAAAATAATTATCAAAAATTTTCATTACCTACTTATCTAAATTATT
CCTTAAGAATAAGATATCATCAATTAACTCACTTTTTAAGTGCGTTCGAAGTTTGTTAAA
TACAAAATTCAAAGAGGAAAATAACCTCTCTACACTGACTTGTGTACAAGGCGCAGCCAG
TACTATCTTTGATAAAATATGCAAATCAGGCAATATATGTTTTTTGCTTTCCCAAAATAA
CAAAATATTTTTGTTCGGAGGAAGGCGCACCTGTTTGTTAAAAAAATCTTTTAATTGGTG
TTTGATATCTAAGTCGTTTCCAGCGCAACCATAGTTTGGATCTCCTCGCTGGGTATTATA
CGACTGATCTAAGAAAACTTCGAGCTGAGATTTTTCATTCTGCTGCTGCGTCGAAGTAGA
GGCGACAGGAGAGCTAAATAGTGTATTGTCACGGTCTTCTTTATTTAACTTGCGCCATCT
CATCCAAGTACTGACCAAAACCTGTTCTGCGGTTTCTACTTGATTAGTGGTCAGCAAGAA
GTTAATTCGTGGATCCAAATATGCAGCTGCGACAAATGCTTTAGATATAAACAGTACTTT
TTCCCTAATCTCCATGTTGCGATGTAATTCACATGCGAGGGTTGTGTTTATGGCCTTGAG
CTCTATTTTGCAATTTATCCAATCAAGGTAAAAGTCACCCATAGACAGTTGTTCCTTTTG
TAATTTGTTAGTCAAGATTTTGGTTGGTTTTAAAGACGCTATAGTATCCTCTATAGAATT
CCACGTCGTTTCAGATAAATAGAGCTCATAATTATCTGTACACATTGGTCGAAGTTCTAG
AAGCCGAGTGAGCATATCATAAGTCGAACTCCAACGTGTGGGGCAGTCCACCACGGGTTT
TTTAGCCCCCATACTTTTTAGAAGGTGTTGGTACACTGAGGTGCGTAACTTTTTTATAAC
CTCACGAGCATTTGAAAGCATCGTTAGAATACATGAAGATTCACTCCCTAAAGCGTCTTG
TACCGCTAGCTGCAACGTATGAGCAGCGCATCTAACTGCCGCAACCATGTAATGTTCACT
GTCAAGATAATCTTCGAGTATAAAGTTTACTTCGTCACTCATCATCTCCATAATATCATT
TTCGTCTTCATCTGTGTCATCTTCATTTTCTTGAATGCTAGTTTTTATTGCTTGTTCCAC
TAACCTGACCATTTTCAGCATATTTGCTCCATTATCAGTGGTTATGGAATAAATTTGTGA
GATGGGTATCTTGAAGCGATTTAAAACATAAATTAATTGGTCTTTTAAAAACTCAGCTGT
ATGTCGTTGGGTGAGTTCAGTCACACTTAATGTTTTAATAATTATTTGGTTATGTTCGAT
ATACTGCAGGTTAATACCAAAAAAACTTCTCAAATGGCATGATGCTACATCTAATTTAAG
GCTTATAAATCTTTTCCTGATCTTTGCAGAAATCTCATCTCGCAAATTGTCCGCTTTTTT
TTGGGTAGCGTCACGAATTTTATGTGAGTTTATAGAATTGTGTGAGCATCCTGCCATTGC
CATATCCAATATGTTTTGAAACGGTTTGTCATCAATTAATGTAAGCGGTCTCCCACATGT
CGTCACCAAATTTGTGCATTCTTCCAGTAGTTTAGCTTCTAAATCTTGTTTGTTTTTTTT
TCTACTGTTTCCTTCGTCGAGTTCTTGTCGTTCTGCGCTAT
>Tni_Contig_22
TCGCTAACAGTTTAAAATATCGCCTCTTTACAAGAGCAACGTGACATCTCATAAAAACGT
TTTTTTTTTTTATTTGATATTCAAAACCGCGATGTCGAATTTTATTTTCTACAAAAACGC
GGTATTTTAAAAGTGAATGTTCGAGGAGCTATGAGTGAAAGAGACGACATGACCGTGGCA
AATGGCGTTATCACGTTGTCTCTTTCGGTGTGGCGCACGACTTCGACAACGCGACGCGTT
AGTTTGCCCCGCACGCGCAACGAGTGAAGTGCTCCTGCTTTTCACAAAAAACGTGGCATC
ACGAGTATACCACGTTTTTAGTGCAAAGGTATGTTTCTTGTTGTTTTTTACTTTAACTTG
ATTAATGTGATATTAGTTATTTAACTCGTTTTTGTTGTAAAACTCATGAGTATTGAGAAT
GAGATTATGAATATTGTCACATTATTGATGAAAAAGTTACAAGTTTTCCTTGTGATATCT
TTGAATGTAACCATGTTGTTGATGAATCGTTTTCAATTACTGTGGGTTATTTTATTTTAC
ATCACTATTTTTGAAAACCTTTAAGTTTTGGATTATATCATGCTAAAATGTTACATTATA
CATGCTAAAATAAAGTAACTTTTACGAATTTGTTTTTCAGATGGCATCACGATCTAGGAT
GTTAGTTCAATTAGCTACAGGTGTTAAAAATAATTTAAGTGTACAACAAAGTGATTCAAA
CTCTCAGATAGATACTTTAACACAAGATGAGAATGAAAATGCCAAAAGCTCGACCAATAC
ATTGCAGACATCAACAGAAGGTATTTTTTTACTTGTACTGATAATATATTTTTTTATTCT
AGTTATGTTCCTATAATTTCATTATTTCATTCCTTTTTGTAGACAAAGACATCGCATTAG
ATTCCATCCGACCTCGTAGTAATTCGACTAGTAGCAGCGGTTCCTCTAGTTCTAGCAGTT
CTTCGAGTTCTAGCAGTTCTTCAAGCAGTGGCCCATCTATGTATCAAGGTAAGTTAATTT
ATATCCCACTTTTCTCACAAAATTCGAGGGTAATTGATCAAATCAATACCACACCACTAC
ACTTCAAGAATTTTGATTGCATTTATAACGTTTCAGACAGCGACGACTCAGTAAAGGATC
CTGATTATGAAGCCCAACCAAAAAAACGTGCTGAGTATTCTTCTGATACTGACGTGGAAC
AAAATATCACTACTAACTATATAAACATTTCGGATGATCAACATTTGGTAACATCTAATA
TAGTTTCAACAAACATTGAAAACTCCGAGGAACCACTTTCGTCTACAAACGAACATGCTA
TGGTATCCTACGATCTCGGTGTCATAGAGAACAGTGAATCTTCTGCGATTGAAAACGTAA
GTAATGGAAATGCTGTAGGTCTAATAGTGTATAATTCTAGTCCAACTAAAACTGGTAAAA
AAAGAAGACTAAATGTAGCAAACTGGAAAGTCAATGTAGCTAAACGACTGAGAAATAGTG
GGAAGCCTTATCAATCTACCAAATCAAAAAAAAACATGCCAAGTCGTGAATTGAAACCTT
CTTGTAAAGATAAATGTAAATTTAAATGTGGGTTTAAATTTACAGAGGAGCAAAGACAGA
CCATTTTAAATGATTATTGGAGCTTAGGTGCAATAGAAAAACAATGGACGTTTATTGCTA
ATAGCGTAGACATAGTCATCCCAAAACAACGTTACGTTAAAGTTGATTCGGATGGAAATG
TTGCAACTATTCGAAACAACAACAACGCTTTCTTTTTGACGATTTCTGGTGAAAAAACAA
GAGTTTGTAAATTGTTTTTCAAAAATACTTTGGGGATTAATAATCGACCCATAGAGACTG
CTTTGAAAAAGAAAAATAGCAACACTAATATTTCTTCCATGAAAGATAACCGAGGTACTC
ATTCAAACCATTATGCAGTGGACGAAAGCATTAAAAATGGCATCAAATTGTTTATTGAGT
CTATACCGAAGATTGAGTCACATTATATCCGGGCTAACTCAAAACGAAATTATATTGATG
GTAGCAAAGCTGTCACAGATCTTCATAGAGATTATGTAGAAAAATGCAAATCCCAAAACG
TCCCCTATGGAACCTACATTACATTTTATCGTATTTTCACACAAGATTTTAACATTTCGT
TTTTCACTCCTAAAAAGGATTTATGCGATATTTGCGAAGCCTATAAAAACATCACAGATG
AAGAGAAACAATCTAAGAAACAAGATTATGAATTACATCTTAAGGAAAAGAATTTGTCTC
GTATTGAAAAAGAAAAAGATAAGAACAACAAAAATATTTTAGTAGCGGTCTATGATCTTC
AAGCAGTGTTCCAATGCCCCAAAGGAGACATCTCAGTTTTTTACTACAAGTGCAAACTAA
ATGTACTTAATTTAACAATTTATAACTTACAAAATAATTTAGTTGAGAGTTATGTATGGG
ATGAGTCTAACGCCAATAGAGGTGTCAACGAAATAGCTACCTGTGTTTACAAATACCTGG
AGAAAATTTCGGCAACGGCTGAAGACCTCGATGTTGTCTTTTATTCAGACAATTGTGCCG
GACAGCAAAAAAATAAGTTCATGATCTCAATGTACACTTACGCAGTCAAAACTCTGCCAA
ATCTCAGATCAATTACACACAAATACCTCGTTAAAGGACATACGCAGAACGAGGGCGATT
CAGCTCACTCTCAAATAGAGAGAGAAGTTAAAAGGCAATTGAGATCAGGACCAATGTATA
CACCTGACGCATTTATCGGGGCTATAAAGGCGGCACGGAAAAAAAGCGAGCCATTTCATG
TTAATGAAATGTGCTTCGATGATTTTTTTGATTGGAAAAGTATATGCACTCAAATGAACT
TTGCAATAATGAAAGATGAAGACAATAATCCTGTGAAACTGGCTGGACTGAAGATGATAA
AAGTTCAAAGCTCTGATCCCGATGCCATATTTTTCAAAGAATCGTACGCTGACGAATTAT
TTAAGAAAGCTATAGTGGTGAAAAAAAAGAGAAATCATAATAGTCAAAGCATTAATTTAG
ATTTGCAAAAGGCCTATCTTCAAAAACCTGGACTAGCAGAGCGAAAAAAAGCTGATCTCA
TGGATTTGGTCAATAAAAACCTCATTCCTAGATACCACAAGCCATTTTACGAATCGTTGT
AATAAGACTGATTAAGTACAAAGATTTTTTGAATTGTATTTTTTAGAAATATTTAATTGC
TACATTCAAAATGATAGTGTTTTTATTAGTATTAAGAGAATTTGTGATTCTATGTTTATG
AAGGTTGATAGCAATGTTCCTATTTTGAATTTCTAAGTACTATAAAACTGGGTGCCATAA
TTGTGTTAGAACTTAGAAGACGTTAATTACCATTAGATAACTTTAAGTACAGTTATCTTT
TTGATTTTTTATTTGTATGAAAGTAATTTTTTAGTTACCTTATAATTTTAATTAAAGCTA
GTACTAAGTACTATGTGATTGATTGATCTCTTGTTGATTATTGTGCCTTAAACTAATTTT
ATGGTGTAAGTAAGCCATTGTTTTCGTAAATTTGATTTTTTTTAAATACAAGATTTTTAT
TTTGATAGTGTGTTTTATTCAACTTATCACACAGCGTTACACCTAAATTTAACACCTTCA
ATGTGATACATCAATATGTTACAAGCATTTTTTGTCATATTTTCATTAAAAACGTGACAT
GTGTGTCTGTGTTTTTTTAAATCAGTTTTTAACTTGTTTCATATTGAACTGAGTTTTTTT
TTGCATATTTTCTGAAAGCACTTTAATTACCGCAACAATTTAATTGTTTTCCGACAGTAA
AATTGTCAATATTTTAGAATTTATCAACGCTTAAATGTTTAAAATTGCTCTCCTGTAAAG
TTGTGGTTTATAAAATATCACGTTGTTCTTGTAAAGAGGCG
>Tni_Contig_5
CCGGCGCGCGCGCCGCTACTCACCGCGCCGCGCCAGTCGGCCACTTATCTCGCTCGCGAA
GCCTGTGTCGCCCGCTAACCGAATGCTGTACGGCTACCGCACGCACCAGCGTGTTATTGT
TAATATTTTCGTCATCACTATCGCTTGCCTATCCACCTTTCTCCTTCAAGCACTCCTTCT
ATTCTATAGCTCTGCTTGTGCTATAAGACTGTGTGTATGTGAACTATGTGTGATTGAACA
ATATAAATATTACGTGTAGTGAAGTTGTTGGAACTTTTATTTATCCGAAACCTCTTGACG
AACACCACATCACCCATCCACACCACAACTGGTGACCCCTAAGGACACGAAGACTGAAGG
TTGGTACACTCGATACAAAATGAGCGACAGCAGTGATTCTGTAAAAACAGCCGGTTCGAG
AAATGACGGCCATGTGACGCGGCGAAAGAAGGCAGTGCGCGTGTCCAATGACGGACGTGA
AATTTGTCGCGCGAAAATTAAAGTGCCGCCATTCTCGCCTGAGGATCCGGAACTGTGGTT
CGCCCTGATTGAAGG
>Tni_Contig_10
AAATCGCACGCTTAATCATAAAGAGTAATAACTCAAAAATCATGTTTTTTGAGATTTAAT
CATAAAACGTAATAACCCAATAGTATAAATACGTACGCTCCGACTGCCGCTCGATTACAA
TAAGTGTGAGTGAAATAAAGGTTCGTCCCTCTCTTTTTGATTTACTCGCGCGGACAAGTT
GCAACCAATGAAATGCTACAATCAGTATTGCGTCAGCGCTTACGCTAGGAGGACGATCCG
AACAACGCAATAAATTGAGTTAGATCTGTTTATTATTAACAGGTAAGTCCCTTTTTATGT
TACTATTATATTATAAACTGATTTTTTTAGTTTTATTACGTTATATTACAAAAATATGTT
CATGGATTGTTGACATATTTCGACTTAATGCAGTTTAGTTTTAATTTTTTGACCGCTGTT
TGAGTATCAATTTGAGTTAATGCAGTTTACTCTTAAAACACATTTCAATTGTATGGAGTA
TTTTGAATTATTTCAGTTTATTATTAAATAATACTTTAACTTCATACATCAGTTAGATTT
ATTTCTATTTATGATTAAAATTATACTAAGTTTGATGGCACATTAGGGCTTAATTCTGTT
TTCTTTAAATAACCTAACTCATCGAGCTTGATAGTTTTATAATAAACTGGAGTATTTTAG
AAATAAGGCTAATTTTTCGGTTGTCTGTATCGCTAGTGCTAATTAAAATAATAGTTATTA
AGTTCAGTTCGTTACTTAATTTTTTGACTGTTTTGCCTATTTTGAGCCAAACGCTTACAC
AGATTTAAAGTTAGCGAGAGGTGCCAAGGGTGGGAGTGCCGCTTGATATTTTACCTACCG
TAATTTTACGTAAAAAATAAATCTAATATTTTTTTTTAGTATGGCGTCTTCAAGAGCATG
TCGAATTATGCAACTGCTATCGATCGAAAATAAAACAATAGAAGCCAGAAGTGAAGATGA
AGACGAGACACTGAAAAGCAACATCGACAATGTTCCCTCCGAAAAAATAAGATCTCAGTA
CAGTGAAATGTTACAAGACAAAGAAAACTTAGAAGAATCTTTAGATAGCTGTGATGACAT
TCTATCGGATTACGATAGTAATATAAAATATGATCACCGATTGATCACTTCACGTAAAGT
ACAACCAAGCTGCAAAAATAAAGAACATGAATTGAAAATTTCCCAAGTTAGTCTTGTGCC
GGCTTATGATAGTGATGATTCTTCTGAAGATAACAGTTACATAACTCGTGCTGCAACAGT
CACTGAAATCAGACAAAGTTTGCCAAAACCAAATTCACCCTCTTCGAGCTCAAGTTCATC
GTCATCTAGTTCATCTTCGTCCAGTACTTCGTCGTCAGATTCCGACAGTTCTTTATCGTC
TGAAGGACCAAAAAGATGTTCTCCGGAATTAACTACTAATACAAATGAGTATAGGATTAT
TGACTCGCAGGTAATTGAACAAAATCGTGGGACATCATCTATAGAAACGGCACAAAGCGA
TTCGAGCAAAATGATTTTAAGACAGCAAAACTTTAATAACACATCCAATAATATTTCACC
CATGTTTACTGACGAAAGTGATATTGACTTAAGTGATGATGACCCAAGTTTTGATTACGA
AAAATTGATTCATAATAAAAAGAAAAAGAACTACATTTTTGAGTCTCACACTACAGAGTC
TGACAGTGATGGTAGTTCCCAGATCAATATTAATAAAAAAGGCCGTAAGCGCACAAGGAA
CCCTACAAAATGGAAACAAAACCAAATAAAAAAACTACGAAATACTGGAGAATCATATGT
ATCAACAGCGAAAACCCATAAAACTATTCCTAGCCGGTGTCTTAAAATCCCGTGCACAGA
AAAGTGTAAATTGAAATGCACTGAAAACATATCTACTCCTGACAGATATGATTTATTCAA
AGAATTCTGGGATCTTGGAGATCTTAATAAGCAGAGAGCTTACATATCCACTTGCATGGT
TGATATAGTACCTAAATACAAGTATACAAATGCCGAAAAACCTCGGCGTCCTAATAAGGC
TTATTATTTTACAGTCAATAATATAAAAATTAGAGTTTGTAAAACATTTTTTAAATCTAC
CCTGGATATTACCGACCGCACAATTTTTACTGTGCAAACCAGAGTAAGTGAACGTGGCTT
TATGCTTGAAGACATGAGAGGCCGACACAATAAACACAGGACTCTTAGTTCGGAACTAAC
TAGTGACATAAGAAAACATATTCAAAGTATCCCAAAAATGGAATCCCACTACGTACGAGC
TAGTACTTCCAGACAATTTATTGATGGTGGAAAAACAATCAAAGACTTATACAAGGACTT
TGTAGAAGACCAAAAGAAAGATTCCAAAGAGTTTGGCAATTATATAGCATATTATACAAT
ATTCACAAAGGAATTTAATTTAAGTTTTTTTCAACCAAAAAAAGATCAATGTGATCTATG
TTTATCATACAAAAATTCTGTAGAAGAGAAAAAGAAAGAGCTAGAGGAAAAATTTAACAC
ACATTTGGAAGAAAAAGCACTTAGTAGGCATGAGAAGCAGGAAGATCGAAGAGTGATAAA
TAAAAACAATAAGGTCGTTATATATGATTTACAGGCAGTATTACAGTGCCCAAGAGGCGA
TAGCTCATCGTTCTATTATAAGTCTAAACTAAATGGCTACAATTTAACTTTAACCGAATT
GACAGCAGCTACATCAAAAACGGCTTATGACAATGTACATTGTTATTTTTGGACAGAATC
AGACGCGAAACGTGGTGCAGTTGAAATAGGAACTTGTGTTTTGAAATATCTTGAAAGACT
TCGTGAGGAAGATACAGAAGAAAAAAATATCATATTTTATTCTGATAACTGTTGTGGTCA
GAATAAAAATAAATATATCGCGACATTATATTTATTTGCCACACAAAATTTTAATATAAA
CACAATTACACACAAATTCTTAATTACTGGACATACACAGAACGAAGCAGACAGTGTGCA
TAGTTTAATTGAGAAAGAAATTAAAAAGAATCTTAAATCAGGGCCCATTTACAGCCCTGA
TCAGTACATAGCATTAATAAAAAATGCAAAGAAATCCAAACCAGCCATAAATGTCCATGA
ATTAACATTCGAGTCTTTTATGGATATGAAACTCTTGCAGGAAGATTGGGGTTATAACTA
TAACATAGATATTGAGGGGCAAACGGTAAACTGGAATAATATTAAAGTGTTGTTTATGAA
AAAGGAATGCCCGTTTAGTATATTTTTTAAAACCTCTTACAAAGACAATAATTACCGAGA
AATAAATGTCCGAAATAAAAGAAAGAAAATGAGTATATTAACACAAATAACGCTGCATAA
AGCGTACACGCAAAGACAAGACATAAGTGTGAATAAAAAGAAAGATTTAAAAGATCTTAT
AAATAAAGGTTTGATCCCACCTTTTTATACTAATTTTTATAATTCTATTATTAATTGATT
GCTTTCATTCAATTCAGATCTCATTTATGTGTGATTATTATGATTTAATTGTGATATTAT
TTGTTTAAAGTACTACTTACTTCAAATCGTTATTGTACTAAGTAGGTACTGTTTTATATT
TGGTATAAAAGACTGATTACCTATTGCCAATTGTTTTAATTACTGATAGAAAGATAAAAC
TGTTCCTTTTGTTATTGATGTTAAGTTGCTTTTATTTTATTATTTTAATGAAAGACCTAT
TTGCTTCTTATAATTTATGATAGAAATAAAAATATTTTTGTTTTCATTGATTTTGAGTTG
ATTTTTTATACCTATTATTTTAATAAATATTTTTCTTTGATAATTCATGGTAAAAGTTAT
AAACATTTCGTTTTTATTGATTTAAGTTGATAAGGCATGTTAGTTTTAAGTTCACAATTT
TGTACCTATTTTTAATTAAAGAAAATATTATGTTGTACAAACAATCGTTTCTTTTATTTT
AAGTTCATTTATTTATGCCTATTTTTATGATTTAAGTCAGGAATATACCATTTGTAAGGG
ATGTAAATAAATACACAATTTCGTAAACTCTGATTATTGCGAAAGTAATCCATAAATTAA
TACAAAATCATGAATATAAATACGATGTTACGTTTTATTATTAAATGTTTTAAATATGTG
AGACACGGTTCTATTCATAAAACGCATTATTGTAATTTATTGTTAGAAATATCTACGTTG
ATAAATCATAAACTGAACTAACAGTGTATACTAATACAATATGATATTTTATTTTATTCA
TAAACTGGAATATTTCCATATACGTTGGTTATAATTTGACTTCCAAATATAAAATTTAAT
AATAGACTGAAATAAGTCGAAACTTAATTTTCTCTAACGATTTTCTTGGTCAAATTTTTA
TGAAATTCATTTTTCCTGGTTTCATTAAATAGCTTGATTATCAAACTATAACCTAAAACT
TATTTTTTTATT
>Tni_Contig_2
AAGCCAGTTCAGGATAACGTCAGAAGGACGCGTTCAGGCCGCACAGTTCGTTTTCCTGAT
TTTTATCGCCCGTAGTGACGGTCTCTGGGGGGGAGTGATGTAGCCTACTCAGTCACACAT
TTACAAACAATACATACATAATTTACTATATTTATATCTACACGTAACAAATTCATTTTT
AATTCATATCTATTTAAAATATATTATACATAAAAAGCCTTATTACCTATATACATATAT
TTACAATAATAACAAAATATCAGTACAC
>Tni_Contig_21
CGTAAAACGGGGTGAATAGAATTCACGGGGTGAATAGAAATATTCTTGGGAAAAAGTCTA
AAAGCCTGTGATTCGAAAACTACTATAAATATCGCAATAGTGGTTTTTTTTTTTACAATG
GCAACATTTTTTTTTTAGTCTGTCAACATTTGAATAGTTTGAAGTTGACAATTAATGTGA
AAAAAGTGAGTTCAAAGCACAACGGTTGTGTGTATGTCTTTTGCGGTCTTATTAACTTTT
TCCTAGTTATTATTTAAATTGTGTTTTCTATAGTACAAATTAGTTAATACGACGGTGAAG
TGTATCCAGAATAAATTGAAAGGGTAAGTTTTTCTGATTAGTTTGATTTATATTGTTAAA
ATAGTCAAAATTTAGGACCCCTAAATGTTTCTCGATTACGAGGTGAATAGAGACGACTGA
GGGGTCAATAGAAACGCCATATGAGGTGAATAGAAACGGGAAAAGGGTAAATAGGAACGA
GAAAGGGTTTAATAGAAACGCTAAAGGGGTTTTTAGAAACGCTTTTGATAGGGTTGGCAC
TTTATGCAGGTTGCTGAATTCTTACTTAATTACCTTTTTAAAAAGTTGAGTTGTTTATGC
TTTAAATTAAAACATTCATTTTGTTATGACGAAATCAATATTTTTCAAATATTTATTATT
ATTTTTGCATACGCAGGTATAGTAGCAATATGCCACGCATCTACAAACCAGACCATCGAG
GTAAGAAGTATTTAAAATATGACGTCAACTTAATACAACAGGCTGTTAATGAATATTCTG
CGAGTAATAGTTCTCTTGATGCTATCTCAAAAAAATATAATATACACAGATCTGTATTAT
ACAGACACTGCACAAAACATATGAAAAGTCAAGGAGGHCAAACTGTTCTATCGAAAGAAA
CTGAAGAAGAATTTATTAAATACATAAATGTATGTGCTGACTGGGGCTATCCTTTGGAGG
CATATGATTTAAGAATGCTTGTTAAGGTCTATCTCGATAAATTGGGTGTCAATGAAAAGA
GATTTAAAAATAATATGCCTGGACCAGATTTTGTATCCTCTTTTATGAAAAGACACAAAG
ATTCAATTACTCAGAGATTATCGCAAAATATAAAGAGAAACCGCGCTGTTGTTTCCCCTG
AAATAATAAAAAAATACTTTGAAGAATTAGAAATTTCATTATCAGGCGTATCTATGTGCA
ACATTATNNATTACGACGAGACGAATCTTTCGGACGATCCTGGGCGGAAGAAAATAATTA
CAAAAAAAGGCGTGAAATATCCAGAGCGGGTGATGAACCACTCGAAGTCTGCTGTTTCTA
TTATGATTGCGTGCACAGCTGAGGGAGAATTACTGCCTCCTTATGTTGTCTATAAGGCAC
AACATTTGTATGATACTTGGACCGTTAAGGGACCAAAAGGGACTCGTTACAATAGATCAC
AGTCAGGTTGGTTTGATGGAAACATTTTTGAAGACTGGATTAAATCGGTAATCATACCCT
ATTTTCAAGGAGTACCCGGAAGAAAAATCTTGATCGGTGATAATTTATCGTCGCACCTTT
CATTACATTTAATTAAACTATGCCATGAAGAAAACATAAGTTTCGTATTCTTGCCAGCGA
ATTCAACCCACATCACACAGCCATTGGATGTGGCCTTTTTCAGGCCCATGAAAATAGCTT
GGCGAAATATATTGTTTCAATGGAAAAAAGCCGACGGTCGCCAACAAGCATCGGTTCCAA
AAGGATGTTTTCCACGTTTACTGACTATGCTTTTAGACGCCCTAAAAGACAATGCTAAAG
AAAATATTTTATCAGGCTTTAAAAAAGCAGGAATAAACCCACTTGACCCTACTCAAGTAC
TCAAAAGATTACCAGGTTATGAAACAGTTAGCCATCAAACGGAAACAATAGATGAATCCG
TTCTCACGATCTTAAAAGAAATGAGATTTGGTACGATAAATGTGACTGAACCTAAAAGAA
AAAGAAAAATAGAAGTAGAACCAGGAAAGAGTGTTAGTGTTGAAGAAAGTTATCCTGAAA
CAGATATAGAGAAAGAAAACCCAAAGATAAAAAATAAAAAGACAAACAAAGAAAGTAAAG
AGAATAAAAACCAAAAAGAACCAATAAAGAAAGGAAAGGGAATTGGAAAAAAGTCAAAAA
TTCAACCACATTCAAATGAGATCAAAGATTTCGTTTCATCTGTAGATGAAACGAAATCTT
TCGCCTCTAACTTTTTACAACATGATCCTGATCAGATTACTATTGAACCAAGCACAAGCT
TCTGTAATGAAGTAGGAAAAACAATCTTAGTATCACAGTCAATGAGTACAGGTGAGGCTT
ATGATTACTTAGATAATATAGAAACGGTACCAATTATTTTTGGTGATGATGTTGTCATTG
ATCATGTTGAAACGATTGATAATTTAAATGTTTCTGATGCCACGTTTTCGAGTCATGAAA
AAAAAAACAATAAGAAAATTGAAATTATATCTGATATTTCAGTTACTGATCCTAAGCTAT
TAGCAAAAATATTATATGATAATAAAATGAAAATAAATAAACCAAAACATCGAAATTATT
ACAGAAATGATGAGKAAATATTATCCGATTTAATGTCTGATACTGATTAAATTTTTGAGA
CCCTAATTATTTTGAACTGATTATTGTACTGATTTGTTGATTATTGTCAGAATATTATTG
TTTCCGACTGGGTTGGTAATATAATTTTAATACGTTTAATAATTATTAATTAAACTTAAT
TGTTTTGTAGTCTTAATTCTGAGGCTAAAATTATTTTTGAACTGATTATTCTGTTGTGTT
GATTATTGTCAGAAGATTATTATGTTTCACACTGAGTAGGYAATATAATTTTATTACGTT
TCATAATTATTAATTAAGCTTCATTTTTTTGTGATCTTAAGAGCGCGTATGCCAAAAGTT
GGCAACGTCGGAAATAGCTGTCAAATATTTACATGTTGTAATTAATTTGGCAATTTTACT
GTATGGAAATAAGAAATAATGCTCTGTAGTGCACTACAAAAATGATTAGTGAATGCAATA
ATTAAGATCGTAACACCGAATATATAGTTTTAGATGTAAAAAAAGTATTTGGGAACTTGC
CAAATGCGTTTTTTACACCTGAAACGTTTACATTATCGAAATTTAGGGTTTTAATTGCAA
TTCATATTCAATTTTTTAGTGCACTACAGCCATATTTGATTGACATGCACGACTGATTAT
TTAATAAACATTGTTAATGGTTGCGATATATTCTATTTAATTTTAATAAAAAATGTTTTC
TAATATATTATGTACACTCTTTCATTCCATTATCCATGTACCTAATTATTTATATTAAAA
CAAGAACAATGAAATGACGACGTAATTAACATAAAATGTTTTGACAACCCTATCACTTTT
CTCTATTAACCCCATACGTCGTATCTATTGACCCCGTAAGCCGGACAAATAGAAATTGAC
CAGATTTTTGTCTTTTTCTCCATAATAGATAATAATTTGGCATTAAAATTGTAATTAGGT
TGTAAAGTAACTTGAGACTCCCACGATGAAAGCAGCTTTATTGCCCGAAACTTAGAATTT
ATATTATTAAAGTCAGTTTGAAAGTCCAGATTGTTTCTATTAACCCCGTTTTACGGTATT

>Tni_Contig_3
ACGCGTACCGTAAAACGGGGTGAATAGAGGGTTTTTTGGGGTGGATAGAAACAGAGTTTT
TATTAAAATTTGGACGTTTAACTAGACAAAACATAAAGATTATACGCAAACTCACAAGTA
TTTCATTAAGTAACTGTGTCTAAGCATTTTAATGTAAGAAAATATTCATGTAACCCCCTA
AAAAACACTATTCTCTATTCACCCCTTGAAACTCTATTCACCCCGTTTTACCG
>Tni_Contig_17
GGGTAAACCACCCAATTATTGGCACTTTAAGCAGCTACTTCACAAACCCAGTAAAATTTG
CATGTAAAAATATGTTTTAACAAAGAGTAAAGCATTTATATTGGTCTTCGAATCTCTGCA
GAATATTATAAAGAACTTATCATTAAGAAATTATATCGTTTTCTTCAGTATAGTGTACCT
TTTAAAAAAATACCTCAAAATACCAGTTGCTGGCATAGCCAAACCTTTTATTGGCAGTGA
TTATTACCTATTATTGTCACTGTTCTCCCAAGACTGAAAAATTGCTGCTAGCTTTTATGT
AGGGGTTTTAAAATGTATTCTACATCGTCTATGTACCTACCTATTTTAAGCTAATTCATA
ATAGACATAAACAAAATAAAATCCTTTGTTAGAAGAAAAGTAATATTTATTTGTACAGGA
ACATACCAAATCAGTTGAAACGCTTATAGTTAAATAAACTTTCTATAAAGTACCTACCTA
TTAAAACAAAACCAAAAAAACCTTCTACCTAGGCTTGAACAAAAAATAGAACAATTTTAG
CTAAAGACTATTTAACTTCCTTAATTATATTTAATTAAATCACAGCTCTAATTGATTAAA
ATCATAAGTAATTCTTAAGTCACATTAGTCATCTGAATCAGTCTCAGTCAACATTTTTTC
TATCTCAGCAGCACTGTAATTTTTGCTAGTACTTGGTTTTTGGTTTTCGTTGTTATCATT
TTTAAGTACAGCTTCCAATTTGCCATTGTCAAGTTTATAGAAATCTTCCGAAAACAAAAT
TTTGGACACGTCTTTGGCTTTAGTTTGTTTTTTGTTTTTCTTTACCATTTTCTTTTCTTT
TTCCAATTTCTTTTGTTCTCTTTCTTCTTTTCTCTTTTTAACACCTTCTGCTTTCTCTTC
TTTAATTTTAATTTTTTCATTTTCCTGAGCTTTCCATTCGGCAGACGTTAGTACAAAAGG
CGTCTTCTTGGTATTTTTTATCCCTTTTCTTTGTGGCGTTTTAGGAAGTACCAAAATATC
TTGTAATTTTACTATAGTATTGTCTTCCTTAACCAGTGGTACTTTCAGTTGCATAAACTT
ATTTTGATCTGCACCTATTTTGACATCTCCAGTTACTCTGATAGACGGTTTTTGGGGAGT
TGAATAAATTGATGATTGCTGCTGACTGCTAACGGACGTTTGGTAGATAGGTGTTTGTTG
AACAAATGTTTGCTGTGTGGATTGTTGTTTGTTGCTTGGTACGTAAGTGAATGATGGCTG
TAAGATCGAAGTATGCTGTAAAGAAGTAGAGGCTTTTTGAGAGGATACTTGCTCTATGGA
TTCTGGCTGATTGAATGCTTGTTGAGTGGGTGAAAGACGATTGTGTGGTTGTTGGCTAAC
TGTTTCTGGAATAGGTTCTTGTAGGGTTGATAAATCTTCTATAAAATAATTTAATTCAGA
ACATTGGACTATTTCCTCAACAACAACATCTTGTGAAACAAAATCTAAACTTTGCTCAGC
AACATTTTTGTTTGGAGAGTTATTGATAATTATCTCCATATTTTCAATATCAAAATTCCC
TATATTGTCATTCTGACGCTCTGTGTCTAATATTGAGCTATTCTGCAAATCATTTTGAGA
CGTGGTAAAGAAATTCCAAAGGAGAACCCCATTTCTGGGCCTAGCCGTTACACGAATGAG
ATATGTACCAAAAATATCTACTATTTTCCTTTATTAACCCATTTAAATCTTAGTCTCAAT
TGCAATGGCCAAGTGTAGGAAATAATTACATTTATATTTTTTTGTTTTAAACAACCTTTG
TAAACCGATATAGAACTTATTTCATTATACGTCACTTACTTCGCAAACGCTAGTATCAAA
CAATAGAGCGTACCCTAAGAATATTATCGATTAAGTGAATAATATAAATAATTATAAATT
ATAATTGAATAATACTCCATTATTTTAGTATAATTGTTTTTTAGATATCTAAATCATTAT
AAAATGAAAAAAAAACGGGATTCTAATTACTTTTTAACGTAAACACCATTAAAAATCATT
GAAGGAAATAAAAAATCGATAAAATCGATTGCATCTCGGATTGCACATGGATTGCACTAG
TAAACGGCAAATGTCGATGTCAACGTCTGCCAATTGTCATCGTTATAATATAATTAGTGT
CATTCGCTTTTCGTATCTTTTCGCAAGTGCATGTGTTTTTCTGTTTCTCGAGATTTATTA
CAATATTAAACCTCTGCTCGAATATTGGACTCCGAAATTGATTGCCTTCTGACTGACCGT
CGCTTGAATATTGGACGCTGTAGCCTGCCATCCCTGCTGAGTTTTGCTTTAAAACCGGAT
CTGGATATTGATTTTTTGACGACTGGTTAATACGGTATCATGAGTTTGTGCGTTAATTGT
GGAATAGCAACGGACCGCTGCAACACAATAGGAAGGCGAAGATTGGAAGGTGAAGATTGG
AAGAAGAAATCAATCCTCCTGCACAATTCCTAAATAATGTACTATTATATTATGATAATC
CTAACGAAGAAGGTGATTAATAAAACACTATCTCAATAATGCGGTATTTTATTTTAATAA
ACCTACTGTTGCAATCTCAGTTTACTGTAATCTGAGATAGCATTAAATCCCCTAGTTGTA
AATACAATGTTAAAAATACAAGCCAGTAGTGATATAAGTGGGCCTTATCTAATAAACATA
GTTTTAAGTAAGGTTAGTCTGAATTCACCACTTTTTATGTAAGTACCGAAACATCATCAA
GATAGGGTGCAGGCGCTACAGATCGGCGCATGTGCGTTCCATATTAACGTAGGAAACAGC
CTCAAAAATGCATTTTTTTATTTAAATATCGCAGTGGCTGAGCGTTGACTGCTGTGCAGC
ATGTAGCGGGTTCGATTCCCACACGGAACAAATATTTGTATGAGCTACATGTAGTTGTTC
AGGGTCTGGGTGTTTGCGTATATGAGTTTAAACGTTTGTAAGCACACCCACGACACAGGA
GAAATTCCTAGAATAGGACAGTTTTAGAAAAAAAATATATAACCTAACATGTAATCAGTC
TGATTTTACCAATTTGGCCGTTGCTGGGAGACGTGAAAATTGGGCTCATAAAATCTTCCT
AAATGCTCTAATTTATGGCGAAATTCCAGCCCTGTAACGTCAGGCCCAAGTTTCTATGGA
GTTTGGGTTTCTCCTTTCAATAAACACTCACTTGACTCCTCTGGCCTCAATTCTCTTTTA
TCAATTTTATGTATTGCACTTTCTCCCAACAACTTCATAAAGTCATCTTTGGTGAGCACC
CGATTGTCTGTTACATGCTTGGGTTGCGCTATGGTAATGTCATTTTTATTTGAAGTTCCT
AAGCACTTGGAATAGTCCACTGCATCTTCATTAAAAGGACAAAGTCCAGTTGCTCTAAAA
CCATTTATAATTGTTGACGGGTTAAGACTTTTTTCTATAGTATCTTTAAGTAATGGCACA
AATTGAGTTTTCGTTAACGCTTGAGATGGATTATTTCTTCGCCATTCTAGGACAGTTTTC
TGCCATCGTGTTTTTAATGGTTTAAACGCGGCGACGTCTGCAGGTTGAAGGAGCCTAGTG
CAGTTAGGATATAACGCTATGAGAATTATACCTAAATTAGTACATAATTCACTGGTAGCA
TACGTCAAGTGCGATTTGTGGCCATCCACAAAAAGAACTACAGGGAATTGTGTGCCAGTT
TTTACGAGGTGAGGATGTAAAACGTTTTTGATATACTCAAAAAATACATCAGAATTCATC
CATCCGTTGTCGCTTAAGCCCACGCCCCAATCTTCAGGAATCTTAGACGTAATCTCGCCA
GGTAATCTTTTGTATGGAAAAATTACCATTGGCGGAGTAACTTGACCATCTGCACCAAAA
GTAAACATGACGGTTAGTGAAGTTTTGGCTTGGGCGTGGTCAATTTCGTAAACGTTTTTT
TCTCCCTTAGAGCTTAAAACAATACCTGTTTTTGGACATAGAACAAAATTCGTTTCATCG
CCATTGAATACTCTTGATGGGTCTGCTAAGATGTCATAGTAGCTGTTTTCAGTCATGTAA
ATCCTTATTTGTTCAAACCAGCCTCTTACATCAGATGCAGAGACCGTGGAGCTGGCAGCT
GTTACGGCTTCTGGTGTTCGAAATGTAACTGTTGGATGTCTAGCTAAAAACAATTTGAAC
CACTTCTCACCATTCTTAAAACTGCTGGCTCTCCCCGATTTATTGATAAAGTCTGAAACA
CTTTTTATCAAATCTTCTTTCCTCTTCGGAAACCCTTTTTTGCTACTGATTTTTATCCAG
TCAACAAAAAGCTGTTCTTCTTCGTCAGTTAAAATTGTGGACGGACCGGGCTTAGAGCGA
TGATCAGGATGTTTCAATCTAAATTGTATAGTAGACCGAGGTACGCTGAAGGTTTTTGCA
GCAAGTTTTTTGCTCATGCCTTTTGATATTTCGTGGAGAGCTTTTTGTAGGTTCTCTTCT
GTATAAATTTTCCGTTTAAAACATTTTTTACTATTTTTTTCTCTAGACTTCTTCTGACAA
GGCTTCATTTTGAAAGTGGCTGAAAAGACAATATTTTTATTGGCACGTTTTTACCCAATG
TTTGACACCCATGCCAATAAATGGATTTTATATAATTGGCAGTGGGCCAACTTTTGGATT
GGTGTATCCAAAACATTAGAAAATATTTTCAATGCAATCTAAACTCAATTTTGAGACAAA
CAAGGTATCATTTTTAATAAACTCAAATTATTTTAAATGCCCTTTTATTGGCATGTGTGC
CAATAAAATGGATAAACCGATTTTACACATACCAAATGTTGGCCCCCCACAAATAACTAA
AAATTGGCGGTTAAATTATAAAATAATGTTTTTAAAAGGCAGTTAATATATTCAATAATA
AGGCAAAATGTTTATGTATAAGAAAAACAAAATAGATTTGCAATTTTTAAAAGTTTATGA
TAGCTCTTACCTTAGTAAAAAACGAATATTTTGATTGTTTTTGTCGCACAGGTCCCGCCT
CGTCAAACAGATGGTAAATACGTCGCCATTTTTGAAAATAAATAAAACGTGTGTTGCCAG
TTGAGTAATAAATGATTACTACTGTTTAATTTCTACTAAAATATATAAGGTCTGGCTACA
AAAAATCTTAATTTTCTTAAAAAACTAGAGCATGCCAATAAATTGGTGGAGTGCCAATGA
TAGGGTGGTCTACC
>GBKU01035396
TTTTTTTTTTGTATTAAGATATGTTTATTGATTGTTTGTGTCGTTTTCATAGTTTTTTAA
GCAAACATTAATTACTTCTTCAACTATTTGTGCTCTTTCTTTAGCAATTTTATGCGCTTT
TCGTTCACATTCTGTTGATAAATTGCTGCCACCAAATTTTTGAGAGCCACAAATGAATCC
TTTATTGTAGCATATAATTAAATTGGCACCAAGCCCTCCACACATATCCTCTTCATAAGA
TGATGGGTCGGCCAGAATAATATTCCTTTGCTCTTGTGTATTCATTGCAAAACTTGTAGC
AACTGGCAGTCCATGTACATTTAGTTTTGATCTCACGCTTGTATCTACAGCAATCTCTTC
AGTTTCAGAGTCATAGGTTACTGTTGGAAGAGTCAATGTTTTCAAACTGGCCATGAGCGC
AATAAGACAGGCATCCACTAAACTGCCATCATTGTCCATGCAAACCATATCACAATACAG
TACCCATGCTAATTTATCTGATGCAATGCACAGATCTTTAAGGTCAATACATTTTGAATT
AATGATGATATCTGATACCAAATTACTGGTGACTTGTGCATTATCTGAAGGAGGGCCAGG
CCTGTACTTTGACGAACATAAAGGTGGAAGTTCTATGTTTGTCACTACAAAACCGAAATC
TGGCTCTTCGGCTTTTGGTGTAGCTAGTTCCAACTTGATACCACAGACTACAGTGGTGTT
TCCACATTTAACTACAGCTGAGGCATCCGCAGATTTAATTGAATTTACATTTAATTTTAT
ATTTCGTTGTTCATGAAATTCTCTTCCATCTGGACGAACTTCTCTTGATATGTAGTCATT
GAAGTACTTAACTGGATGTATAAGTTTGTATATATCGGCCATTTTCTTACTATTTCAGTA
TCTTGCAGGCTATACATAAAAGATGCTTCATACAAGAATAAATATACTTATAAGTTAAGT
TTTACTAATTTACTACAGTACCTTGCGTTCTCAACAATAATACAAAGTACTTAACCTCCA
AAGTTGTGATTGTTTTTGTATCATTGACATTACATTGACAGTTGAGTTGAGCATGCAACT
TTTTCTGAAGCCTTTGCAGCTCTGATATTCCAGTTTATGGATTACGTATTGACATAGCGA
AAGAATCTTAAAGCCATGTATTCACTGAACAACAGTGTTTCGGATACACAGTTTCTGAAA
CATCACGTAAATGTTTCCAGGAACAATGTTTCGGAAACTCTGCCGTCCACACAGTCAGTT
GCTTAGGTCATGTCGCCCGAGGAAGTAGTGTTGTTATGTGGTGCCTACATTTTTTTGCAT
AAGTCCATTTCTAGTAAAAAGAAACGTAAAAGATGGTGGGTCAGGAATTACTTGCTAAGA
AGACAAGACGTATTAAGTGATTTATGCATGTTTGATGGATCATTTATAAACTTTCTACGA
ATGTCAAAATCAGATTTTGAATATCTTTTGCAAAATGTTGGACCATTTATAGAGAAACAA
GATACAAACTTACGAAGTGCAGTTACCGCTGAAACAAGACTAGCCATTACTTTAAGATAT
TTAGCTACTGGAGATTCATATTCTTCACTCTCATACACTTTTAGAGTTTCCAAACAATTA
ATCAGCCGGATCATACCCGAAGTTTGTAAGAATATAAAACGTGTGTTGAAGAACTACATC
CAGGTAAGAAAAACTAAGTTATGAATCAATATTTTTTTTATTAATTATACAAAATTAGGC
GAACTATCTACTGGGTACTACTATCGGTTTCTTCTACTGATGCGATTTGTGAAACTATCT
CTTCAATGGTTTCAAGTTCTTTTTGTGAGGTTGAACTTGCTGGTGTCGACGCAGTTTCAT
ATCCGGGATGGCTATGATATCCGTAACCATAATTGTATTTGCCCATTCGCATGTCTATTA
AAATATTATTAATATAAGCCTTGGCTTGTATTACGGCAGTCTCGTTTTGTACCGCTCTTA
ATTCTGAAGCGACGTATTGCCCATAAATATCATATTCATCCTTAGATTCATCCATTTTGC
GTTTTGCAGATTTGACTATTTCAAATACTTCACTTAGATTGTCATCCACTTTTCTTTTAG
ATGCTTTTTTGCTACTTGTAGATGGTAGTGGGGATGGTGGAAGTGGAGATTGTGGTTTCT
GCTGCTCCGATTGCTGTTCTGGCTCCTCAGTTGCCAGGAGGTCTTCACGGTTTGCCTGCA
ATTTTAAACACTTTTTTTTTAAGGTTCCGAGTTCCGAAGCGCACTGGAAAGAAAAGGCCC
GTGAGTGGAACGAATTATGGAATTTTCCACACTGTGTCGGAGCTATAGATGGGAAGCATG
TGGTTATTGAAGCGCCTAGCAATAGTAACAGTGATTACTACAACTACAAAGATCAGTTAA
GTATTGTACTACTGGCTATTGTAGATGCATCTTATAATGTTATATATGCAAACTGTGGTG
CGAAAGGAAGAGCATCTGACAGTGGCATCTTTCAAGAAACGAGTTTCTATCAAAGAATGG
TGGAACACCGTCTTAATTTTCCAAACCAAGAAACGATATCACCAGATGGACCTGACCTTC
CTTATGTAATACTGGGCGATAGTGCATTCCCATTATCGGAAAACTTGATGAGGCCGTACC
CGGGTATTCATAACCGTGGCACAATGAAACGAATTTTCAACTATAGACTCTGTAGGGCCA
GGAGGGTTGTAGAAAATGTTTTTGGAATTTTATGCGTGGTTTTTCGTGTATTTCGTAAAC
CAATTCCTCTCAAGCCTGAAAAGTGTGAACTTATTGTAATGGCATGTCTTTACATGCATA
ACTTTTTAAGAAGGAATAAACAATCTAGAGCCTTGTATACGCCCCCGATGACTTTTGATT
TTGAAGACAGTGACCATAATGTCATAGAAGGTGCTTGGCGTAGAGAGTATACAGTTGAAG
GAACTTCAATTTTGGAATTGGAAAGGCGACCTAGAAATTCAGCACGTACTGCTACAATCA
TAAGGGATCAATTTGGTGAATATTTCATGAGCGAAAGAGGAAGCTTGCCGTAACAAAACA
ATGTAGCTTAATGCTATGGCGGTAGTGTTTTCGTATATGTTAGATAGAATATTTACATGC
CTACAGCTGATAACATAAAAATAAAATATGAATAATGCGCTCACTGTTTCATTTAAAGTA
TCCGCACCACCGACCCTTGTCGTCGTGCATTGTAAGAAAATTAATTCTTCATAAAATTTC
CATTTTGATTTCCTTATATCTGCAGCACCAGCACCTGTGGTTTTTGTAGACAACATTTTC
TTCCTCTCTCTTGCAAATTGCGACCGAATTTTATTCTCAACATCTGTTTTTGGAATTGCC
AAAGCATTCGAAATTTCTTCCCAGGCGTCATTCTTTTTTATTTTATTTTTATAGTCCTTT
GTCGAGCAATCCCATAATATTCGTTTTTTCTCAAATAGTTCTATCAATTTAAAGACAGTT
TCATCGTCCCACACTACAGCCATGTTTATAAACAAATGTTTAGACGCGTCCACACTCGCA
TGCACCTGTTGCGCAACTGATTTGCTTCTGTGTTCTCCGTCACAAGTGGGGAGCACCGAA
ACATACCGATAAACACGTAGTGTTTACAGAAACAAAATTATATGTTTCTGAAACAAAATG
ATTTGTTTCAGAAACACGTAGATTTTGTTTCTGAAAC
>GBKU01040065
CAAAAGGAATTCTCGATGGTCCTACGAGACGAAATAATATCGATGGCAGCAAAGTAGAAA
CGGACATCTACAAAATCGCAACTTTACAGGAGAGCAGATTTAGTTTAAAAGCGTGGTTAT
TTTGCGAGTTATGAACCGATTAACCTGAAATTTTCTATGATGCTTTAAAATAACCTTCTT
TATGAATTGTGTAATAGGTTTTATCGCTACATCGTTGTTTTACTGAAATAATGTAGATGT
CTTTTTTTACTCTGAAAAAACATTGACGTAGAAGAAGACATCTGCCTGATAGCCGTTTAT
ACGTGTGATAAAAAAGTGCCCATTTAAAATATCTAATAAAGTAATATAATAATCTTCTGT
AATACATTTAAGGATATTTATAGAACATCTTCTAAGCAACATGCAAACAGTATTCTCCTT
TTTTTGACCAAATTTTGTAGATGTCTTTATTTACTTTGCATTTAACATTTTATACATTAT
CAATAAATGAGTTAACTACAACTTATCTCCATCTATTACTATCAGTTGAACTCATTTATT
TAGTTACCAAATCACGTAAAATATATTATTGTAAATAAAAACGCAATATAATACTATGAT
TTATTTATTATCAAAAGTATCATTGGCAGATAGGCAAATATCAAACTGAAATAAAATAAA
AAAGAAACACAGAACAATATTTTAAACTTAGCAACATAAACACTACTGTCTTATTTTTAC
TTATAGGAGGAAAAACGAGATCAAAACGTTAACGATTAGGTACGCACGAAAACGCACGAA
AACATACCCGGTACGCGCTAGAATGTGACAACTGACTGATGTCATTGTTGACGTTTCATT
CATCTGTCAAAGCTCCGAAGTAAAGGCGGACAAATTCAAATGTCCGTTTCTACTGCGATG
TTTTTTAAAAATCCAGTGTAGATGTCTTCATTTACGTGTCAAATTTTCTTTATTATAATG
AATTTTGAAAAAATAATAATACTGACTTGTAGGTAGGATTAATATAAGCTAATTTTTGTA
AAAAAAGCATTTTCATAAAAATGTAGATGTCCGTGTCTACTTTGCTGCCATCGATATTAT
ACCTAACTCACTTTTTTCCTTTGATTTTTTTAATCGTGTTTTTTATTTTGCAATCGTCCA
ACTGA
>GBKU01001550
GAACAGTTAGGCCTTGAGATAATATTTCACGTCCAAGCATTATGTCATATCGAAGGCAAA
AGTCGGGTAAAACATGAAATAGGACTTCTAAAGTTATGTCGTCAATCTTTATAATAGTCA
AGATCTGTAACATTGACTTAACAGATGTCTGCCCTATGCCAGTCATATTAACAATACTAT
TTAACCTTCTACCACTAAATTTAAGAGATGCCGATTCTTTAATTAATGAGCATTCCGCTC
CCGAATCAAAATAAAATGGAAAACGCTCACCTTTGTGGTAGAGGTGTCCAGCGGGTACAT
CTATATTGCACAGGTCGACCCGCTTCTCCGTAGTTGAAGCTCCGCCGCTGCTGGTGCCTC
CATCCTTGCTCCTCCGTTTCGGACAGCTGGATGCGTAGTGACCTTGTCCATGACAAGAGT
AGCAGGTAATGGAGAGTTGTTCCGCAGCAGGCTTCTTATGGTTGTTGGAGAGAGTCTGGC
CTTTGTCTCCATTTGGCTTCAAATTCCTCCTCAAGAAGCACTGAGTGGACTTATGGCCGA
GTTTCCCACAGTGAAAGCACTTGACGCTAACATGGTTTGTACCTGGGCGAATCCTCTTAA
AATCTGGTGCGTCATTGTTTAGTGGGGCTTTTCTCTTTAAAAACGACACCGCTGTAAGTT
CTCGTTGTAGTCGTTTTCTATTATCGATGTCGGTGGTACAAGACAACCGTTGAATGCGAG
GCTCGAACTGCGAAATATGTGCCAAAACTGTGGCTACCGCAATCTGTTCTGTCGTCAAGT
TTTTCCACCTTGACATAATAGAAGTCATCAACGCAGCGCCATATGCAGCAAGACATTCAT
TTTCTTTTGGCCTGCTTCCAGCCATATTTATAAGGTAAGAGGCCACAGTCTCAGGGCACG
CATACCTTGCAGTGAAAAGCTCCTTAAAATTTTCCCAAGTCATCCCCGGAAACGACACAG
TAGACAGCCACGTCGACGCGTCTCCCTTCATTGCACGACTCAACGCAATCATTAATGGGG
CGCCTTGTTGATATCCATCAGTAATGCACGTGTCCGCGGTTGCAATCCAAGCACGTGCGT
CCACATTGCGTCGGTCCGGATCAAAATCAGGAAGACGAAGTTCGTTCGGAGATCGCGACT
GCTTCACGGCCTCTAGCATGGCCAAAAAGTTTTTATTTTGTTGTTCTAATAACAACAATA
ACTTTTCTTCACTCTCACATTTATTTTCAACACGTGGGGCGTTCCGGCTACATCTCACTT
CTGATGACGGGAGTTCAGGAGTGGATTCGTTATCAGACATGATGATCGTTGAAATAAAAG
CGTAGTTATTCGCTTTGCCGTTGTATTTTCAATATTAAATTACAAAAGTAATAAAAGAAT
TAAAGATCAAATCGATGGACCACGATTTAGTTGGCAACGCAGCGAGTTCATCCACTCGAA
TGTCGGCGCACGCGGTCCGCCTGTCATCCGGCGTTCCTTGGCATCTGTCAACGTCATCCG
ACACCGGGGTGACCACGCTCAAGCTACCTGCTTGACATTGCCAGCTAATTCGTAATAATT
AAAGAAATGAAAATAAAATCACAATTAATTCTGACGCTCCGACACGGCCATCGTGACATC
TCACACGTCCTCGTGTGATGTACCTGAAATGAAGAAAAAGTTCTGCAGTATTCAAGTTTC
CACTCGGCCAGCCTGGCCTAAATAAGAACTCAGAATATTCTTTATTATTTTATTTCATAC
AGAAACAACTAAACTTCTCGTGTAAATTAAAATTATAACAGCAATCAGAATACAAGCAAT
CAAATTCAAAATACCTACAGTTCAGAGTACAAATAACAAAACAATAACCGCAATTTAATT
TTGATGATAGTACACATGGACATTTAATTCTGGCGTCCGAACAAGACATGGACAACCTCA
CACAAAGTTGCTACACCAGGATAACTGAACCGGTGTCCGAACAAGCCATGGACAACCTCA
CAGCACCCGACAATACCAGGATAACCAGATCAGTGTCCGAACAAGACATGGACAACATTC
TTCCAGCATCCGAAAACACATGAATAACCGTGCTAGCGTCCGAACATGCCCTGGACAACC
ATTCCACGGTATAACTTATCACTAACTAACAACTTTATCAAGAGCTAGTAGATGGCACAG
CACAGTCATCGTCAGAGTCATGATCGTCTGTAGGCCCAGGCATCCTACGAAGTCTATCAT
GAGCATACTTGTATTTCCTATTTGAATTCAAACCTTGTAATACGTAACGGTCACCTTCCA
GAACCTCTATTACTTTGAAGGGGCCCTTATACTTAGGATCTAACTTGGTTTGGTTTCTTT
CCTCATTTTGGAGTAAAACGTAATCACCGATAGGGAACCTGTTGACCTTGGCCTTAGTAC
TGTCAAACCGTGTCTTATCATATTGAGCATTTTTAGAAATATTCTCTATCGCGTGTTCAC
GTACGGCGTTGAGATCCACTTCTGGCTCTATATCACTAGCTAACAAAATGTCGACAGGCC
TAGCAACTTTACCAATGAGCAACTCGAGAGGACTCGACCCTGTGACCCTATGTTGTGAAC
AGTTTAATGCTAGTTGTACATCTGGCAAGGCTTCCTGCCACGACCGCTTACTGGTCTCAG
CGGCAGTAAGCATGGCCTTTAGAGTGCTCATTGTACGTTCGACCTGCCCGTTTGCTCGAG
AGCTACCTGTTGCAATTAGGTGTAGTTTAATGTTCGCAGAATCGCAATACTCTTTAAAAT
CTTTGCTGGCGAAGCATCTGCCCTGGTCGGCGATTATTCGTGTAGGTACGCCGAATAAGG
AGATGCTAGCTTTAACCGCCTTTATACTACTAGCCGAATCGATGTGTAACGTATGGTGGA
GTAAGACAAACTTAGTGAAGGCGTCGATAACAACAAAAACATACTCCTTACTATCACTTT
TTCCACTAAGCTTTCCCGTGGCATCTATGTGTAAAGTATGCCAAGGGATCGCTACCTTTG
GGATGGGGTGCAACTCGGCTTGAATTTTGCCAGAATGCGACTTCGAAATTCTGCATGTAA
TGCAATTGTTAACAAACTTTCTCACGTACTTGGTCATTTTATCAAACCAGTAGAGCTCGT
ACACTTTCTCTAAGGTCTTCTCCCATCCCAAATGCATTAATCCCTCATGCACACTATTAA
TAACTGACCACCTCAAAGACCGGGGTATGATGGGTAAGAAGCGAGACTTACCTCGACGCT
GTATTTTACGATATAAGACACCCGATCTGAACTCGTAAGTCTTTGCAATATCGTCAGGCA
ACTTCTTGTCTTTAAGGTCACGCACTAACTTGCTGATTTCTTCGTCACGCTGTTGTTCTG
CTAACAGCCAATTACTAGTCAGCTCAGTAATATTAATTTGCTTTGACTGTACCTGTGGCT
GATGCATGTGTGCTTCTTGGGCTGGAAGAGGGTTTCGTGAGAAGAAGTCCGCATGTGCCA
TACGTCTACCATCAACGTGTACTACATCAAAGTCGAAACCCTGAAGGAATGCCCACCATC
TGTGGACTCGAGGCGTCAGATCCAACTTTTTGCGAGTTGACTGAAGGGAGTTGCAGTCGG
TAACTACAGTAAACTTACGGCCATGTAGGTAATGGCGGAAATGCTTAACCGCGTTAACAA
CCGCTAGAGTCTCCAATTCGTATGAATGATATTTAGACTCTGCGGCTGTCGTACGCTTAC
TAAAATAAGCAACTGCATGCAGCTTACCTGCTTTTCTCTGCATGAGCACCGCGCCGTACC
CAACCGCACTTGCGTCAGTATGCAGTTCCGTTGGTAGATCTGGATCGTAAATCGTAAGAA
CTGGCTCCCGAGTTAGCTTGGAAATTATTTGTTGTCTAACCGCCTCATGCTCCGACTTCC
AATCTAACTTACCATTAGAGCTCGAGGTCAACGCGTACAACGGTGCCATTGTCTGTGAGA
ATCCGGCGACAAATTGCCGAAAATAGGAAGCCAATCCAATAAATTGACGAAGCTGCGTTA
CCGTCTCTGGTGGTGACAGTGCCGTGAGAGCATCAATCTTACGTGGGTTTGGGCGAATCT
CTCCCTGACATACCTCGAAGCCTAGGTACTCCACTTTTTGTTTTAAGAAGGCACATTTTT
TAATGTTCAATGAAAACCCTTGATCTGTGAGGACTTTGAGTACGACTTTTAAACGCTCGA
GAGCTTCCTCTACCGTACTCGCTACTATAAGAACATCGTCCATATAAACCACTACGTACG
TATTAACTAGTTCGCCAAGTGCTTTAATAATTGCGCGTTGAAAAACTGCTGGGGCATTTT
TTAATCCGAACGGCATGGTTAAGTATTCGTATTGGCCCTCGGTAGTAACAAACGCAGTAC
GCTCAATAGAGTCAGGCTCTATGGGGATCTGATGGAACCCTGACGCCAAGTCGCAAATTG
TGAAAAAGTTGCCTTTATTCAGTCTTGCTATTTGATCCGAGATCAGTGGTAGCGGATATC
TATCAGGAACAGTATTGTCATTCAGTTCCCGATAGTCGACACACATGCGATCAGTTCCAT
CCTTCTTTTTAACAAGAAGGATAGGACTGGCAAAAGGTGA
>GBKU01026194
CGGGTCATCAAGAAGAAGGCGCCGGGAGTGGGAAGGCGACCGACGTCCTCGAAGGAAGAA
AGAAGATACATACCCCTCAGTCCGGAGCTGCTGGAGCAGGCCGAGAAGTTGTTGCTGAGG
GAGAGTCAAGAGAGAAGCTTCCACGAAGAAATACGACACTTGCAGAAGGGGAAGCAACTC
GAGGGCAACAGCAAGTTGAAACGACTCGACGTGGTATTAGATGAAGACCTGCTGCGAGTT
AAAGGAAGAATCGACGCGATTCAGGGCGTCTCGAGGAATTTCATACGGCCCATCGTGCTC
GACAGTAAAGACCTGATTGGAAGACTTATCTTGGAAGACTACCACCGTCGCTTCAATCAT
GGGAACCACGCCACGGTGATGAACGAGGTCCGTCAACGATATTGGGTGCTGGGGCTACGC
TCAGCATTGAAGACTGTCCAGCATCAATGTCAATGGTGCAGAGCAAGAAGAGGGAAGCCT
GGAGAGCTGCCGACGGGGAACCTGCCCGTCGAACGTCTGACGCACAGTTGTCCACCCTTT
ACATGCACTGGCGTCGACTACTTCGGGCCGCTCTCCGTCACGGTGGCAAGACACCACGAG
AAGAGATGGGGCGCTCTGTTCACGTGCCTTACGACGCGAGCGGTGCACATCGAGCTGGTT
CCGTCACTGTCAACCGACAGTATGATGATGGCTCTCCGGAGGTTCGCTGCAAGAAGAGGA
ATGCCGAAGACTATATACTCGGACAACGGGACCAACTTCGTCGGCGCCAACCGTGAACTT
CAGGAGGCGCTGCAGGGAATGAACAAAGAAAACCTAACTTCTGAAGCCGAGAAGATCGAC
ATACAATGGAAGTTCATCCCACCTGGCGCGCCAAACATGGGCGGCGCTTGGGAACGTCTG
GTGCGCTCCATAAAAACCGCACTGGACGCCACTCTACACGAAAGACATCCACGAGAAGAG
GTCCTTCTCACCCTCCTGCTGGAAGCTGAACACACGGTGAATTCACGACCGCTGACTCAC
CTCTCCGAGAATCCCGAGGAGGAAGCGCTCACTCCAAACCACTTCCTCCTTGGACGCTCC
TGCGGCACTGCGAGACTCGGCCACTTCGGCGACAACGAGCTGGTGGGACGACACACCTGG
AAGGCGACGCAGCGGCTTGCCGATCACTTTTGGCAACGCTGGCTGCGCGAGTACCTGCCG
ACCCTGCTGCCAAGGAAGACTCGAGGTGGAACCTCGCCCACCGACCTGAGGGTCGGCGAC
ATCGTGCTGATCGTCGACCACACCCTACCAAGGGACACCTGGCCCCGTGGAAGAATCGTG
CAAGTGTATCCAGGCCCAGATGGAAGAACCAGGATCGTCGACATCGGGACCAGAGGCGGC
GTGCTGCGGAGACCCAGTTCGCGAGTGGTGCTGCTGGTGCCGGGAGAATCGCCGAGCCAG
GAGGATGGTGCGACGCACGAGGGGGAGAATGTCGGCGACTAAAAGTAAGGTGCCGCGCTA
TCGCCGGCAAATGGTGTGGGGTACCGCGCACATAGCGGTCCGCCTCACACACATTTTTCA
TTAGAAATAAGATATTTGCATTTTTGTTTATTTGTTGTAATTTACGTTGGTTAGGTTAAG
TTGTTATTAGTTATAATAGTATCAACAACCCAAAGTAAGGCGCCGCGCTGCCGCCGGCAA
AGAAAGGTGTGGGGTACCGCGCACATCGCGGCCCGCCCCACAGACATATAGTGAATTAGA
AATAGGATTTTACATATTTTTATTATTGTTTATATTTCTAATTGTTGTTATTTACGTTAT
CATAGACTATTGTCACATTTGTGTCCATTTGTAAAGTTATTAAGTGTAAAATTGCTGAAC
TATGAAAGTTAATGGTTACGTAATAAGAATTGTAAAATTGACTTTTTTACTTTAAGTTGT
TTTTAAATGTAAGGGTGAATATCTTATTGGAAATCGCCCAGAAACGCCAAATCCGTTGGA
ATTTTGAAGATCGGCCGTCGGAGTAAAAAGTTATGAACAAATGTGTAAATGACTCCAATA
AGACGGCCGGTATATTGGTGTTTCTGGGTCGATAATTAATAAATACAATTAAGTACGTAT
CTTGTAAGGTGTTATTTAGATAAGAATAACAAATATTTATCATAATAAAACATAAAAAGG
TGTATTTAATGTAAAATGGATGAATAAATACAAGGTAAAGGGGTTCGCCAAAGTGAAAAT
TAACTCCAATACGAGTCTTATTGGAGTGGCGCACGCGGCGGTAAAGTCTCGTTGTATAAA
AGCAGCGGGGCTTTCCGTCGTGAGTCAGTCGCAGCTCAGCTTCAGTACGGACAACATCTA
CGAAGAGAAATTGGCGAACCTCCGATCCTGATTAGAAGATTTACTCCGTGTTTTCTTCAA
TAATCCTCTAGTAGAGACGTGGGGTGTGTGACGTCGCATCCTCGGTACCTCGGTACCATC
TTAGGTTTCCATCAACGACGCACAGAGGGGTGCGTGGGGTACGTGTGCACCAGCGCAAGC
AACACACGTACCAAACACTGTGGGACACCGTCCCCGGGCAGTCGACCGCCGCGACCGTAG
TCTAACAGCTACCTCGTGGCCATTGGTCGACCGCGCCCACAACAGATTGCATCGATTTTC
CTCTCGAAGTTCAGATATAAAGCCTTTGCGCTGAATAACACCAAAGGACTACATTTGAAA
AGGCACTATTAAGGGCTTTCGTGTGAACTACAATGAGCCCTGTAGCGACACGACTGCTCG
TTATTACATCGAAATGACG
>GBKU01065423
TTTTTTTTTTAATTAAAAAAAGTATATTTATTTACGATGAAACATGTAAAATAAAAGAAA
AAATAAATAAATGCAAAGACATGAAGGCATTTTTATTGACAATTTATAATTAAGTTGTTC
AGATGTGTACAAAAAACAATAATTCGTCTTTGCTGTTATGGAGAAGGGCGATGAAGTCTT
GAGGAGCCTCGTAACTTGGACGCCAAGCTGACATTCTCAGACAAATTTGTGAAATCCGCA
AAAAACAACACTGCACCACACTGCGCAACGGCCCGCGCAAATGACAAATGTCTTGATCAA
ATTTTAAATAATGGCGCGTAGATTACGTTTCGTTTTTGGTTCACGACATAGAAAATGTCA
CTAACGACACATGTCACTCAACTTCTTTATACAAAAGTAGTTTGTAAACAGTGATTTCAA
GTGTTAAAGTCGAGTGGACAGGTGCGGTGCCCGGGCACCGCGCGGGGCTATAGGGAAAAG
TCGCGTTATGTCAAACGCGGTGCCCGGGCACCGCGCGGGGCTTTATGGATTAAGAGGTGT
TAGTAGTTTTCCAGAATTTGTTAAATTGAAATAATCATTTATTTTCTAAAAAAGGCACGA
GAGACTGATAACGAAATCAGATCTAAATCAGATTTTTAAGTTATTAAAAAAAATATTAAT
CACCTTTTAATTAATAATAATATTCCTGAATATCAATAACATGTTTTTTTAAGTAGAGTC
ATAAGGTCGCATTATTTCAGAATGAGAACGAAAATGGACAAATTTTGAATAGGGTGAAGT
TTTCTATGTAAGAAATAAATGAATGGAATCGATGTAAAGTAAAGAAATCGTAATATCAAT
AAAGCGTAAATTATATATTACAATGGTACGTACCTTTAATTTCGATTTGTGCACG
>GBKU01043456
TTTTTTTTTTCATATAAACATCTTTTTTTATTCCAACTTATAACCATACATAATATACAC
AGTACAAAAAAAAACTTCCTAATACAGCAATAAGGACAAAAAGAAATTGTCACTATCGTT
TTGTAACATAACCAAATTGAGAAATCTAGTAATAGGATAAACTTATCTACATGCCGTGTT
GTAATGTACAATGCTTCGAGCGAATACGTTTATTTATTTCAATACAATAACTTAAAAGTA
TACAATTCTTAATATGTACTCGATGGAATTCGAATTAAAATTTACACAATACATACATAT
CACTATAGCTACAATTAAGCTGTAAATAACCTGAAGAGTTTTATTTGTATTTCAATTAAG
GAACATAAAACATATCCACATCTCAACGATATCACCATAATCAGACTAATTTACATTGCA
CATACTCCGATCGCGACCGTCGGACTAAATCACATTTCGAGTACACTTACACACATAACT
GGTACACAATCGACTCGGACGCTTAACAATGGCATCTTATACACGAAACGGCGCACAGCG
CGTATCATACTCGCTCCCAATCTTACGTTAAATGCGGAACTTAGCAATTAATGTTACGTT
CGAGGTTGAGATCAAATGCGGGAGGGCCGCTCGTCTTCACTTGGCTTCGGCGAGCGCCTC
CTCTAGGCAGCACAGAGAATCCTTTACCGCGTGGTACACAATATTCTTAACCCTTAATTC
GACGGAGTTTTTTGTAGTTAAAAAAGCCGGTTTTTTTAGTAAAGTTATATTTATGGACAT
GAAATAAGTTCAGGAAAAATGCTAAAAAAAATTACTGCTGAACAGTTTTTGATAAAACAC
ATGTCCGTCACAGCGGACATTGTCAAGTGTGTAACGAATCACTTGCGAAACAAC
>GBKU01065422
TTTTTTTTTTAATTAAAAAAAGTATATTTATTTACGATGAAACATGTAAAATAAAAGAAA
AAATAAATAAATGCAAAGACATGAAGGCATTTTTATTGACAATTTATAATTAAGTTGTTC
AGATGTGTACAAAAAACAATAATTCGTCTTTGCTGTTATGGAGAAGGGCGATGAAGTCTT
GAGGAGCCTCGTAACTTGGACGCCAAGCTGACATTCTCAGACAAATTTGTGAAATCCGCA
AAAAACAACACTGCACCACACTGCGCAACGGCCCGCGCAAATGACAAATGTCTTGATCAA
ATTTTAAATAATGGCGCGTAGATTACGTTTCGTTTTTGGTTCACGACATAGAAAATGTCA
CTAACGACACATGTCACTCAACTTCTTTATACAAAAGTAGTTTGTAAACAGTGATTTCAA
GTGTTAAAGTCGAGTGGACAGGTGCGGTGCCCGGGCACCGCGCGGGGCTATAGGGAAAAG
TCGCGTTATGTCAAACGCGGTGCCCGGGCACCGCGCGGGGCTTTATGGATTAATAAAGAA
ACTACTTTTTTTGACCAGCATTATTATGTATTCTATTATACTAGACGACAGACGTTGCCC
TTCATGTCGTTTTAAACAAAGTATGCATTACTCATTTTCATTTCAATATAAGACAGCTTG
TAAACAGTTTAGGGAGTATTTTTATAAGTTATAAACACCCACCTGGTACCTAATGTAACG
ATTATTTAACACATATATTTAATTAGCGTTTGCACTAATCAGTCGTCATCGGTATCGATA
AATATCAATGTAATGATACAAAAAATGTATGGAACAAAAGCATACCTTAACCGAACCATA
ACGGTATAGTATACATACTTAACTAGGTATTCCCTCTAAAACAGAGTAACCGGCGGTCAT
GTACAGAGTAATAAGTTAGACGCAAGCAAGTATGGCGATTAGTAACCGCCTTATTGCTTG
CGTCCGTGGGTAAGTTAACGTAATTACCTACCTATAATCTACATTAATAACAATATGACA
TATATAATTGATTTGCACTCATTTCATTCGTTTCATTATGTCTGACGAAATACAGTTGAT
TTATGATCTCATTAGGTAAAGGTCAATCCCAGGGACGAGCATCTATTCTACCAACATCTT
TGTATCCTCCAACTTACTTGTCTGACTACGTCAAGATAACACATTTGAGATAAGAATCTG
AGATGCCTAACACTTT
>GBKU01009804
ATAAAATATTTTTTCTGCCTTAGTGATTCAAAATATTTTCGAATTAAAAAGTAGTGTTGA
AAAATGAGTCAAAACCCAGGCGAAGTTACGGGTTTCGACGGTACTTAGCTGTCAGTTTTC
TGGCAACACTGACAATTCTTCGCAGTCATTAAGGCAGTGATTTATGGCTAATAAATAGGT
ATACGTTATATCAAATCATTTGAAATTATTATTTATATTTATTTATATCAGGCACAAAAC
ACTAGTGAATATAACTTATTGAACGTCAAATTGTAAATGCGCATGCGTACCAGACGCCAT
ATAATACAATGACGTTTAAAAAGTTATTGTAGGAAAATAAGGAATGTTTATTGATTCCAA
TTGAAATTTCTTTCATAAATCTTAATAGCGGCAACATGAGGAACACGTACTTATACATCT
AAAAACCAGCGACAATATCTAACGAGAACCATAATAACCATAGACTTTTGTAATGTCTAA
TTTGTGCATAAAACCTCAAAAGAGATTCCCAACAACACTAAAGCGCTCCTTTACATATTT
TTATTTTGTAAACATGCAATAATTTTTAATTATGATCTTGACAATCATCTTGTAATGTAT
AATAATATATTTTTGTCTTCTAAATGAGTATTACTTATCACTAAGTTGAGTTTACAATAC
ACTATACTATCTTAATACTTTACTATTCATTTAGGAAAGGCCAGAAGACAGGCATCGGAC
GAATTTAAGCAATAACCTAAGAAATATGTTTTCTTCTTACAATATAATTTTGTGCTTCAT
CTAAAGATTCAATACGAGATTTGTTACCACAACCCTATTCTATTTTCAATCGAGGTATCA
CACGAAATATTCAAAAGTGTATCTAAACTTCGAATCCTTAAGGTCGGATTTGCTTTGACC
GACCGTTGCCTGTCTTGGGGCCCAAACCTAAAGTATTGTCAGCCATTATTCTCCTGCTGC
ATAACACACAACCCTAACATCAGCACAGTTTAAAGCACACGTCACTTTTACGTACGGTTT
GCGGCACAAAACAGGGTCACTTACCAGCACCATTACACATTTTAAAATAAACTGAAATGT
TCTATATCGGTCACGTTTGTGACAACCCTAATAACAGTATAACCAGTCCCACAGCTTGGA
CCAATTGTTGGCCCAACACTACTCGTATAAACATTGGGTGTTGGACCAATATTCAGGCCA
ATGAGTAGGATCGGCGTAATGAATTCAACATTTAAATAGCTGCACTTTTATGAACAAACA
TGTTATTCTTCTAACACTTATATTTCAATACTTAAATTCATCTCACAGCTCCGTTAAGGC
TAATTGGCCAATATGAACACATAAACTCCTTGGTGTGAAAGGTGCTTTACATCCCTGTTA
TACAATTACACTTTTGTATTATTATTTTCGACAGCATTGTTTCTTCACACGTCACTTACA
CGGGTAAAAAATATTATTATATTAAAGCCAGACTTAAGATGTTCATATACTCTCTGCTTG
AAAAAAAATGAGAAGGACAAGGCTTTGCTGCAAATAACAAATGATTACGAGGCATAAAGC
ATATTTCACACCAACGAGACATGCGTATTGGATAATTCTATCAACAATTAACATTTTTTT
ATGTTATTTACAGAGATTCAAGTTTGAAAGTTAAGATGACAGATAGGTGCCAGTGGGAGG
TTTGAGATCAACTGCGATCTACAGAAGCGCAGCATATAAGACTTTTCATAACACTCAATA
ATGAACTTTATGTTTACCAAACATAAAGTGTATAAATGCTCGTTCCAGAACACAAATACT
TTTTTCTT
